# Supplementary material for: Activation of transcription factor circuity in 2i-induced ground state pluripotency is independent of repressive global epigenetic landscapes
Source: Nucleic Acids Res. 2020 Jun 25;48(14):7748–66. doi: 10.1093/nar/gkaa529 (PMC7641322; doi:10.1093/nar/gkaa529)
Supplement: gkaa529_Supplemental_Files [file gkaa529_supplemental_files.zip]

Archive with 6 entries (6 files):
- Dataset 1.xlsx
- Dataset 2.xlsx
- Shukla et al. Supp Figures.pdf
- Shukla_Supplementary Information Contents page.docx
- Shukla_Supplementary_Table_and_Dataset_Legends_2020.docx
- Shukla_Table S1_S2 and S3.xlsx
