# Supplementary material for: Activation of transcription factor circuity in 2i-induced ground state pluripotency is independent of repressive global epigenetic landscapes
Source: Nucleic Acids Res. 2020 Jun 25;48(14):7748–66. doi: 10.1093/nar/gkaa529 (PMC7641322; doi:10.1093/nar/gkaa529)
Supplement: gkaa529_Supplemental_Files [file gkaa529_supplemental_files.zip › Dataset 1.xlsx]

## Sheet: Log2 Expression values
ensGene.unique	ProbeName	sequence	transcript	ens.chr	SystematicName	Associated.Gene.Name	J1_serum	J1_serum.1	J1_serum.2	J1_serum.3	J1_2i	J1_2i.1	J1_2i.2	TKO_serum	TKO_serum.1	TKO_2i	TKO_2i.1	TKO_2i.2	3B3l_serum	3B3l_serum.1	3B3l_2i	3B3l_2i.1
ENSMUSG00000000001	A_51_P237695	AGAACTGCTTCAGAAGCAAGCCACGGTGATCAGTGCCTTTGTTGGCAGCTTTTACAATTT	ENSMUST00000000001	chr3	NM_010306	Gnai3	14.5173	14.1233	14.0029	13.999	13.7598	13.5724	13.5563	13.68	13.9454	13.5895	13.6723	13.5866	14.1562	14.2447	13.6632	14.0216
ENSMUSG00000000003	A_55_P2085368	ATGAACTTAGTGGAAGAAATGGGCATTGAGGAAGAGAATGTACAGCGTATCATGGACACG	ENSMUST00000000003,ENSMUST00000114041	chrX,chrX	NM_017471	Pbsn	5.73145	5.80163	5.6269	5.56165	5.58688	5.60669	5.56816	5.60264	5.60159	5.58547	5.63236	5.63357	5.65699	5.76278	5.73596	5.71709
ENSMUSG00000000003	A_55_P2085365	TTGTTTCATTATTTTAACAAGAACAGAAGAAATGATGTCACACGAGTGGCTGGAGTTTTG	ENSMUST00000000003	chrX	NM_017471	Pbsn	5.45645	5.56775	5.51483	5.5838	5.52859	5.49512	5.65924	5.54098	5.52209	5.57896	5.5329	5.52541	5.49177	5.51493	5.56172	5.51638
ENSMUSG00000000028	A_55_P2017750	GCTTATTAAACAAGAGGATGACCTTGAGGTTCCTGCCTACGACGACATCTTTAGAGATGA	ENSMUST00000000028,ENSMUST00000096990,ENSMUST00000115585	chr16,chr16,chr16	NM_009862	Cdc45	11.9175	11.7584	11.8323	11.9528	11.6835	11.8798	12.0021	12.142	11.2415	12.2541	11.8532	11.7217	11.6621	11.8081	12.3005	12.2108
ENSMUSG00000000031	A_30_P01026972	TGGTGCTACCCAGCTCATGTCTGGGCCTTTGAATCCGGGGACTTCTTTAAGTCCGTCTCG	ENSMUST00000136359,ENSMUST00000152754,ENSMUST00000140716	chr7,chr7,chr7	H19	H19	11.5615	11.2266	11.307	11.0333	6.37686	5.49841	6.02174	11.6541	12.171	6.17102	7.07609	6.22634	11.6164	11.7386	5.6889	5.54715
ENSMUSG00000000031	A_30_P01025068	GTTTCTTTCCTTTTGTTCCTTCCTTGCTTGAGAGACTCAAAGCACCCGTGACTCTGTTTC	ENSMUST00000136359,ENSMUST00000152754,ENSMUST00000140716	chr7,chr7,chr7	H19	H19	13.726	13.0188	12.8484	12.8642	7.39321	6.03906	6.88743	13.0539	13.5508	6.063	6.19237	5.80357	13.5646	13.8453	5.64013	7.25335
ENSMUSG00000000031	A_55_P1961127	TAGTCTGGAAGCAGTTCCATCATAAAGTGTTCAACATGCCCTACTTCATCCTTTGCCCCT	ENSMUST00000136359,ENSMUST00000152754	chr7,chr7	NR_001592	H19	14.9578	14.6531	14.6022	14.5606	9.46973	9.82957	8.7826	14.3374	14.5511	8.07157	8.1004	7.85084	14.9753	15.0228	9.14289	10.3462
ENSMUSG00000000031	A_30_P01021588	ATTTACCCCCTTTTGAATTTGCACTAAGTCGATTGCACTGGTTTGGAGTCCCGGAGATAG	ENSMUST00000136359,ENSMUST00000152754,ENSMUST00000140716	chr7,chr7,chr7	H19	H19	14.2732	13.892	13.7309	13.6264	6.34376	5.51118	6.84299	13.7686	14.3863	8.22711	7.8355	7.12644	14.3113	14.2822	9.18776	7.30066
ENSMUSG00000000031	A_30_P01028827	TTCTGAATCAAGAAGATGCTGCAATCAGAACCACTACACTACCTGCCTCAGGAATCTGCT	ENSMUST00000136359,ENSMUST00000152754,ENSMUST00000140716	chr7,chr7,chr7	H19	H19	11.8941	11.4279	11.4277	11.1856	7.13792	7.40444	7.14384	11.8363	12.4554	5.73497	5.68874	6.80112	11.6928	12.2611	5.81922	8.2226
ENSMUSG00000000031	A_30_P01028007	AAGCTGAAAGAACAGATGGTGTCAACATTTTGAAAGAGCAGACTCATAGCACCCACCCAC	ENSMUST00000136359,ENSMUST00000152754,ENSMUST00000140716	chr7,chr7,chr7	H19	H19	11.3073	11.2197	11.2232	11.0476	5.71293	5.65432	5.75344	11.4309	12.4529	5.714	5.68248	5.67736	11.5586	11.3108	5.7125	5.66675
ENSMUSG00000000037	A_55_P2003803	GTATGAAGATGCTCTTTCCAGTTGATTGGACCTCAGGTGTTTATAATATTGTTTATAACC	ENSMUST00000019101,ENSMUST00000112345	chrX,chrX	NM_001290651	Scml2	9.86034	10.3102	9.88807	10.0167	10.7623	10.4182	10.4751	12.7822	12.8575	11.923	12.111	12.0565	9.05188	8.78246	9.33981	10.1216
ENSMUSG00000000037	A_66_P102256	TTGTAGTACATTAATAGTATACTCTTATTCTTTAAATTCCATCTAATACGTTTGTATTAG	ENSMUST00000101113,ENSMUST00000087090,ENSMUST00000074802,ENSMUST00000019101,ENSMUST00000112345	chrX,chrX,chrX,chrX,chrX	NM_001290651	Scml2	10.212	8.64906	8.69391	9.41393	9.45412	8.8736	9.98807	11.0894	11.1645	10.5361	10.4238	10.3507	9.63866	9.49223	9.98844	9.73023
ENSMUSG00000000037	A_55_P2050019	AAAGAGAAGCCTCAAACGATTGTCTCTGCATCCTCATCGTTCTGCTCCTGTCTCATCTAA	ENSMUST00000101113,ENSMUST00000087090,ENSMUST00000074802,ENSMUST00000019101,ENSMUST00000112345,ENSMUST00000077375	chrX,chrX,chrX,chrX,chrX,chrX	NM_001290651	Scml2	9.65719	9.48794	9.86858	10.0928	10.1571	10.1216	10.2285	12.3183	12.2591	11.1819	10.7512	10.8607	10.1024	9.57113	9.90852	9.76449
ENSMUSG00000000049	A_51_P342387	AGTCGTTTCCAGAATCAAAATTGAATGTCGTATTTGTATTTCTGCTTGTCTTAGGAATCC	ENSMUST00000000049	chr11	NM_013475	Apoh	5.50022	5.46316	5.52374	5.36144	5.43324	5.49544	5.36849	5.40994	5.505	5.37255	5.48696	5.51961	5.36197	5.40248	5.45145	5.57969
ENSMUSG00000000056	A_51_P335981	CTGGTTTACCATTTGAGAGAGTGCAGTCATTTATGTCAGAGAAGACACCTCGCATCTCAC	ENSMUST00000103015	chr11	NM_026272	Narf	5.70168	5.75222	5.72574	6.09217	6.41523	7.34135	5.981	6.30737	6.6691	5.55087	7.18629	6.34529	6.77271	6.80333	7.30236	6.55059
ENSMUSG00000000058	A_51_P279552	TTATAGGTCATTGAACTGGGATTCTATTGCAGACCAGGTCAAAATATCATATTAAGAGAC	ENSMUST00000000058	chr6	NM_016900	Cav2	8.3811	8.55938	8.86212	8.6273	6.10001	5.60798	5.58058	5.82194	6.24771	5.72783	5.66032	5.59281	6.66512	6.77397	6.41411	5.57576
ENSMUSG00000000058	A_55_P2066996	GCAACTTCCTCAGACATTAGAGTAATTTTGTGCATAACTGCTCATAAAGAGTAAGGAATT	ENSMUST00000000058,ENSMUST00000115462	chr6,chr6	NM_016900	Cav2	7.30462	7.78654	8.15842	7.98716	5.53753	5.50262	5.66485	5.54914	5.53226	5.96443	5.54144	5.53252	6.57798	6.45005	5.56923	5.52502
ENSMUSG00000000058	A_52_P55846	ACAATGATTGGGTTGAACATCTACCACGAACAAATAAAATGTTAAGCTATGAAACAAGGG	ENSMUST00000115459	chr6	NM_001277756	Cav2	5.5338	5.52287	5.47344	5.65535	5.60586	5.53588	5.63847	5.51274	5.46888	5.60077	5.49444	5.51501	5.86705	5.68145	5.7126	5.63308
ENSMUSG00000000078	A_51_P451346	TTTAATACTAAGCAGTCCATTCTGGTCAGGTGACAACTGAGCCTCAATCAAGCAGGAACT	ENSMUST00000000080	chr13	NM_011803	Klf6	13.0871	13.0845	12.8819	12.7488	13.4409	13.2	13.3501	12.2168	12.2293	12.5441	12.4492	12.3904	13.2279	13.3156	12.5704	12.1163
ENSMUSG00000000085	A_55_P2030736	ATTTCAGAAGACACTGCCCTAGGGCACTTCTTCTCTGGAATGGACAAAGTATTTGGCTCA	ENSMUST00000000087,ENSMUST00000106301,ENSMUST00000064991,ENSMUST00000144555,ENSMUST00000136801,ENSMUST00000133169	chr4,chr4,chr4,chr4,chr4,chr4	NM_013883	Scmh1	8.85137	8.20375	8.33052	8.50044	8.19959	7.81582	7.93964	9.67418	10.2803	7.73883	7.91588	7.9975	8.93505	9.04846	7.75278	7.95215
ENSMUSG00000000088	A_51_P335900	CCCTTCGATGGGCTTCCTAAGGACTTAACTGCTATTGCTACTTGATTGAAATAGTTGCCT	ENSMUST00000000090	chr9	NM_007747	Cox5a	16.2003	16.1615	16.1519	16.1114	16.2498	16.0953	16.1623	16.2518	16.117	16.2616	16.093	16.0697	15.9772	15.9985	16.1829	16.0761
ENSMUSG00000000093	A_55_P2010773	TTTTTGCTCCAGAGGGAGAACGAAGCGAGAAAATAATAAAAACGCTATCATGCGATTTGA	ENSMUST00000000095	chr11	NM_009324	Tbx2	5.76301	6.15409	5.70134	5.56022	5.64983	5.6905	5.57681	5.65818	5.66786	5.59312	6.73599	5.67558	5.73208	5.64851	5.98432	5.68961
ENSMUSG00000000094	A_55_P2112445	GACAGGCGGTATGAAACTTCAAGTGTTTTTGATATATAGCATGGACATTTTGTTTTGCAT	ENSMUST00000108047,ENSMUST00000000096,ENSMUST00000108045	chr11,chr11,chr11	NM_011536	Tbx4	8.77904	9.11392	8.66189	8.87748	6.34288	5.637	5.42011	6.91952	7.9123	5.59634	5.60023	6.2306	5.52646	5.64181	5.39948	5.44145
ENSMUSG00000000103	A_51_P267189	ACATATGGGGACATTGGCATTCAGGCAGGAAATTCATTTTAAAAGTAGGCATCCTTGTTC	ENSMUST00000115891	chrY	NM_009571	Zfy2	7.28359	7.96692	7.62779	7.41396	7.46735	6.97337	6.16586	6.84299	7.47798	7.37377	7.21823	6.63909	5.65334	6.96078	8.25806	7.02003
ENSMUSG00000000120	A_52_P236448	TCCAGCTGGCGACTATGAGATCCAGACCTCTTCATGTTCCCTGACACTTCCCCTTTGCAT	ENSMUST00000000122	chr11	NM_033217	Ngfr	9.68917	9.4093	9.22931	9.4206	11.1547	11.0503	10.9792	11.2369	11.4588	11.7383	11.8413	11.7947	12.2611	12.4899	12.9389	13.3243
ENSMUSG00000000125	A_52_P361534	ATTTAATAATAGTACATGAGCGCATTGTAATTATCCTCGCCATAGTCAGGTAATAGCATC	ENSMUST00000000127	chr11	NM_009521	Wnt3	6.25601	6.00186	5.95767	6.28566	5.45803	5.54421	5.38651	5.44864	5.55533	5.39924	5.528	5.56362	8.39978	8.12195	5.42607	5.52424
ENSMUSG00000000126	A_55_P2032147	CCTGAGTGACTGCAGAGAATGTATTTATTTAACAGCTTTGTGTAACAAAACCAGAAACAA	ENSMUST00000000128,ENSMUST00000108783	chr11,chr11	NM_139298	Wnt9a	8.4814	9.48141	9.25977	9.30564	5.66675	5.6919	5.63733	6.54175	6.90636	5.62331	5.70103	5.71512	7.91825	7.57679	5.75625	5.66405
ENSMUSG00000000127	A_55_P2108864	AAAGGCCTGCCTTTAATACCTAGGTCCATTGGTGATCTCCAAGGTTTTCTACTCTAGGCA	ENSMUST00000000129,ENSMUST00000038080	chr17,chr17	NM_008000	Fer	9.30406	9.00357	7.89487	8.43849	9.06107	9.20246	9.07134	8.96883	8.74309	9.50394	9.00159	8.87714	9.60654	8.38824	9.8229	8.98553
ENSMUSG00000000127	A_55_P2115257	CCCTAAGTTCAACGACCTTCACAAAGAGCTCACTGTCATCAAGAAGATGATCACATAGTG	ENSMUST00000000129,ENSMUST00000038080	chr17,chr17	NM_008000	Fer	10.7449	10.3268	10.5571	10.3899	11.3561	11.3833	11.3605	11.3184	11.3796	11.2428	11.3127	11.3266	11.2037	10.9605	11.4864	11.5913
ENSMUSG00000000131	A_51_P116447	TTCATAAGTCTCATGACCTTCTGCAGGAGGAGATCGGCATTGCCATTTACAACATGGCTT	ENSMUST00000168189,ENSMUST00000009344,ENSMUST00000167315,ENSMUST00000170675,ENSMUST00000168933,ENSMUST00000168564,ENSMUST00000165608	chr7,chr7,chr7,chr7,chr7,chr7,chr7	NM_028816	Xpo6	11.0888	10.8794	10.7258	10.9126	11.2379	11.0368	11.0472	11.2907	11.4924	11.2756	11.2981	11.2225	11.7793	11.8728	11.3406	11.692
ENSMUSG00000000134	A_55_P2099378	TCTGTAGGTTTGACTAAAATAATAAATGCTAGGCGTGTTTGATGCGCTTTTAACTTTGGC	ENSMUST00000077680,ENSMUST00000115679,ENSMUST00000143680,ENSMUST00000115680,ENSMUST00000115677	chrX,chrX,chrX,chrX,chrX	NM_001271490	Tfe3	12.6689	12.63	12.6349	12.6716	12.8839	12.8588	12.7301	12.6992	12.9469	12.837	12.8162	12.9559	13.7253	13.3713	12.6641	12.6002
ENSMUSG00000000134	A_55_P2099379	GTTTGTGAATTTTTTATTGAACCCACCCACTCAGATGCTAAGTCAACCCTGACCTCTGCC	ENSMUST00000077680,ENSMUST00000079542,ENSMUST00000115679,ENSMUST00000137467,ENSMUST00000143680,ENSMUST00000115680,ENSMUST00000115677,ENSMUST00000101695,ENSMUST00000115678,ENSMUST00000126694	chrX,chrX,chrX,chrX,chrX,chrX,chrX,chrX,chrX,chrX	NM_001271490	Tfe3	11.8105	11.5837	11.5847	11.4525	11.7532	11.7295	11.6406	11.9423	12.5312	11.8834	11.8916	11.9439	12.578	12.6292	11.5679	11.5872
ENSMUSG00000000142	A_66_P134405	TCCTGGGGGAACAGATTATTATTGCTACTCCAAATGCAAAAGCCACCCGAAGGCTCCAGA	ENSMUST00000052915,ENSMUST00000106711	chr11,chr11	NM_015732	Axin2	5.60656	5.57827	5.52364	5.69133	5.6342	5.63467	5.62949	5.55422	5.52541	5.63802	5.58646	5.56854	5.94497	5.94364	6.47658	5.69765
ENSMUSG00000000142	A_55_P2000783	CTTGGTACAATAATTATTGTAATTAAGAGATGTAGCCTTTATTAAAATTTTATATTTTTC	ENSMUST00000052915,ENSMUST00000139682	chr11,chr11	NM_015732	Axin2	5.90421	5.60042	6.72133	6.34221	9.15249	9.22635	8.88256	5.82716	6.199	10.321	10.1142	9.89419	7.30547	5.65857	9.67481	8.77929
ENSMUSG00000000148	A_51_P283649	CTGCTCAGAACAGGTAGTACTGATGTCTATAACCTTCAATTGTGTATGTGGATTAACAAA	ENSMUST00000041588,ENSMUST00000110806,ENSMUST00000100505	chr5,chr5,chr5	NM_001276287	Brat1	9.65403	9.74096	9.74251	9.72542	10.2559	10.1662	10.2481	9.78479	10.5134	10.0532	10.1797	10.3784	10.4328	10.388	10.1765	10.2691
ENSMUSG00000000148	A_55_P2013177	CAAAAGGCCTGTGACCTGCTCCTCTTCTTGAGGGACAAGACAGTTCCCTGCAGTAGCCCT	ENSMUST00000041588,ENSMUST00000110806,ENSMUST00000153440,ENSMUST00000100505	chr5,chr5,chr5,chr5	NM_001276287	Brat1	9.02791	9.1753	8.91273	8.96936	8.86376	8.82692	8.87475	8.99737	8.89847	8.8885	8.8907	8.98265	9.13543	9.47726	9.08234	9.09364
ENSMUSG00000000149	A_52_P647906	ATCGGAAGACCAGGCTGGAGTCATTTACAAGTTTCTCCACGTAGATTGTAGTCAGGTTTC	ENSMUST00000000153	chr5	ENSMUST00000000153	Gna12	12.3852	11.8257	11.8084	11.7499	11.2073	11.0219	11.028	11.5636	12.4209	11.1569	11.4936	11.6032	12.566	12.5874	12.166	11.958
ENSMUSG00000000149	A_55_P2041788	TTGGCCTCACACTAGGCTGTAAAGAGCATGCGATGCTGCTAAGCTCACCGTGTCCAAGCC	ENSMUST00000000153	chr5	NM_010302	Gna12	8.02247	8.13382	7.89176	8.26878	8.00236	7.52665	7.7544	8.34789	8.6308	7.7823	7.78003	7.64407	8.58433	8.53389	8.06177	8.63942
ENSMUSG00000000154	A_55_P2037717	GACCACAAAGCCCAGTGACTTGGCCCAGTCCGGCAATAAACTTAAGAACCTCTTCCTCTT	ENSMUST00000052348,ENSMUST00000145943	chr7,chr7	NM_001042760	Slc22a18	10.201	10.1643	10.128	10.3924	10.914	10.9514	10.8966	8.63942	8.08835	9.308	9.45578	9.24622	8.22457	8.30386	9.20947	9.60193
ENSMUSG00000000157	A_55_P2012979	CATAAAGCTTGAGAAAGAAACTTCCTAAGTCTTAGAAGTTCAGACACATGTTTTTCTGTG	ENSMUST00000000161,ENSMUST00000131567	chr16,chr16	NM_008405	Itgb2l	5.62994	5.73646	5.62407	5.60558	5.6142	5.60369	5.64379	5.62482	5.61536	5.61209	5.65384	5.64933	5.62118	5.69878	5.65529	5.62163
ENSMUSG00000000157	A_55_P1966359	TAACAAGGACATGTTTGTTTTCTCCCTGGAAGAGCCTCATTTCCAAGAACCCCACCATGT	ENSMUST00000113773	chr16	XM_006522925	Itgb2l	5.4225	5.39464	5.41602	5.37896	5.36281	5.40282	5.38648	5.34145	7.40538	5.92908	5.39416	5.40158	5.40687	5.41102	5.53131	5.48795
ENSMUSG00000000159	A_55_P2003211	GCCAGCATCATGAAAGAACTGGAGAGAGACATATACTATTTAATAAACAAATGAAAAGCC	ENSMUST00000000163,ENSMUST00000081093	chr16,chr16	NM_001177887	Igsf5	5.86042	7.57231	7.23837	5.59144	6.14959	5.56475	6.25812	5.50249	7.1964	6.19008	6.57733	6.63538	5.70779	5.66192	5.6554	5.55833
ENSMUSG00000000159	A_55_P2003216	CCCTCCTAAATCTGCTGAAGTCAGCCTTCCAGAAAAACGCAGCAGTAGCCTTCCTTATCA	ENSMUST00000113795,ENSMUST00000113794,ENSMUST00000000163,ENSMUST00000081093,ENSMUST00000139595,ENSMUST00000136292	chr16,chr16,chr16,chr16,chr16,chr16	NM_001177886	Igsf5	5.56923	5.55207	8.18066	5.64218	5.57876	5.61908	5.95445	5.61219	5.52092	5.60709	5.58276	5.54209	5.76375	5.79049	5.72647	5.62519
ENSMUSG00000000167	A_55_P2052048	GGCCAAAGGACGATGTCTTATAGAAGAGATTTCTAGTTCGGAAATCCAGGTGGAGGTTAA	ENSMUST00000000171,ENSMUST00000124029,ENSMUST00000151197,ENSMUST00000132187	chr9,chr9,chr9,chr9	NM_028300	Pih1d2	5.67634	5.79561	5.93952	5.65439	5.75441	6.3353	5.59913	5.75	5.89631	5.80816	6.02944	5.98557	6.47999	7.08938	5.37163	5.37999
ENSMUSG00000000167	A_55_P1960698	CGATTATGCCTGAATCTTCCAGAATCGATTAATACAGAAATGACTACAGCAAAATTTGTC	ENSMUST00000000171,ENSMUST00000132187	chr9,chr9	NM_028300	Pih1d2	5.6609	5.67444	5.69828	5.65953	5.69218	5.89767	5.59874	6.53173	7.1229	6.25851	6.35963	6.23226	7.13232	6.69741	5.66712	6.05654
ENSMUSG00000000168	A_51_P265106	AATATGCTTGCTTACCACAAGGGCACATCATTAGCATGAGGCAAATCTGATCAAATGTGA	ENSMUST00000034567	chr9	NM_145614	Dlat	8.88977	9.21364	9.31856	9.38014	10.738	10.7907	10.6309	10.5724	10.8416	11.1558	11.222	11.3738	10.952	11.0238	10.9467	10.5658
ENSMUSG00000000171	A_51_P260871	AGGAGGTTGAGGAAAGCTGGATTTAGACAAGTTCAATTTAGGGAGTTCTCCTTGTTTGTG	ENSMUST00000000175	chr9	NM_025848	Sdhd	15.1327	14.9119	14.7591	14.8132	14.8796	14.8445	14.9611	14.6196	14.6483	15.0121	14.9204	14.9214	14.6443	14.5777	14.8625	14.9144
ENSMUSG00000000182	A_55_P1976655	TTTAGTGAAAGCCTCCGCTAGCAGGTTGACTTGTAATATATTCTAAGCGAATGTGCCCGG	ENSMUST00000000186	chr6	NM_022657	Fgf23	5.56816	5.65196	5.53696	5.63603	5.64097	5.51354	5.7339	5.66069	5.5335	5.73408	5.49283	5.43822	5.57424	5.49617	5.668	5.50811
ENSMUSG00000000182	A_55_P2169514	CCACACACACACACACACACATACATGTAATTTTAAATGTTAATCTGATTTAAAGACCCC	ENSMUST00000000186	chr6	NM_022657	Fgf23	11.2772	12.9459	12.7825	12.3109	12.3286	12.6457	12.1455	12.286	12.5359	12.6901	12.7964	12.6006	11.6656	10.8076	11.3803	11.0348
ENSMUSG00000000183	A_55_P2073612	TGAGCAGCTATCTTTTATGTGCCAGGAGGAAGGTAGGGGTATAAAATATAACTGTAAACT	ENSMUST00000000187	chr6	NM_010204	Fgf6	5.55092	5.58415	5.69187	5.53531	5.60654	5.79015	5.52729	5.6014	5.69567	5.56293	5.72937	5.7456	5.45723	5.53276	5.43704	5.5087
ENSMUSG00000000184	A_52_P53906	AAGAGACCATCCCGCTGACTGCGGAAAAGCTGTGCATTTACACCGACAACTCTGTGAAGC	ENSMUST00000000188	chr6	NM_009829	Ccnd2	12.5852	12.7014	12.7974	12.6583	6.06779	5.66729	5.89335	12.6442	12.283	7.98479	8.04318	7.81264	11.8152	11.813	8.43361	8.61043
ENSMUSG00000000194	A_52_P319606	TTATCCTGCACTGTAAGCGTATCTCGTATCTCGTCTCCATCACTTGAGAGCTGTGAGCCA	ENSMUST00000056433	chr2	NM_178760	Gpr107	10.7975	10.2493	10.2306	10.4503	11.9379	11.8217	11.8177	10.3809	10.2051	11.0482	11.3998	11.5206	10.7529	10.9695	11.2215	11.4226
ENSMUSG00000000197	A_55_P2380970	GGGTTTTTCAGAATTGATTTTTGTTCATTTGTTGGAATGGTCTCTCAGAGTATGTTTTGG	ENSMUST00000000201	chr14	NM_177393	Nalcn	5.49426	5.5975	5.53194	6.48471	6.5079	5.84194	5.93723	7.01639	6.75005	5.95563	5.56096	6.26238	5.52027	5.58157	5.57724	5.53464
ENSMUSG00000000202	A_52_P381553	TCATCCGGACTCCCAGTTAACCTCTGGATTGAGAAATAAGGCTAGGCCTGGATGGCGCAG	ENSMUST00000156053,ENSMUST00000000206,ENSMUST00000156192	chr11,chr11,chr11	NM_028055	Btbd17	5.48737	5.47848	5.44548	5.80666	5.51652	5.52596	5.56752	7.9157	7.98164	5.54134	5.49403	5.48434	6.1681	5.65598	5.64467	5.53927
ENSMUSG00000000204	A_51_P183812	TTCTGTCTTAAAGGAAAACATTGTATCTCTTGTATGTAAGACAGTCTACAGGCTGGTCTT	ENSMUST00000000208,ENSMUST00000167596	chr11,chr11	NM_011410	Slfn4	5.80168	5.83606	5.64669	5.53264	5.58798	5.61516	5.53294	5.575	5.6138	5.56698	5.61197	5.64237	5.65439	5.70354	5.8551	6.13385
ENSMUSG00000000214	A_55_P2275249	CCAGGATGGTCCTGCATTCCTCCTGCCCTTCATGCTGTATTCTACCCTGATTATTATCTC	ENSMUST00000000219,ENSMUST00000105929	chr7,chr7	NM_009377	Th	11.2154	10.965	10.9061	10.9637	10.5471	10.8201	10.7947	10.7535	10.4541	10.647	10.9436	10.8235	11.4787	10.8348	11.3042	11.3171
ENSMUSG00000000215	A_55_P1988839	GCAACTAGACCCACCACTACCCAGCCTACCCCTCTGCAATGAATAAAACCTTTGAATGAG	ENSMUST00000105931,ENSMUST00000105934,ENSMUST00000105930,ENSMUST00000105933,ENSMUST00000000220,ENSMUST00000105932	chr7,chr7,chr7,chr7,chr7,chr7	NM_001185084	Ins2	9.01985	9.40061	9.34103	9.47019	9.25586	9.52051	9.4337	9.52029	9.43937	9.16002	9.45269	9.56051	9.28391	9.34582	9.31333	9.21712
ENSMUSG00000000223	A_55_P1995040	CATGCCTTCCCCAGTGTGCGAAGCTCTGATGTGACTGCAAACACTCTGCTGGCCTCTTGA	ENSMUST00000113228,ENSMUST00000153424,ENSMUST00000113224,ENSMUST00000113226,ENSMUST00000000228	chrX,chrX,chrX,chrX,chrX	NM_010078	Drp2	8.9885	8.57854	8.82233	8.9102	7.38162	7.41424	8.69102	7.50035	6.79171	7.5097	7.65439	6.92172	8.27039	8.36893	8.41146	8.73678
ENSMUSG00000000223	A_66_P105965	TTCCTCCCGTGTCTTTGATTTATCCTGCCACAGTACATACCAGAGCTTCTCTGGTGAAGG	ENSMUST00000153424,ENSMUST00000113224,ENSMUST00000000228	chrX,chrX,chrX	NM_010078	Drp2	10.1705	9.91049	9.83121	9.93892	7.95543	7.93731	7.93772	8.31791	8.17013	7.52215	7.84386	7.83265	7.77882	8.13925	7.3378	7.43764
ENSMUSG00000000244	A_51_P221248	CCTACCATGGCTTGGATAGAAAAGGCAGATACTCCCTGACACCACCAAGATCCCATGGTT	ENSMUST00000009396,ENSMUST00000075172,ENSMUST00000145212,ENSMUST00000105923,ENSMUST00000082008,ENSMUST00000154264	chr7,chr7,chr7,chr7,chr7,chr7	NM_020286	Tspan32	6.3411	6.22821	6.82651	6.72156	7.79869	7.73868	7.93142	7.50217	6.97967	8.02986	8.12882	8.1164	7.15316	7.44996	7.21106	7.06422
ENSMUSG00000000244	A_55_P2245852	GCACTGGAATCGAATCAAGATTGCCAAATGCCAGATACTGATCACCAACTTCCTAGTCTT	ENSMUST00000009396,ENSMUST00000141186	chr7,chr7	NM_001128080	Tspan32	5.64856	5.69012	8.22711	7.61264	7.95786	8.17088	7.84666	7.71067	5.66815	5.75483	6.61944	8.54898	6.30964	5.98834	5.84807	6.66028
ENSMUSG00000000244	A_55_P2010386	GGATTACCCACACTCCTTATAAGTAACTCCTCTCCCTAATAAACCCATTGATTCTAATTG	ENSMUST00000009396,ENSMUST00000075172,ENSMUST00000145212,ENSMUST00000105923,ENSMUST00000082008,ENSMUST00000105925,ENSMUST00000105924	chr7,chr7,chr7,chr7,chr7,chr7,chr7	NM_020286	Tspan32	8.01371	8.06558	8.21037	8.37428	9.38418	9.48935	9.32293	8.98455	8.89368	9.56881	9.80298	9.87395	9.14668	9.1753	8.9446	8.57036
ENSMUSG00000000247	A_51_P257419	AGAGCTTCCGTATTTTCAAAGACTGCCACGTGCCTTAGGAATACTGTTTTATCTTCATAC	ENSMUST00000000253	chr2	NM_010710	Lhx2	8.65638	8.21807	8.10498	8.27927	9.4835	9.19641	9.08197	7.6089	7.93787	9.34833	9.25288	9.08562	6.8172	6.52331	8.62213	8.6833
ENSMUSG00000000248	A_51_P243418	GTATAATTATACTTACTTACTTTTCCTGTTCTAAGTGTACTGCATTTTATAATCAAATAC	ENSMUST00000000254,ENSMUST00000142388	chr6,chr6	NM_027562	Clec2g	5.45395	5.43984	5.48846	5.43831	5.45	5.51062	5.43331	5.43885	5.48716	5.43354	6.12959	5.48701	5.41676	5.38465	5.53554	5.53747
ENSMUSG00000000253	A_55_P1992329	AGAGCATTTTGTGGAATTCGTGAAACTGGTCCGATCCAAATTCCCCGAACACACCATCAT	ENSMUST00000000260,ENSMUST00000128873	chr13,chr13	NM_025508	Gmpr	11.0189	11.0228	11.0701	11.3028	9.83917	9.78571	9.87463	11.0476	10.4698	9.97513	9.89419	9.75685	10.9971	10.5079	10.6523	10.7885
ENSMUSG00000000263	A_51_P445532	ACAGTTTCGGTTCCATCGCTGAGACAACCATAGACTATAGGGTCAACATCTTCCTGAGGC	ENSMUST00000108853,ENSMUST00000102716,ENSMUST00000075603	chr11,chr11,chr11	NM_020492	Glra1	5.48715	5.59032	5.52	5.61389	5.57766	5.492	5.71133	5.59805	5.52645	5.63883	5.50557	5.48689	5.5132	5.4644	5.6064	5.52339
ENSMUSG00000000263	A_55_P2005365	AACATGTTCTACTGGATCATCTATAAGATCGTCCGGAGAGAGGATGTCCACAACAAGTGA	ENSMUST00000108853,ENSMUST00000102716,ENSMUST00000075603	chr11,chr11,chr11	NM_001290821	Glra1	5.52827	5.49272	5.55933	5.38873	5.45566	5.52871	5.39201	5.43941	5.54342	5.39928	5.5153	5.55567	5.39679	5.47234	5.43689	5.57323
ENSMUSG00000000266	A_55_P2103075	TTCATCAGTAAGTCATGGTGTAGTTGGGGCCTGTGGCCAGAGATAAGGAAATGTAAGGAA	ENSMUST00000112988,ENSMUST00000140144	chrX,chrX	ENSMUST00000140144	Mid2	5.44676	5.41508	5.44751	5.3549	5.38506	5.42301	5.35381	5.34853	5.42148	5.34696	5.42245	5.44275	5.37959	5.39265	5.49468	5.52284
ENSMUSG00000000266	A_55_P2275279	CCTTCTAGTAATGGCTAGTTTGACCAGGTAGAATTTGCACAGTGTCAAATTATCATTTAT	ENSMUST00000112990,ENSMUST00000112993	chrX,chrX	NM_011845	Mid2	5.60682	5.78397	5.78996	5.53321	5.63407	5.87284	5.47988	5.64284	5.74868	5.56608	5.69016	5.75916	5.67926	5.59181	5.41635	5.39721
ENSMUSG00000000275	A_55_P2098071	GAGACCCATCTAGACCTTGCCCTGTTTGTGTCTTTATTTGACTGCTTCTGATTCTTTTTC	ENSMUST00000107896,ENSMUST00000000284	chr11,chr11	NM_009546	Trim25	14.231	13.9868	13.9207	14.1382	14.3825	14.2899	14.0829	13.9584	13.9942	13.9561	14.2619	14.2266	14.0728	14.3578	14.1562	14.3439
ENSMUSG00000000276	A_51_P410744	CTGCAACTTAGCTGTGAGCCTGTGATGTAGCTGATATTTATAACAATTTTATACAGTGGA	ENSMUST00000107894,ENSMUST00000000285	chr11,chr11	NM_019505	Dgke	11.2736	11.2848	10.9901	11.1996	11.1373	10.9701	10.9998	10.2364	10.2797	10.5959	10.9129	10.7271	10.608	11.0344	11.4627	11.5117
ENSMUSG00000000278	A_66_P136714	TACAAAAATGAAATCCATATTGTACGCTATTTTGCTGTCTGCTTCGTTCCCATGTCAACA	ENSMUST00000000287	chr11	BC021399	Scpep1	15.8911	15.1083	15.0143	15.0991	15.1611	14.9415	14.8882	14.2205	14.3898	14.429	14.5717	14.5886	14.7876	14.6914	15.1457	15.0899
ENSMUSG00000000282	A_52_P477431	AAAGAGGTGGCCCTTGTTTACAGTGAGGACTTGGTCACTGTGTCTCTGTTTCCTGAAATA	ENSMUST00000000291	chr11	NM_010813	Mnt	11.393	10.8559	10.8586	10.8739	11.7266	11.5688	11.5837	11.5546	11.9957	11.8928	11.7225	11.8419	12.0587	12.1141	11.9727	12.0951
ENSMUSG00000000290	A_51_P262208	AAAGCTAGAGCATGAGTTATCATAATCAAGCAGATGTGACCCCCTCAGACCACGCCTCCT	ENSMUST00000000299,ENSMUST00000156644,ENSMUST00000153541	chr10,chr10,chr10	NM_008404	Itgb2	8.1557	7.52775	7.6619	8.54757	6.34242	7.12089	7.65106	6.67091	6.73399	6.43971	6.55327	6.77202	8.42626	8.28759	7.53472	7.73597
ENSMUSG00000000295	A_55_P2004930	TCCCCAAGATGAGAGTCTGTTTTCTGTGATCTGGTCTTGAACAAGAAAGGTGAGATAATC	ENSMUST00000000304,ENSMUST00000159194,ENSMUST00000159659	chr10,chr10,chr10	NM_027168	Hddc2	13.198	13.1926	13.3166	13.1839	13.387	13.3998	13.2864	13.1996	13.0772	13.3401	13.3292	13.3891	13.0375	12.8137	13.4606	13.5784
ENSMUSG00000000296	A_51_P482503	TCAATGTATTTCCCAATCATGCAGATACTGATTATTAGCTTTGGTTTTGACTTGGTCTCC	ENSMUST00000000305	chr10	NM_009413	Tpd52l1	12.33	12.4721	12.4994	12.5776	13.3462	13.3283	13.4145	12.2788	12.0333	12.6519	12.6487	12.7395	12.6253	12.5335	12.7285	12.3539
ENSMUSG00000000301	A_55_P1970860	TGTGACTGCTGAGACCCCCATCCCCACCATGTCCCGACACACTAATAAAGGCATTGTGAC	ENSMUST00000102693,ENSMUST00000102692,ENSMUST00000000310,ENSMUST00000150954	chr11,chr11,chr11,chr11	NM_008819	Pemt	11.5984	11.4556	11.7633	11.8442	11.4787	11.6953	11.7423	11.7074	11.6	11.3537	11.3848	11.6437	11.7366	11.8957	11.2162	11.3462
ENSMUSG00000000301	A_55_P1967295	TTAGAAACCAGTCATGGGGGCCTCAGGCATTATGCTGTGTGACTGCTGAGACCCCCATCC	ENSMUST00000102693,ENSMUST00000102692,ENSMUST00000000310,ENSMUST00000150954	chr11,chr11,chr11,chr11	NM_008819	Pemt	9.21566	9.20246	9.0582	9.42457	9.42415	9.45732	9.45951	9.76596	9.6249	9.54826	9.38271	9.59118	9.80048	9.78452	9.58416	9.20181
ENSMUSG00000000301	A_55_P1970846	TTCCCTTCAGCGTGCTGGATAACCCCATGTACTGGGGCAGTACAGCCAACTACCTAGGCT	ENSMUST00000102693,ENSMUST00000102692,ENSMUST00000000310,ENSMUST00000136660	chr11,chr11,chr11,chr11	NM_008819	Pemt	9.29253	9.75212	9.83729	9.9922	9.892	10.0501	9.92905	10.3691	10.1685	10.0966	10.0668	10.1265	10.1803	10.1543	9.83532	10.1316
ENSMUSG00000000303	A_51_P137336	ACATTCTAACGGGAAAAAGGAGACAAGACCTTTGAGAGTTTTCATTCAAAATGCAAATCT	ENSMUST00000000312	chr8	NM_009864	Cdh1	14.2816	14.2358	14.0881	14.163	14.7522	14.731	14.7949	13.6619	13.8104	14.1329	14.1547	14.294	14.0538	13.9047	13.9854	14.0327
ENSMUSG00000000305	A_55_P2150831	GGCACAGCCCTAACTTGAATTTCTTACCACAAAAGCACTGTTAAAACAAAACAAAAAACA	ENSMUST00000000314	chr2	NM_009867	Cdh4	5.58107	5.60413	6.51013	6.21141	5.58925	5.63203	5.58725	6.11562	6.96136	5.95105	6.22052	6.97474	9.30726	8.97901	5.74856	5.63953
ENSMUSG00000000305	A_52_P402897	TTTTTTGTAATCGTCAACAGCACAAATATTTTGTATTGTCGTTTGTATCATTTTGTACCT	ENSMUST00000000314	chr2	NM_009867	Cdh4	5.63409	5.66554	5.74469	5.62389	5.69222	5.95275	5.58522	5.65762	5.95213	5.6496	5.79587	5.82151	8.87004	8.34304	5.54743	5.71839
ENSMUSG00000000305	A_52_P181943	AGAATCCTATTGACCTGTACATCTACGTCATTGACATGAACGACAACCGTCCCGAGTTCA	ENSMUST00000000314,ENSMUST00000108911	chr2,chr2	NM_009867	Cdh4	5.72756	5.67581	5.67306	5.50453	5.56981	5.64968	5.48514	5.53644	5.6466	5.51636	5.61595	5.69864	5.58247	5.64618	5.5131	5.73453
ENSMUSG00000000308	A_55_P2072656	TCTACTTGCCCTGGACCTGCCTCTCTCCCTGTCCTAGTAAAGACTCCACATTATGTTGCA	ENSMUST00000078222,ENSMUST00000000317,ENSMUST00000153040	chr2,chr2,chr2	NM_009897	Ckmt1	12.8322	12.552	13.4107	13.2365	13.5211	13.5013	13.5963	12.3404	12.2193	13.6235	13.6128	13.867	12.4055	12.7256	13.4182	13.6015
ENSMUSG00000000317	A_51_P424959	AACGGTAAAACGACTTAAATTTATAGGACAGAGACTCCTGAATGAAGGTGGTCCCTGTGG	ENSMUST00000000326	chr11	NM_007528	Bcl6b	8.86283	9.52534	9.33549	9.39274	5.50104	5.53555	5.54566	9.0029	9.16149	5.92837	6.06795	5.58029	7.09057	7.92878	5.58049	5.78703
ENSMUSG00000000318	A_55_P2045055	CTGAAATCTGTGATATTTTGTACAGTGTGCAGCTTATTGTAGGCAACTTTTGAATGTAAC	ENSMUST00000102571,ENSMUST00000178945,ENSMUST00000000327,ENSMUST00000153959	chr11,chr11,chr11,chr11	NM_001204252	Clec10a	5.47133	5.4937	5.4371	5.95685	5.56613	5.4744	5.63266	9.3245	8.9966	6.89185	7.17785	6.55857	5.75034	5.53979	5.6421	5.56696
ENSMUSG00000000320	A_52_P467449	ACACTCCACATTAGTATTCTAACTACAGGGCACTAAATGTCTTGCTGTTATGAGGAACAA	ENSMUST00000000329	chr11	NM_007440	Alox12	9.02655	9.20548	9.09386	9.20716	9.55384	9.59944	9.51027	8.09746	7.97574	10.3718	10.3709	10.4767	8.40354	7.8676	9.89998	9.92789
ENSMUSG00000000320	A_51_P520306	TCTTGGCTAAGATCTGGGTCCGAAATTCAGATTTCCAACTGCAGGAGCTCCAATTCCATT	ENSMUST00000000329,ENSMUST00000108574	chr11,chr11	NM_007440	Alox12	5.58126	5.35855	5.47874	5.43613	7.79905	7.80026	7.77412	5.50147	5.36435	8.93316	8.72376	8.69519	5.48157	5.44439	8.0535	8.1391
ENSMUSG00000000325	A_55_P2022181	CTTGGGTTGGCACTTCCTCAGAATCTGGGTGCCTGGCAGACATGCCTCAATGGTGTGAAC	ENSMUST00000115614,ENSMUST00000115613,ENSMUST00000090103,ENSMUST00000115612,ENSMUST00000150253	chr16,chr16,chr16,chr16,chr16	NM_033474	Arvcf	8.18263	8.38728	8.37388	8.68079	8.21451	8.06014	8.11776	7.81421	7.76937	8.27273	8.557	8.7742	7.83668	8.52349	8.37084	8.37428
ENSMUSG00000000325	A_55_P2022187	AGTCACCTTGCTACACTTTGCTGCCTCTTATCTATCTGGGCTCCCGACTAAACATCTGTC	ENSMUST00000115610	chr16	XM_006536859	Arvcf	9.60911	9.58951	9.68527	9.56149	9.42366	9.4793	9.38598	9.41849	9.24814	9.32614	9.45195	9.63085	9.30263	9.4183	9.31231	9.44458
ENSMUSG00000000325	A_55_P1978060	GCCAGGTCCGCTTTGCGCACGGGCAGCGGGAGGGGTAGGAGGGCTAGCCTGCTTGCTGGC	ENSMUST00000115614	chr16	NM_001272029	Arvcf	5.57112	5.69964	5.62118	5.64054	5.63977	5.58528	5.71408	5.63812	5.62024	5.64465	5.64085	5.62961	5.54832	5.59416	5.6394	5.61038
ENSMUSG00000000326	A_55_P1990653	CCTGGCACGCAAAACCCCTCACGGTGAATCCTCTGCACCCAAGAACAAAAAGGGAGATTT	ENSMUST00000165430,ENSMUST00000115609,ENSMUST00000000335	chr16,chr16,chr16	NM_001111062	Comt	13.2339	13.5892	13.6329	13.6566	13.6953	13.6677	13.647	13.0767	13.019	13.4813	13.3837	13.4729	13.1247	12.9889	13.1624	13.11
ENSMUSG00000000340	A_52_P569348	ATGGGCATAAAATTAATTTATACAGAAATGCTACTAATGATCATCTTGAAAAAGGTCTAC	ENSMUST00000000349	chr3	NM_010022	Dbt	9.69784	10.519	10.4869	10.2573	11.1508	11.1024	11.1784	10.6793	11.1664	11.0304	10.8588	10.984	10.4841	9.55068	10.9792	9.78648
ENSMUSG00000000346	A_55_P2136378	CGTTGTATGTCTCTCTACACTGTGGTGCACTTAACTTGTGGATTTTTTATACTAAAAATG	ENSMUST00000000356	chr15	NM_011873	Dazap2	14.5395	14.2892	14.2116	14.0394	14.2768	14.27	14.3147	13.682	13.9218	14.2676	13.9108	14.1124	13.8104	13.9454	14.4389	14.1354
ENSMUSG00000000359	A_55_P2113078	TGTAGACTGGCTTGGCCTGCTGGCCCAGATGTCTCAGACAATCCATAAAGTCAGTGAATT	ENSMUST00000000369,ENSMUST00000139370	chr2,chr2	NM_009047	Rem1	6.33273	5.65493	6.71688	6.59385	5.45626	8.75915	6.00035	6.09426	5.8502	6.23648	5.8271	5.4977	6.59813	5.61636	5.5746	5.53516
ENSMUSG00000000365	A_55_P1970149	CTGTTAGATTTGTACCACTTCAGGTTTGATTTTAACTTGTTCTGCAGTGGTATCAGTTTT	ENSMUST00000095793	chr14	NM_001033043	Rnf17	8.28154	8.20769	7.98279	8.29428	8.27463	7.70131	7.64034	8.20769	8.61914	5.99698	6.19965	6.1569	7.55921	7.27491	8.08382	7.85138
ENSMUSG00000000374	A_66_P138765	AAGTTGCACCAAAAATCAAGGACAAAATAAATGTGTGTTTGTTTTTACTGGTGTGGAAGT	ENSMUST00000000384	chr10	NM_001081055	Trappc10	9.92078	10.1171	10.045	10.1165	9.90344	9.62636	9.63652	9.34657	9.77432	9.61407	9.52324	9.66484	9.85438	9.40645	10.5179	9.53143
ENSMUSG00000000378	A_55_P1955577	CATGACTTTCCTCTTCTACTTCTCAGAGACCTTAAAAACAAGTTTACTGCAATGTGAATA	ENSMUST00000000388,ENSMUST00000109721	chr11,chr11	NM_146014	Ccm2	13.774	13.9502	13.997	14.0418	13.3722	13.4668	13.4239	13.774	13.6453	13.2814	13.3388	13.4419	13.9142	13.8977	13.2884	13.3593
ENSMUSG00000000381	A_55_P2140255	TCTGGCAACATGAAATGCTGCAACGTCGACTGTGTCATGACATGTACACCCCCAGTGCCA	ENSMUST00000141868,ENSMUST00000102910,ENSMUST00000127341	chr11,chr11,chr11	NM_011709	Wap	7.77769	9.06171	7.98126	5.45633	6.06536	7.2574	5.42812	5.82325	6.66028	5.46874	5.60005	5.71328	5.53043	8.94417	6.57126	9.56537
ENSMUSG00000000384	A_51_P345937	CGCTGCGCCAAGTCCTTTGCCTTCCTCAAGTGGCTCAACCTGCCTTTGTTTGAAGCCTTT	ENSMUST00000156969,ENSMUST00000000394,ENSMUST00000150697,ENSMUST00000131477	chr11,chr11,chr11,chr11	NM_134011	Tbrg4	11.3371	11.0398	10.9995	11.0586	11.0664	11.244	11.2423	11.4815	11.3344	11.2154	11.3334	11.2883	11.7616	11.8359	11.367	11.9891
ENSMUSG00000000385	A_52_P557293	GAAGTTCCTAGCTTCAGATAAAGATGAAAGAGAGGAGATCATTGTCTTCTGTCTTCTTCT	ENSMUST00000000395	chr16	NM_015775	Tmprss2	5.62386	5.7561	5.83441	5.68571	5.75061	6.12393	5.63819	5.70907	5.8651	5.76089	5.91181	5.90931	5.47788	5.57983	5.46834	5.966
ENSMUSG00000000386	A_55_P2118441	ACTTTCCAAGGAAACTGGACGTTTCCACTTTAGCGCTTCCAATAAAATTCTTGCTAAGTG	ENSMUST00000135184,ENSMUST00000155233,ENSMUST00000113768,ENSMUST00000023655	chr16,chr16,chr16,chr16	NM_010846	Mx1	5.49239	5.45433	5.48232	5.36435	5.40879	5.4455	5.37113	5.38133	5.45344	5.37237	5.44837	7.50953	5.37528	5.42546	5.49942	5.5844
ENSMUSG00000000392	A_55_P2115225	CACAATGTTTTATCACCTGTTCATTGCCGGGTAGCGGAAATAAAGTCAGATGCTCAGGTT	ENSMUST00000102732	chr2	NM_007986	Fap	5.48357	5.48473	5.58868	5.4098	5.48377	5.58419	5.43003	5.47844	5.58154	5.43009	5.56923	5.58319	5.39021	5.41529	5.42739	5.49046
ENSMUSG00000000394	A_51_P406253	GTCACAACACCTGGATTATACTAACAGAAGACATGACCACCTGGTAACCGTAGTGGTAAA	ENSMUST00000102733	chr2	NM_008100	Gcg	5.5462	5.57857	5.55399	5.51929	5.51597	5.55821	5.53487	5.51718	5.55326	5.51899	5.55837	5.55927	5.62114	5.58448	5.5371	5.55338
ENSMUSG00000000399	A_51_P280492	CAAGACAGTCAACTATTAGTGTCACCCAGGTCACCTGTGTGCAGTAAAAGAGTCACTCTA	ENSMUST00000088194	chr6	NM_025358	Ndufa9	14.7246	14.764	14.6934	14.6209	15.1383	15.0082	15.0733	14.7914	14.3701	15.0355	15.0064	14.9396	14.3713	14.4541	14.6128	14.7931
ENSMUSG00000000402	A_52_P655687	CATAACATGCCTTTTTTGTATCAAATGTACTAAGACTTGCCTATATATAGTGCCACTGTG	ENSMUST00000000412	chrX	NM_019397	Egfl6	5.59516	5.72467	5.62914	5.6289	8.29997	8.14379	8.46822	8.38258	7.77144	7.91331	7.65965	7.36222	7.21718	7.83771	7.37014	6.88055
ENSMUSG00000000409	A_55_P2155504	AATCTTATGTCTCTGTGTGTTCTGTCCTGGTGCCTAGCACACACCAGGAGCTCAATAAAA	ENSMUST00000167288,ENSMUST00000102596,ENSMUST00000067240	chr4,chr4,chr4	NM_010693	Lck	12.131	12.2258	12.1666	12.1871	11.7121	11.8035	11.8181	12.7917	12.1538	12.7661	12.7946	12.6033	13.2193	13.4111	12.8305	13.1515
ENSMUSG00000000411	A_51_P183253	GGCCTTCAATCGAAGAAGTTAGTTGGCACCCATGGCTAGCAAGCACTTGATAAAAGCAAT	ENSMUST00000000421	chr4	NM_080442	Tssk3	6.2859	5.44431	7.14652	7.36262	5.38718	5.40458	5.47534	7.36815	7.39713	5.42309	6.22474	6.28975	5.68742	5.50043	5.50806	5.45534
ENSMUSG00000000416	A_55_P2038056	GGATATAAAAGTTATCTGCACAAAGAAAGACGTCGATTAAATGAATTTGGAGTTAACGCC	ENSMUST00000090601,ENSMUST00000152499,ENSMUST00000146775	chr6,chr6,chr6	NM_080285	Cttnbp2	5.41564	5.45388	5.42355	5.46139	7.84131	7.6733	7.18277	5.436	7.81691	6.37008	5.54926	6.57084	5.45751	5.50616	6.96178	7.16074
ENSMUSG00000000420	A_51_P209518	TGGTATGGGAGGTAATCAGGTTTTCTCCTACACTGCCAACAAAGAAATTAGAACAGACGA	ENSMUST00000000430,ENSMUST00000170243,ENSMUST00000178605,ENSMUST00000169474	chr18,chr18,chr18,chr18	NM_013814	Galnt1	11.1294	11.1631	11.1217	11.0203	11.8242	11.8589	11.6755	11.3385	11.1489	11.7045	11.5795	11.3895	11.7625	11.8116	12.0826	11.9849
ENSMUSG00000000435	A_51_P188281	TTGTATATGCCTTAAAATAACTTGATAAATAAATGTACTATTATTATCAATAAAATATTT	ENSMUST00000000445	chr10	NM_008656	Myf5	5.93814	5.57941	5.56754	5.56682	5.5518	5.601	5.55481	5.52694	5.56854	5.55275	5.58061	5.58212	5.63934	5.65509	5.58923	5.61891
ENSMUSG00000000439	A_51_P150430	CTGGGGGCAAGAAAGAGCAAATTTGTCCTGAACCTGAATTTATTTTTATAAGAAAACCTG	ENSMUST00000000449	chr6	NM_023290	Mkrn2	11.8311	11.7315	11.7664	11.8359	11.69	11.6648	11.5639	11.2467	11.4666	11.3462	11.423	11.4077	11.3313	11.1599	11.9374	11.4147
ENSMUSG00000000440	A_51_P106799	GCAGGAAAGTCCCACCCGCTGACAACGTGTTCCTTCTATTGATTGCACTATTATTTTGAG	ENSMUST00000171644,ENSMUST00000000450	chr6,chr6	NM_011146	Pparg	7.90448	7.95597	7.9949	7.97496	8.11518	8.11366	8.2702	8.51503	8.39051	8.00814	8.14177	8.23858	8.17732	8.16506	7.98527	8.15217
ENSMUSG00000000441	A_55_P1973643	CACATCCTTGTCTGTAAGAAAGCCAGGAATACAGGTTTTCTTAATGATTTTGGGTTTTAA	ENSMUST00000130528,ENSMUST00000112949,ENSMUST00000000451	chr6,chr6,chr6	NM_029780	Raf1	13.0853	12.863	12.7561	12.8639	13.5299	13.5091	13.452	13.0535	13.5673	13.4851	13.6264	13.697	13.7042	13.3819	13.9159	14.0732
ENSMUSG00000000486	A_55_P2178127	CGCTCTTCCCGCGTTCCAATTGGGTTTTCCTATTCCTCCAAGTTCTCCATCTAATAAAAA	ENSMUST00000131208,ENSMUST00000152267,ENSMUST00000106314	chr7,chr7,chr7	NM_017461	2001-09-01	10.559	9.47019	9.53176	9.70053	12.4055	12.3007	12.4134	10.5896	10.8277	11.9208	12.426	12.6135	12.1292	12.0035	12.9488	13.0295
ENSMUSG00000000486	A_55_P1963764	CCCGCTGCCCATGTTGCCTCTGGCTGACACTGAAAAGTTGATTCGCGAGAAGGACGAAGA	ENSMUST00000131208,ENSMUST00000152267,ENSMUST00000106314,ENSMUST00000106313,ENSMUST00000133913	chr7,chr7,chr7,chr7,chr7	NM_017461	2001-09-01	8.49819	8.96719	8.97589	8.88272	9.77196	9.90656	9.82957	9.35426	9.14462	9.67481	9.892	9.97643	9.50139	9.60517	9.84616	10.2547
ENSMUSG00000000489	A_55_P1974441	ACTCCAGGCTGCAGGCTTCTCTTGACTCCAAGAACCTGGAACAAGTGTGCAGGAGCCTTG	ENSMUST00000000500	chr15	NM_011057	Pdgfb	7.56801	7.71409	7.55429	7.57848	7.53745	7.28845	6.85069	7.96894	8.3623	7.74542	9.21478	7.19715	7.86684	7.62258	7.25061	5.99629
ENSMUSG00000000489	A_55_P2047310	GTTCCTTCTGCTTCCTTCAGTTTGTAAAGTTGGTGATTATATTTTTGGGGGCTTTCTTTT	ENSMUST00000000500	chr15	NM_011057	Pdgfb	10.1899	9.8754	9.77911	9.93709	9.24563	8.9997	9.30646	9.34463	10.2158	9.28909	9.29295	9.57367	10.4739	10.2825	8.41848	8.44033
ENSMUSG00000000530	A_55_P2011380	TGTGCCTGCTCAGCTTGGCTCCCAGCCCATCCAGCCAAAAATACAGCTGAGCTGAAATTC	ENSMUST00000000542,ENSMUST00000120028,ENSMUST00000117984,ENSMUST00000119063,ENSMUST00000121718,ENSMUST00000120754	chr15,chr15,chr15,chr15,chr15,chr15	NM_001277255	Acvrl1	7.43197	7.29003	7.63298	7.74875	8.28288	6.51762	8.45883	5.88668	5.95846	6.57318	6.12626	8.02419	5.81666	6.50642	6.50846	7.22594
ENSMUSG00000000531	A_55_P1981241	CACCGTTTTCTGCATATGTTGCTTCTGAACCACAAACTGTATAAAATTGATGGGTTTTTT	ENSMUST00000000543	chr15	NM_019518	Grasp	13.2422	13.2031	13.1975	13.0749	12.8236	12.8356	12.7365	12.543	12.3062	12.8736	12.9898	13.0587	11.9195	12.2474	13.3685	13.6277
ENSMUSG00000000532	A_52_P373893	GTACAATTTATTAGAAAGGACTGTAAAATAGCCACTTAGACACTTTACCTCTCCAGTATG	ENSMUST00000000544	chr15	ENSMUST00000000544	Acvr1b	13.0813	11.8413	11.8276	11.6773	12.4359	12.396	12.1994	10.9968	11.7555	11.8313	12.1407	12.1911	11.5567	11.2732	12.83	12.3797
ENSMUSG00000000532	A_55_P2123957	AATTCTCCAGACTCAAACGCACATAGTTCAGTCACTGGAAACGCTTGTCTTTGCACCTGA	ENSMUST00000000544	chr15	NM_007395	Acvr1b	9.71518	9.12388	9.10412	9.3908	10.0436	9.95279	10.1038	9.13853	9.42779	10.0202	9.64297	9.48282	8.85747	9.22496	10.4155	10.6047
ENSMUSG00000000538	A_55_P1991124	CAAATACTGTCTCAATTTGTGTTCTTGCATGTGAAGTACTCCACAATAAATAGTTGAACC	ENSMUST00000095254,ENSMUST00000093046,ENSMUST00000093048,ENSMUST00000102683,ENSMUST00000153920	chr11,chr11,chr11,chr11,chr11	NM_153080	Tom1l2	10.2203	9.65236	9.68894	9.69031	9.92838	9.9329	9.71715	9.17976	9.63452	8.88122	9.04648	9.20974	9.57053	9.5583	9.19499	9.68675
ENSMUSG00000000538	A_55_P1991114	TTCTGCACTTGACAATCGGAAACAGAACTCAGAAATGGTAGGTCTTCACACCTGTGTGCT	ENSMUST00000102682	chr11	NM_001039093	Tom1l2	5.4162	5.38651	5.56214	5.41593	5.39144	5.43613	5.4139	5.38746	5.40496	5.39611	5.42371	5.40795	5.43817	5.41098	5.51882	5.46133
ENSMUSG00000000538	A_51_P202162	ATCATATTACACAGTAGTCTCCATTCTTTCTCCAATTACTTAGACTATCTCTGCCATTGA	ENSMUST00000064019,ENSMUST00000102682	chr11,chr11	NM_001039093	Tom1l2	9.39758	8.9696	7.69561	7.33038	7.73067	7.60609	8.16391	10.1543	9.67701	9.68917	9.90741	8.06088	9.04794	9.80174	9.43536	10.1694
ENSMUSG00000000538	A_55_P2152791	TGAGATGTTAACAGAAATGGTCCCTGGGCAGGAGGATTCTTCTGATCTGGAACTACTACA	ENSMUST00000095254,ENSMUST00000093046,ENSMUST00000093048,ENSMUST00000102683,ENSMUST00000064019,ENSMUST00000102682,ENSMUST00000142225	chr11,chr11,chr11,chr11,chr11,chr11,chr11	NM_001039093	Tom1l2	8.30288	8.08825	8.03828	8.11658	6.73824	6.36852	6.10499	8.12505	7.85062	7.81229	7.86012	5.67271	7.83096	7.73243	7.94973	7.9258
ENSMUSG00000000544	A_52_P386459	ATGAGAATCGAGTGAGAGTATCTAACGATGCTGAGTTGTCAAATGCCTCTATCACCATCG	ENSMUST00000060833,ENSMUST00000166159,ENSMUST00000027847,ENSMUST00000166860	chr1,chr1,chr1,chr1	NM_021610	Gpa33	10.3858	10.74	10.6845	10.6534	11.743	11.7159	11.7315	10.8257	10.6492	11.5622	11.7532	11.6791	10.7309	10.4763	11.2363	11.161
ENSMUSG00000000544	A_55_P2081630	CCAGAAAAGCAACTGTATCAATCCCTTCCCTCCTCTGATTTTATGTACACATATATTTTA	ENSMUST00000060833,ENSMUST00000166860	chr1,chr1	NM_021610	Gpa33	12.7246	12.087	12.0222	12.1231	13.8033	13.5871	13.5413	12.2296	13.0816	12.6307	12.9679	13.2039	13.142	13.2677	13.383	13.1836
ENSMUSG00000000552	A_51_P152040	AGAACATGGATTTTCTTGGCAATAAGCGGACTCTGGGACTCCGGCTCCCCTACCCCAAAC	ENSMUST00000168828	chr15	NM_013866	Zfp385a	8.20604	7.06706	7.00995	7.18789	8.13788	6.1185	8.61914	6.81825	7.46192	7.26826	7.11628	7.0674	8.08825	8.29304	8.24335	8.43744
ENSMUSG00000000555	A_52_P364140	GGGTTGATCTGGAGCCCAGTCTCGGATTCTAAGAACCTATGCTAGCAGACCCAAGGTGGC	ENSMUST00000023128	chr15	NM_010577	Itga5	8.79449	7.97982	7.94895	7.87071	8.6069	8.18066	8.43654	7.74447	8.28087	7.95804	7.98397	9.19864	8.77141	8.53094	9.55223	9.22732
ENSMUSG00000000560	A_55_P2177351	CAGAGTTTATTTGAAAGTAGTAATGAACCTTTCAGCTCACTTCAATCATTGGAAACTACC	ENSMUST00000000572	chr5	NM_008066	Gabra2	6.42931	7.24543	7.66855	8.83586	7.78584	7.89231	7.36411	8.7998	8.73038	8.10343	7.23582	7.00807	7.19862	6.72852	6.79427	6.872
ENSMUSG00000000561	A_51_P111455	GCTGTTGAATTGTGGGAGCTAGATGAGAACGAGACACTTATAGTCAGCAAGTTCTGCAAG	ENSMUST00000010278,ENSMUST00000167642,ENSMUST00000127464,ENSMUST00000130994	chr3,chr3,chr3,chr3	NM_027432	Wdr77	12.1966	12.1575	12.1756	12.3604	12.431	12.5874	12.7323	13.7696	13.1898	13.2693	12.8764	12.8971	13.2789	13.3549	13.2395	13.4423
ENSMUSG00000000561	A_52_P529486	GTACACGTGTGAGTGCGGTATATAGTTTGGAGTGGAGAAAATTATTCTTCAGCTTTCCCA	ENSMUST00000010278,ENSMUST00000130994	chr3,chr3	NM_027432	Wdr77	13.0255	13.3035	13.253	13.3983	13.6792	13.7627	13.892	14.527	14.5359	14.1485	14.1201	13.9905	14.1775	14.3892	14.2165	14.4456
ENSMUSG00000000562	A_55_P1972605	TTAAAAAGAGGGCTAAATCCACCTGTGTGGGTGCATTTGAGCAAATAAAAGATGATGCCC	ENSMUST00000164730,ENSMUST00000000574	chr3,chr3	NM_009631	Adora3	5.49396	5.49229	5.53118	5.49169	5.50845	5.5746	5.47699	5.48851	5.55092	5.49065	5.56323	5.53695	5.448	5.43941	5.57148	5.58805
ENSMUSG00000000563	A_55_P2160032	CTCTTTCTGTATTGCTATCTATTGAAATAAAATGATCAAGGTCCACTTAGTGGCTTAACC	ENSMUST00000118209,ENSMUST00000133320	chr3,chr3	NM_009725	Atp5f1	15.7925	15.2929	15.2499	15.2707	15.2844	15.2739	15.3856	15.1881	15.2607	15.3677	15.3437	15.367	15.1535	14.7984	15.1003	15.101
ENSMUSG00000000563	A_55_P2145754	GAGAGAGTTAAATGGGAACTAGTCTATGTGAAGAACTCTTTCTGTATTGCTATCTATTGA	ENSMUST00000118209,ENSMUST00000133320	chr3,chr3	NM_009725	Atp5f1	14.8085	14.9415	14.8318	14.8381	15.0045	14.9294	15.1567	14.8492	14.8796	14.9887	14.9858	15.103	14.6703	14.5448	14.5785	14.3309
ENSMUSG00000000567	A_52_P214630	ATAAAACCTTAAAGCGTTCTTATAATATGGCATCTTTCGATTTCTGTATAAAAACAGACC	ENSMUST00000000579	chr11	NM_011448	Sox9	6.04555	5.57373	5.63209	5.63519	5.60483	5.60888	5.60388	5.55861	5.5571	5.61243	5.57172	5.59733	5.71375	5.67568	5.64419	5.62367
ENSMUSG00000000568	A_52_P466887	CGTTGGGTCCCTCTGAAGTTTAATTCTGAGTTCTCATTAAAAGAATTTGCTTTCATTGTT	ENSMUST00000172361,ENSMUST00000019128,ENSMUST00000112939,ENSMUST00000072750,ENSMUST00000171106,ENSMUST00000171640	chr5,chr5,chr5,chr5,chr5,chr5	NM_001077265	Hnrnpd	14.0754	12.9732	12.9425	12.9576	14.4443	14.4282	14.4826	14.3328	15.1327	14.6934	14.7302	14.7087	15.2022	15.4431	15.0014	15.2929
ENSMUSG00000000579	A_66_P100113	ACATATTTAGAATTTTACAGCTTACAGAATGGTTTCAGGATTGCTGTGTCCTTAACAATG	ENSMUST00000092966,ENSMUST00000138598	chr17,chr17	NM_001166629	Dynlt1c	6.80201	6.91714	7.32804	7.27127	6.47336	6.43288	6.54575	5.93593	5.55613	7.51222	7.72847	7.4697	5.88484	5.5772	7.08591	5.56887
ENSMUSG00000000581	A_55_P2010946	CAGTGCCTCTTCCTAGCTTGTGTGAATATGCAGTGGATATACTTTATTAAATGTGAATAT	ENSMUST00000000594	chr11	NM_020558	C1d	7.10323	7.27078	5.51686	5.41825	5.44887	5.48179	5.43453	7.80875	7.19818	7.51996	7.51162	7.15126	7.02354	7.64966	7.8494	8.09028
ENSMUSG00000000594	A_55_P2282969	GCATTAATGACAGGTGATGTGACATTTGAGCTATTTCTGTCTTGCTTTAGAAGTTTTTCA	ENSMUST00000000608	chr11	NM_010299	Gm2a	7.0812	5.35422	6.9297	6.179	6.80112	6.62151	6.40498	6.62953	6.11453	7.43875	7.27845	7.31226	5.52478	6.70147	7.37065	5.56631
ENSMUSG00000000594	A_52_P353417	TGCAAGTTCCATGTAAGGAATGTTGCCAGATATTTGCAACATTTTTCTTCCTTAGGCCCC	ENSMUST00000000608	chr11	NM_010299	Gm2a	11.1561	11.3889	11.3835	11.3567	11.118	10.8811	11.1694	9.48832	9.44817	10.016	10.0044	10.0959	9.00213	8.99737	10.2987	10.2092
ENSMUSG00000000600	A_55_P2172420	CTGTACTCATGTTTGGTGTGTAATATACCACTTAGTTTTGTATGATATGCTCATAAGCTC	ENSMUST00000171023,ENSMUST00000080085	chr5,chr5	NM_030675	Krit1	11.7284	11.9636	11.7411	11.8438	12.1382	11.9301	11.9908	11.6971	12.0712	11.7334	11.6932	11.8583	11.9849	12.0532	12.0972	11.727
ENSMUSG00000000600	A_51_P499891	TTCAAATCCATAGTATGGAAAATAAAATGAGCTTTATAGTACACACAAAACAGGCTGGCC	ENSMUST00000080085	chr5	NM_030675	Krit1	8.62256	9.76767	9.75232	9.58754	10.0562	9.83242	9.77449	9.09898	9.62602	9.56779	9.48255	9.53352	9.03902	8.29883	9.40686	9.39042
ENSMUSG00000000605	A_55_P1962731	TTCGATTCTGTGGATAGGGAAGTGGGATTGGTATCTGTCATATTAAATTCCAACATCATG	ENSMUST00000000619	chr7	NM_011334	Clcn4-2	9.20076	9.23196	9.03474	9.19687	9.66377	9.50336	9.52236	9.14515	8.72789	8.57242	8.72939	8.86194	9.61368	9.74717	9.46845	9.44565
ENSMUSG00000000606	A_55_P2017140	TCATTCTTTGCAATAAAGGCTCTGTCATTGCCTTCCATGTTGTCCTGGGATACTTGGGCT	ENSMUST00000022438,ENSMUST00000163019,ENSMUST00000159674	chr14,chr14,chr14	NM_011686	Vmn2r88	11.5942	6.24427	7.42203	6.76475	7.06723	7.47082	7.70654	7.24332	8.81301	9.01814	9.02791	7.8355	8.59015	8.22346	8.20057	8.49976
ENSMUSG00000000606	A_55_P1981760	AGGTTACAATTTGTATAATGCTGTTTATGCTGTGGCCCACACCTACCATGAACATATTTT	ENSMUST00000022438,ENSMUST00000163019,ENSMUST00000159674	chr14,chr14,chr14	NM_011686	Vmn2r88	6.43899	5.42275	5.43422	5.38718	5.6548	5.40234	5.41472	5.77314	6.91628	7.18254	7.56499	5.42043	6.6076	5.67914	6.87738	6.72443
ENSMUSG00000000617	A_55_P1990623	CCTCTGTGACCTCTTCTAGAGTCAGTTAGCCATGGTCTGAATAAAGGTTTTCTTGCACTT	ENSMUST00000171427,ENSMUST00000126890	chr11,chr11	NM_173372	Grm6	5.42183	5.5012	5.462	5.52546	5.4529	5.44567	5.57972	5.89655	6.41523	5.50055	5.48314	5.48149	5.47891	5.51571	5.5159	5.45988
ENSMUSG00000000627	A_55_P1998431	CCTCACTCTGAATAATTCAGAATGACTCTCTTGTCACATAAGAAATCTCCTAAAAAGATC	ENSMUST00000113982	chr6	NM_001113481	Sema4f	5.70592	5.70288	5.72767	5.53058	5.59868	5.74328	5.48645	5.58562	5.69545	5.54204	5.66117	5.74851	5.64076	5.67402	5.44197	5.58735
ENSMUSG00000000627	A_52_P243391	ATGGCTTTCATCAGATTCTCAAGGCCTTAATGAGGTTAAAGGACCACGGTCCATAGTCAC	ENSMUST00000000641	chr6	NM_011350	Sema4f	6.79484	6.93595	6.81741	7.53003	8.94684	8.70692	8.70453	7.21309	7.76843	8.69905	8.78082	8.92768	6.31849	5.62675	8.53525	8.6238
ENSMUSG00000000628	A_51_P204080	TAGTGAGCGTTTTGTCATCATGTACAGTAGAGAACTAGTTGAATTAACCATGTGATGTTA	ENSMUST00000000642,ENSMUST00000168725	chr6,chr6	NM_013820	Hk2	13.9207	13.774	13.84	13.8276	14.8227	14.5769	14.6883	13.8576	14.1116	13.949	14.1322	14.288	14.3374	14.4608	14.1515	13.9634
ENSMUSG00000000631	A_55_P2154049	CCAGGAATTCTAAGTCGCATATATGTACGTGCAGGCAAAATGTTCATACACATAAAAATA	ENSMUST00000100795	chr11	ENSMUST00000100795	Myo18a	9.02724	9.34622	8.90068	8.67629	8.65889	8.23836	8.04691	7.3017	7.97728	8.38304	8.25349	8.12291	8.42254	8.26593	7.78346	8.70382
ENSMUSG00000000631	A_52_P135822	AGATGGAAAGTGACGAGAACGAGGACCTCATCAACAGTTTGCAGGACATGGTGACAAAAT	ENSMUST00000108375,ENSMUST00000130627,ENSMUST00000164334	chr11,chr11,chr11	ENSMUST00000108375	Myo18a	10.7436	10.9605	11.0319	11.2655	11.2925	10.9928	11.0109	9.92588	10.326	10.3433	10.4657	10.7251	12.3219	11.6253	11.4321	11.4783
ENSMUSG00000000631	A_55_P2154054	GGTCTGTTACTTGTTACTTCTCGGTTTCTTACCATAAAGCTCATCTGACTTTTCCACTGG	ENSMUST00000108375,ENSMUST00000108376,ENSMUST00000102488,ENSMUST00000000645,ENSMUST00000092887,ENSMUST00000100794,ENSMUST00000172303,ENSMUST00000167856	chr11,chr11,chr11,chr11,chr11,chr11,chr11,chr11	NM_001291213	Myo18a	11.6752	10.8929	10.9428	11.1408	11.4022	11.2497	11.3848	10.2576	10.4056	10.4261	10.8091	10.9297	12.2885	12.184	11.6186	11.9788
ENSMUSG00000000631	A_55_P2170834	TTTGGGAAGACTCTGCACCCCTGAGAGATCCCGCCCCTCTTTCTTCTCTGACTCAGGGTA	ENSMUST00000151373	chr11	XM_006533613	Myo18a	10.8582	10.1142	10.2626	10.5642	8.82135	9.90682	10.1408	10.4665	10.2588	10.9697	10.664	9.53069	10.5187	10.7433	10.2641	10.4988
ENSMUSG00000000632	A_55_P1978028	TCGCCCCTATAACCGCATCACGGTAGAGTCAGCATTTGACAATCCAACTTATGAGACTGG	ENSMUST00000093995,ENSMUST00000142542,ENSMUST00000000646,ENSMUST00000155087,ENSMUST00000151982	chr11,chr11,chr11,chr11,chr11	NM_001291225	Sez6	9.68012	5.37132	6.82748	8.79502	5.5713	9.28538	9.16149	5.86397	9.19641	9.59965	6.27709	9.10582	9.25157	9.74161	5.49751	5.43905
ENSMUSG00000000632	A_52_P393607	CTACGGCTCTCCGGCATCCCTCTACTCTGAGGAGGGAGAGCCCTTCCTTGAAGTTTATCT	ENSMUST00000093995,ENSMUST00000142542,ENSMUST00000000646,ENSMUST00000151982	chr11,chr11,chr11,chr11	NM_021286	Sez6	5.47266	5.46774	5.48363	5.50396	5.84871	5.53793	5.47608	5.47337	5.48958	5.48671	5.51609	5.4893	5.58579	5.49801	5.59376	5.53734
ENSMUSG00000000673	A_55_P2074035	CTGTCCCCATGTGCCCAGCAGCCTGACACTAAGAAATCTCTCAATAAAGGCATCCTGCTG	ENSMUST00000000687	chr17	NM_025325	Haao	8.64603	8.24834	8.51687	8.57854	7.08693	7.09725	7.12691	7.78437	9.01584	8.66189	8.71914	7.41867	8.07122	7.93423	7.92186	8.25152
ENSMUSG00000000682	A_51_P151126	GGGAAGGGTTGATAGCAGATATCCAAGGAGGCTAAAGTTGACAGCCAATGGCCGGAATGG	ENSMUST00000000696	chr4	NM_013706	Cd52	5.61543	5.74103	5.64362	5.66756	5.85916	5.60352	6.02392	7.05579	6.76877	5.68395	6.27992	5.63062	5.5412	5.57735	5.67082	5.63011
ENSMUSG00000000686	A_55_P2149801	TATTCGTTCTGTGCGTTCATTCTGCAAAGCCAACATCTCTTCTTCAATCTGTCAAGATAG	ENSMUST00000145676,ENSMUST00000147386	chr11,chr11	ENSMUST00000147386	Abhd15	5.53528	5.58419	5.71874	5.49611	5.58041	5.859	5.48964	5.62946	5.69713	5.54886	5.73536	5.74604	5.5561	5.67326	5.38554	5.37244
ENSMUSG00000000686	A_51_P386503	TCCCAGGATGACTTACATGGCTTGGGTTGGATTAAGCCTTTACAAATCATTTTGATAGCT	ENSMUST00000094004	chr11	NM_026185	Abhd15	5.55953	5.53964	5.49158	5.66872	5.61132	5.57183	5.63011	5.80084	5.48752	5.61063	5.52911	5.53443	5.9104	5.77923	5.75759	5.65572
ENSMUSG00000000686	A_52_P225584	CTTGCCAGCATGGAGCCACGAGGTCATCTTGGAGTCCTTCAGGGCCCTGACTGAATTCTT	ENSMUST00000094004,ENSMUST00000147386	chr11,chr11	NM_026185	Abhd15	5.61397	5.55403	5.54141	5.43291	5.47067	5.50414	5.44463	5.859	5.62997	5.50975	5.50159	5.54009	5.43315	5.54443	5.56779	5.71322
ENSMUSG00000000690	A_51_P232207	TCGAGTCTCATTTCGTCCATGTCCCCCGTGCACGGTTCAATGGTAGATTCGCTGTCCCCT	ENSMUST00000173432,ENSMUST00000000704	chr11,chr11	NM_008269	Hoxb6	5.78652	5.63038	5.62005	7.08662	5.529	5.57159	5.47192	5.49591	5.58902	5.4896	5.56191	5.62752	5.50263	5.60913	5.57124	5.88314
ENSMUSG00000000693	A_55_P2277019	CACCTTCTGCCTTCTAGAGCTTAGGAAGTGGGATATACACATAAAAGATAGCTAATTTCG	ENSMUST00000000707,ENSMUST00000101257	chr6,chr6	NM_013586	Loxl3	5.36002	5.39344	5.37857	5.47093	5.38301	5.35429	5.5327	5.40912	5.37458	5.43585	5.3832	5.38763	5.48964	5.44763	5.46763	5.40477
ENSMUSG00000000701	A_55_P1961628	ACATCATAGAGTGTGGATAGCTGTAAATGTGGAAACTTCTCATTCATCACATGGCAACAG	ENSMUST00000000717	chr12	NM_013776	Tcl1b5	5.57697	7.33687	5.80018	5.55153	5.64091	6.09075	5.52259	5.68841	5.74692	5.61335	5.80423	5.80494	8.52102	5.91413	5.37037	5.35394
ENSMUSG00000000706	A_52_P196097	TGTTAGTGATCCAAATCAAGCAAATCTCCCACTCAGTTTTTCCTACTGTGAAACCAGAAA	ENSMUST00000110434	chr13	AK021333	Btn1a1	5.80454	5.51816	5.47011	5.57956	5.51875	5.4384	5.66862	5.52486	5.47951	5.58261	5.46452	10.4359	5.52284	5.4098	5.55586	5.48655
ENSMUSG00000000706	A_55_P2029235	GTAGAGAAAATTTTTAAACAAACCCTCCAGGTGTGTGTGTGTGTGTGTGTGTCTTCCTCT	ENSMUST00000041674	chr13	NM_013483	Btn1a1	15.7064	15.0274	14.8505	14.8625	15.053	14.9976	14.955	14.9894	14.8201	14.8828	14.9353	14.7515	15.1726	15.5362	14.9375	15.4589
ENSMUSG00000000708	A_51_P257762	CACCAGTGTCTATGTGAACATTTCCCATTTGCACTTCCAGAGTTTTGTTTGTCTGAGGTG	ENSMUST00000000724	chr17	NM_020005	Kat2b	11.4992	11.5187	11.3466	11.0599	13.5073	13.2647	12.9852	12.206	12.0706	12.7057	12.9736	12.6947	12.1264	12.5019	12.8054	12.9418
ENSMUSG00000000711	A_52_P407022	GGGGGGTTGATTGATTTACCTATCCTTCAACCGTTTTAATTAAATGGAATCTACAATGAA	ENSMUST00000000727	chr10	NM_177411	Rab5b	5.6992	5.63277	6.25094	5.60289	7.0983	6.62102	6.4845	5.91374	6.00383	6.31218	6.51915	7.26303	5.56228	5.66798	5.61277	6.54885
ENSMUSG00000000711	A_55_P2084626	CCTAACATAACAATCGTGGTAACAGAATGCAACTGCTGATTTATCGATGTATTTAATGCA	ENSMUST00000000727	chr10	NM_177411	Rab5b	12.587	12.5392	12.5865	12.4732	12.7917	12.7761	12.7787	11.5966	12.18	12.6401	12.7243	12.847	12.1774	11.9304	12.2892	12.0485
ENSMUSG00000000724	A_51_P113026	GAGAAAGAGAACTTTATTGGACGCCAGTGGGAAATCTGTGATGACTACCCTTCCTTGCAA	ENSMUST00000124178,ENSMUST00000078623	chr11,chr11	NM_009965	Cryba1	7.31012	6.94648	7.00149	6.70342	7.02286	7.08183	7.16688	6.54069	6.96384	6.77923	6.62665	6.75415	6.93165	7.3519	7.10111	7.33511
ENSMUSG00000000730	A_51_P496720	ATGAAAGTCTTTCCTAGAACCAGGGCAGATTTCTTCCTAAGGTCTCTTCCCTCCACAGTT	ENSMUST00000138785,ENSMUST00000000746,ENSMUST00000151242,ENSMUST00000131825,ENSMUST00000139539,ENSMUST00000123940	chr10,chr10,chr10,chr10,chr10,chr10	NM_019448	Dnmt3l	15.3628	14.8538	14.8529	14.8688	10.8901	10.9297	11.0382	15.8686	15.9419	13.2572	13.2306	12.9709	15.8092	15.941	14.5211	14.4072
ENSMUSG00000000731	A_55_P2176332	TGGGGGAGAGTTTTATACACCCAACAAGTTCGAAGACCCCAGTGGCAATTTGAAGAACAA	ENSMUST00000145975,ENSMUST00000130972,ENSMUST00000128241,ENSMUST00000131028,ENSMUST00000155021,ENSMUST00000140636,ENSMUST00000148469,ENSMUST00000019257,ENSMUST00000105395,ENSMUST00000156417,ENSMUST00000105396,ENSMUST00000143735,ENSMUST00000154374,ENSMUST00000141255	chr10,chr10,chr10,chr10,chr10,chr10,chr10,chr10,chr10,chr10,chr10,chr10,chr10,chr10	NM_001271559	Aire	7.46229	6.52967	6.52651	6.84052	5.86493	5.46682	5.48385	7.38491	7.58132	5.46515	5.48165	5.48865	7.61912	7.49781	5.57667	5.57205
ENSMUSG00000000731	A_55_P2065455	AACCAGGGGCCCATCCAGGGAGCTCAAAGCCAGCTCTGATGCTGCTGTCACATATGTGAA	ENSMUST00000145975,ENSMUST00000130972,ENSMUST00000128241,ENSMUST00000143548,ENSMUST00000131028,ENSMUST00000019257,ENSMUST00000143735	chr10,chr10,chr10,chr10,chr10,chr10,chr10	NM_009646	Aire	8.33633	8.20057	8.54051	8.38946	8.3522	7.85254	8.14915	7.33652	7.6255	6.16103	5.95374	7.08879	8.00236	8.3102	7.63607	7.09104
ENSMUSG00000000732	A_51_P520966	TAGATGGGGCATAGTGACTTCTAGAAACCTAACAAGGGAATAAATGTAAGATGTGCTTTC	ENSMUST00000105393	chr10	NM_015790	Icosl	9.70437	10.0191	9.70395	10.0539	7.61323	7.26552	6.84275	9.67714	10.51	8.13198	8.34238	8.22844	10.65	10.0913	8.96811	8.92142
ENSMUSG00000000738	A_55_P1955706	GCCTGTCAGTGCTCTGATTTCTGATGAAGACTTCTGATACCTATTTATTGATTTATGATT	ENSMUST00000125975,ENSMUST00000149248,ENSMUST00000153285,ENSMUST00000128803,ENSMUST00000128234,ENSMUST00000135991	chr8,chr8,chr8,chr8,chr8,chr8	NM_153176	Spg7	14.2663	14.1938	14.1672	14.2447	13.9802	13.9092	13.931	13.3713	13.2701	13.5345	13.6008	13.7018	13.5122	13.4359	13.5638	13.7341
ENSMUSG00000000739	A_51_P471458	AGCTGAATGAGAAGTTCAACGCTGTCTACCAGTCCAAGATGGGTGACTCTGGCCTTTGCC	ENSMUST00000000755,ENSMUST00000122819	chr8,chr8	NM_020564	Sult5a1	9.91172	10.089	9.99922	10.1234	9.72521	9.73493	9.70818	9.25179	8.78784	9.14868	9.22558	9.25749	8.84462	8.65659	9.31833	9.1753
ENSMUSG00000000739	A_55_P2013756	TGTCACCTGTGACTGGTATAAGCTGTAGGGCTGCCTTTCTGGCTTGAGTCAGTACCAGCT	ENSMUST00000126951,ENSMUST00000152722	chr8,chr8	ENSMUST00000152722	Sult5a1	5.4977	5.50089	7.76273	5.4661	5.51795	5.60089	5.47223	5.4946	5.58892	5.47823	5.59209	5.58532	5.40354	5.39714	5.47578	5.57577
ENSMUSG00000000743	A_51_P128147	AAGGTACAATCTAACCATGGGCCCCCACAAGGCTTCCTGAAATCAAATGTTAGGTGTTGA	ENSMUST00000000759	chr8	NM_145606	Chmp1a	13.5496	13.2359	13.3021	13.3794	13.1445	13.1151	13.1124	12.6245	12.5621	12.8859	12.9074	12.8588	12.9107	12.996	13.0371	13.1097
ENSMUSG00000000751	A_55_P1964805	CCAGGCGGACCTGTGTACCTTTATTAAAGCTATGTTAAATAGAATTTAAGAAAGAAGCTT	ENSMUST00000092907,ENSMUST00000000767	chr11,chr11	NM_001164223	Rpa1	14.4591	14.6368	14.6697	14.6098	14.6928	14.703	14.4988	14.593	14.8248	14.5816	14.639	14.731	14.5965	14.66	15.0506	15.2755
ENSMUSG00000000753	A_52_P35048	TCGAACAGAGTCTGTCATTCACCGGGCTCTCTACTACGACCTGATCACCAACCCTGACAT	ENSMUST00000000769,ENSMUST00000167281,ENSMUST00000137103,ENSMUST00000125982	chr11,chr11,chr11,chr11	NM_011340	Serpinf1	10.6766	10.527	10.7877	10.7526	8.70382	8.72513	8.82566	9.47962	8.3121	6.3	6.91772	8.13316	9.42128	8.80607	8.20787	7.72809
ENSMUSG00000000753	A_55_P1973159	ACTTAATGTCTCAGTGCTCTACAGAACCCCCAGAGGGAAGCTGATTATACATTCCAGGAA	ENSMUST00000000769,ENSMUST00000168902	chr11,chr11	NM_011340	Serpinf1	10.9928	10.7341	11.2474	11.0624	8.37428	8.3522	8.39627	8.9382	8.79955	7.48453	8.10243	8.82486	8.81639	9.03474	7.11457	7.23871
ENSMUSG00000000759	A_51_P201773	CAAAGTTCTGATAAGTGTTAGGAAGAAATCAGCTTGGATTGTGAAGGTTTCCCTTCTCCT	ENSMUST00000164774,ENSMUST00000000776,ENSMUST00000168657	chr8,chr8,chr8	NM_198031	Tubgcp3	11.3134	11.4107	11.3571	11.3983	11.9508	11.7558	11.8614	11.2879	11.68	11.6851	11.6844	11.3193	11.7664	11.8323	11.8709	12.0656
ENSMUSG00000000766	A_55_P2087448	TTCTATTTTTCTATAAAGAGTGCCAGTAGCACAGGAAGCAGCTGGAGCAGACATGGCTTG	ENSMUST00000133486	chr10	ENSMUST00000133486	Oprm1	5.41791	5.40172	5.40626	5.48239	5.4188	5.46098	5.62233	5.42413	5.40197	5.44887	5.8232	5.41366	5.57467	5.49769	5.55412	5.44574
ENSMUSG00000000766	A_51_P100309	GCCTGAACCCAGTTCTTTATGCGTTCCTGGATGAAAACTTCAAACGATGTTTTAGAGAGT	ENSMUST00000147171,ENSMUST00000105615,ENSMUST00000105607,ENSMUST00000092734,ENSMUST00000056385,ENSMUST00000063036,ENSMUST00000105597,ENSMUST00000150374,ENSMUST00000105601,ENSMUST00000092729,ENSMUST00000105605,ENSMUST00000123861,ENSMUST00000154941,ENSMUST00000000783,ENSMUST00000135502,ENSMUST00000129954,ENSMUST00000129221,ENSMUST00000144264,ENSMUST00000105602,ENSMUST00000078634,ENSMUST00000092731,…	chr10,chr10,chr10,chr10,chr10,chr10,chr10,chr10,chr10,chr10,chr10,chr10,chr10,chr10,chr10,chr10,chr10,chr10,chr10,chr10,chr10,chr10,chr10,chr10,chr10,chr10,chr10	NM_001039652	Oprm1	5.84906	6.31583	6.10406	5.71436	5.89366	6.15437	5.58958	5.77334	5.65203	5.92725	6.23775	6.07142	6.31702	6.51361	6.39589	6.40041
ENSMUSG00000000766	A_55_P2087458	AGCCACATGGAATTGCCTCTGTATCTCCCCAGACTTCCATCTCTCCATTGGTCCAAATGA	ENSMUST00000143875	chr10	ENSMUST00000143875	Oprm1	7.84687	8.55445	6.06915	5.43336	5.43492	5.46126	5.45785	8.32716	7.95755	8.42108	8.48451	5.51491	7.55393	7.99808	7.67909	8.15712
ENSMUSG00000000776	A_51_P223458	CTCATCTCTGGGAACGTGACCCTGCTATTTATTTTTTATTTATGTCTTAATCCTCAACTG	ENSMUST00000000793,ENSMUST00000180358	chr14,chr14	NM_025945	Polr3d	11.9768	12.0473	12.1376	12.142	11.597	11.6029	11.6372	12.1725	12.3163	11.7578	11.6118	11.5898	12.2802	12.0103	11.8791	11.5009
ENSMUSG00000000782	A_55_P2109633	CCAATACTTCTTGGACCAAGAATACCTGGTTTGTCACACAAAATAACTCTGTGGTCAACC	ENSMUST00000086844,ENSMUST00000109071	chr11,chr11	NM_009331	Tcf7	11.0455	10.9334	10.812	10.9045	10.3181	10.0401	10.0755	10.2142	10.3979	10.6615	10.3735	10.177	10.2082	9.85025	10.6004	10.5096
ENSMUSG00000000782	A_52_P244702	TTTTTTCATTCTCGCTGTAGATAGCCTGAATCCAAAGAAAACCAAAAGGGGTTATCCAAG	ENSMUST00000086844	chr11	NM_009331	Tcf7	12.8375	12.9245	12.7641	12.7815	12.2794	12.025	11.9654	11.952	12.3519	12.3906	12.1586	12.296	11.6828	11.6648	11.8912	11.9053
ENSMUSG00000000787	A_55_P2013833	TGCTAGCACTGCATGTGCTGTGCATATTCTGGTTTTATTAAAATAAAAAGTTGAACTGCA	ENSMUST00000000804	chrX	NM_010028	Ddx3x	14.3063	14.3512	14.3806	14.3585	14.7166	14.6852	14.7966	14.5395	14.8208	14.7289	14.8052	14.8044	14.8845	15.1463	14.5628	14.4659
ENSMUSG00000000787	A_51_P418420	GGCTCAGTAATGCTCAAGATTCCAATTGTTTTTGACAAAATAAATTTACTGAACTTGGGC	ENSMUST00000000804,ENSMUST00000153851	chrX,chrX	NM_010028	Ddx3x	14.0054	13.8803	13.8168	13.907	14.2467	14.0953	14.203	14.1919	14.3591	14.0836	14.1399	14.151	14.831	14.7302	14.0876	14.0975
ENSMUSG00000000787	A_51_P290018	GTCTCCTTTGTTGTTGTCAATTGTGGTTTACTTTTAGAGGTGAAAATAAAGTTGTGCTCT	ENSMUST00000000804	chrX	ENSMUST00000000804	Ddx3x	14.128	14.2493	14.1485	14.228	14.5073	14.4966	14.5196	14.2905	14.3676	14.3105	14.4034	14.4115	14.609	14.7826	14.5311	14.451
ENSMUSG00000000787	A_55_P2162152	CCACTAAAATGCCTATGCCACTGGGAATTCTGGGTTAATTTTGTGACCAGAATGCAATGA	ENSMUST00000000804	chrX	NAP096050-001	Ddx3x	13.384	13.7517	13.737	13.5526	14.2006	14.1322	14.1641	14.3774	14.1603	14.1003	14.1659	14.0867	14.0048	14.4375	13.8065	13.5081
ENSMUSG00000000791	A_55_P2034032	TTTATCCATCATTTTCGCGTCTCTGGGAAGCTTCGCCAGCGTCCTCCTCGTGGGCAGTCT	ENSMUST00000000808	chr8	NM_008353	Il12rb1	8.35392	6.54999	9.01966	7.32166	8.70673	8.23426	8.16149	6.72424	8.8877	6.42495	6.9522	6.87187	8.63377	8.40875	9.13543	8.94558
ENSMUSG00000000791	A_55_P2034033	AGTTTCCCTATTAGAGTATTGGGCACTTAATAAATGGGCCTTCCCAGAGACTGAGAAACT	ENSMUST00000000808	chr8	NM_008353	Il12rb1	8.6207	8.91613	8.94335	9.13275	8.39714	8.33979	8.35234	8.69596	8.60315	8.7284	8.85921	8.87146	8.74443	8.64485	8.02516	7.89815
ENSMUSG00000000792	A_51_P115738	GGCAACTGAGAACACTCAGCTTCTCCAGACGGTGAGGTTTTCCCATTTAACAAGCAGAGA	ENSMUST00000000809	chr8	NM_053248	Slc5a5	6.69898	6.77718	7.86046	7.19884	5.37139	5.41005	5.37244	7.95424	8.61138	6.17413	6.79484	5.41956	10.2886	10.505	5.49875	5.49515
ENSMUSG00000000794	A_51_P508300	AAACACCAGAGGAAGTTCCTCCAAGCTATCCACCAACTTCGGGGTGTCAAGATGGAACAA	ENSMUST00000000811	chr3	NM_080466	Kcnn3	5.56015	5.68544	5.61086	5.63284	5.62686	5.57749	5.70375	5.62779	5.61125	5.63465	5.63381	5.62333	5.54802	5.59816	5.63023	5.60142
ENSMUSG00000000804	A_55_P1959137	CTGTATAAAAGTATTGGTCATTGTATATGGCGTGTACCTGTTTATCTGTAACTATTACCC	ENSMUST00000108075	chr11	NM_001029934	Usp32	12.2971	12.5126	12.4155	12.3223	12.6768	12.4653	12.4453	11.8546	12.0826	12.2031	12.3949	12.4809	12.2358	11.8657	12.7209	12.5312
ENSMUSG00000000805	A_55_P2114680	TGACCTCCTCCCCAGCCCCCCAATTAAATGAAATAAAATATGGATATGTTTTTAGAAAAA	ENSMUST00000103194,ENSMUST00000108076	chr11,chr11	NM_007607	Car4	12.284	12.6748	13.2456	13.0347	11.8327	12.1188	12.1508	12.3995	12.8073	12.1538	12.1207	12.1497	12.2074	11.9862	11.1639	11.7112
ENSMUSG00000000805	A_55_P2087182	TGCACCTGCACTGGTCAAATGGGAATGACAACGGTTCAGAGCACAGTATTGATGGGAGAC	ENSMUST00000103194,ENSMUST00000150596,ENSMUST00000127827	chr11,chr11,chr11	NM_007607	Car4	12.3482	12.4715	12.5388	12.5397	5.49499	5.57812	5.42772	10.7291	10.1681	5.44571	5.55922	5.61929	11.7976	11.6793	5.42926	5.57837
ENSMUSG00000000811	A_55_P2063096	CTTGTATTGCTATTGGTTTTCCATGTTTATCTTAAGGGTACTATTAAAAAAGATTTTACT	ENSMUST00000000828,ENSMUST00000101171	chr6,chr6	NM_001178058	Txnrd3	10.4589	10.5866	10.63	10.773	10.9334	10.7565	10.8644	10.8273	10.6341	11.1458	10.8891	11.0184	10.8254	10.7095	11.1169	10.9529
ENSMUSG00000000817	A_55_P2016114	GCAATGATGTCTGTGTGTTTGTATGTATGAGAGCAAACAGATTCTAAGGAGTCATATAAA	ENSMUST00000000834	chr1	NM_010177	Fasl	5.41797	5.4946	5.45586	5.51888	5.44625	5.43957	5.57477	5.47732	5.45149	5.49472	5.47769	5.47656	5.4773	5.51207	5.51149	5.45462
ENSMUSG00000000823	A_55_P2044252	TCCCCTGGCCCGGAGTGGTGCGGTGGTGGGCCATCAACTATGTATTAAAGTCACTGTATC	ENSMUST00000108789,ENSMUST00000128553	chr2,chr2	NM_001164597	Znf512b	11.374	11.0795	11.0616	11.225	11.064	11.1606	10.9309	11.2046	11.251	10.9805	11.0948	11.0771	11.7936	11.9782	11.2262	11.253
ENSMUSG00000000826	A_55_P1982733	GTCAATCCTTGATACATGAAGTGCGTAGCATGCAGTATTTAAAGCAGTGTAGCTACGGTC	ENSMUST00000072334,ENSMUST00000116365,ENSMUST00000108797,ENSMUST00000108796,ENSMUST00000141523	chr2,chr2,chr2,chr2,chr2	NM_001271585	Dnajc5	11.0546	11.1917	11.2392	11.1689	10.1057	10.0971	10.08	10.7562	10.5431	10.7149	10.6793	10.6297	10.5871	10.2167	10.5604	10.5298
ENSMUSG00000000826	A_55_P1982732	GCGGGCAGTAAAGGCTCCGAGGCTTGTTCACATTCTGGGACGCAGAAATTGCCTTATAGT	ENSMUST00000108796	chr2	ENSMUST00000108796	Dnajc5	5.59113	5.62242	5.70121	5.58798	5.65289	5.83204	5.56228	5.62452	5.72252	5.61107	5.74845	5.77239	5.47844	5.53541	5.53781	5.67194
ENSMUSG00000000826	A_55_P2093720	GAGACAGAATTCTACGTATCCCCTGAAGACTTGGAGGCACAGCTGCAGTCTGATGAAAGG	ENSMUST00000072334,ENSMUST00000116365,ENSMUST00000108797,ENSMUST00000108796	chr2,chr2,chr2,chr2	NM_001271585	Dnajc5	10.618	10.732	10.8333	10.5621	9.75382	9.81236	9.68867	10.1295	10.0954	10.3227	10.1958	10.1136	10.1258	10.0134	10.3647	10.408
ENSMUSG00000000827	A_65_P07561	CATGATGTGCAGGTCTCTACTGCCTATGTGAAAACGTCTGAGAAACTTGGAGAGTGGAAT	ENSMUST00000149163,ENSMUST00000000844,ENSMUST00000108799,ENSMUST00000155589	chr2,chr2,chr2,chr2	NM_001291200	Tpd52l2	13.2736	13.5805	13.6668	13.7774	13.3388	13.3162	13.4024	13.6828	13.2557	13.6712	13.5293	13.3932	13.9167	13.6074	13.8139	13.7924
ENSMUSG00000000827	A_66_P110970	GGATGTGGTTTTGGTTCAGCCAGAACTCTGCTGTCATCTTTTCTCAGGAGCTTCAAAGAT	ENSMUST00000149163,ENSMUST00000000844,ENSMUST00000108800	chr2,chr2,chr2	NM_001291197	Tpd52l2	11.2055	11.2203	11.1633	11.1078	10.7675	10.8051	10.999	11.1326	10.8387	11.0643	11.2023	11.1055	11.4034	11.7029	10.7442	10.9724
ENSMUSG00000000827	A_55_P1994519	ACATGGAGAATAAATGAACCAGCCTTACAGATCAGGTAGGGGATGTGGTTTTGGTTCAGC	ENSMUST00000149163,ENSMUST00000000844,ENSMUST00000108800,ENSMUST00000069712	chr2,chr2,chr2,chr2	NM_001291197	Tpd52l2	11.0187	10.8501	10.7931	10.6674	10.5468	10.5243	10.5318	10.6245	10.5045	10.6823	10.9088	10.818	11.0948	10.9782	10.3297	10.2615
ENSMUSG00000000827	A_55_P1994524	GCCTTGGCATGAATTAGAGAACAGTCTTGTACATAAATGTTTTACACTAAAGTTCGTAGA	ENSMUST00000149163,ENSMUST00000000844,ENSMUST00000108800,ENSMUST00000069712,ENSMUST00000108799	chr2,chr2,chr2,chr2,chr2	NM_001291197	Tpd52l2	13.9074	14.0538	14.0794	13.9201	13.782	13.8693	13.9525	13.6306	13.5844	13.9634	13.8147	13.8488	13.8296	13.7902	14.029	13.775
ENSMUSG00000000838	A_55_P2183110	AGCAAATGAAAAAGAGCCTTGCTGTTGGTGGTTAGCTAAAGTGAGGATGATAAAGGGTGA	ENSMUST00000088546,ENSMUST00000146177,ENSMUST00000148348,ENSMUST00000114656,ENSMUST00000114654,ENSMUST00000114655,ENSMUST00000114657,ENSMUST00000114653,ENSMUST00000142584	chrX,chrX,chrX,chrX,chrX,chrX,chrX,chrX,chrX	NM_001290424	Fmr1	9.11942	8.49619	10.0755	9.44033	8.79337	10.0529	9.31533	10.1197	9.67969	9.48325	9.76431	9.04995	8.86264	8.87677	10.3171	8.42237
ENSMUSG00000000838	A_52_P493091	TGAGCGTCTACGATCTGTTAATCCCAACAAACCTGCTACAAAAGATACTTTCCATAAGAT	ENSMUST00000088546,ENSMUST00000146177,ENSMUST00000148348,ENSMUST00000114656,ENSMUST00000114654,ENSMUST00000114655,ENSMUST00000114657,ENSMUST00000114653,ENSMUST00000142584	chrX,chrX,chrX,chrX,chrX,chrX,chrX,chrX,chrX	NM_008031	Fmr1	7.73519	8.27502	7.98987	8.05388	8.92476	8.61949	8.84361	8.95334	8.49619	9.13414	8.70152	8.19649	8.57918	8.30892	8.8611	8.93033
ENSMUSG00000000838	A_55_P2018941	GCTGAATTCAGCAAGGCGCTAACTTGCTTAAATGTGAATTACTAACTTCTAAAACTGTAA	ENSMUST00000088546,ENSMUST00000114656,ENSMUST00000114654,ENSMUST00000114655,ENSMUST00000114657,ENSMUST00000114653	chrX,chrX,chrX,chrX,chrX,chrX	NM_008031	Fmr1	11.9478	12.1292	12.1129	11.8148	12.3215	12.1494	12.2812	11.5962	12.0508	12.4634	12.2954	12.3482	11.8005	11.8352	12.177	11.7499
ENSMUSG00000000861	A_55_P1958270	CTAGTAAAAAAGATAGCAAAATAATGGGCAGCTGGATTCCTTCCTGCTTATTCATCATAA	ENSMUST00000109516	chr11	ENSMUST00000109516	Bcl11a	6.86924	7.09697	7.24141	5.64853	8.19365	8.21064	8.1729	5.70045	5.82683	5.69958	7.42737	8.13738	6.79532	7.144	8.52419	7.55732
ENSMUSG00000000861	A_55_P1988872	TTTTGGCAGTTGTCTGCATTAACCTGTTCATACACCCATTTTGTCCCTTTATTGAAAAAA	ENSMUST00000109514	chr11	NM_001242934	Bcl11a	7.42404	7.16784	7.32297	7.00339	5.51559	5.73979	5.42112	7.22002	7.86983	5.48113	5.66488	5.667	5.54671	6.36517	5.3663	5.36328
ENSMUSG00000000861	A_55_P1958275	CCTGACCCCTTGTTTCTATACATTCTATGTTGTCTTTTAAAAAGTGTGCTTAACATTGAC	ENSMUST00000000881,ENSMUST00000109516,ENSMUST00000118955	chr11,chr11,chr11	NM_016707	Bcl11a	8.66035	8.38192	8.64066	8.67949	7.14741	7.27523	7.38318	9.36676	9.35919	5.88361	5.6974	7.59603	8.36499	8.63785	5.95287	5.80357
ENSMUSG00000000869	A_51_P237865	GTCCAAGTCCACATCACTGAAAGACTTCCTGGAAAGCCTAAAGAGCATCATGCAAATGGA	ENSMUST00000150568,ENSMUST00000140684,ENSMUST00000000889	chr11,chr11,chr11	NM_021283	Il4	7.77052	7.8249	7.91732	8.23502	7.69122	7.57812	7.52706	6.98693	6.52819	7.14901	7.34702	7.83567	6.37906	7.05099	7.11083	7.13059
ENSMUSG00000000876	A_52_P625683	AGGATCCTATCACCAGCACTGAGAATAAAACTTCAAGTGTCCACATTTTTTGAGATGCAT	ENSMUST00000000896	chr2	NM_021534	Pxmp4	10.7954	10.9722	10.9508	10.8277	10.7772	10.6907	10.8482	10.1368	10.2732	10.1327	10.0438	10.1025	10.273	9.94028	10.4274	10.3056
ENSMUSG00000000881	A_55_P1985514	CGAAGTAAGCATGATAATAGTTGGTTTACCAGTGTTCCTTCCAAGGAGACATATATTTTT	ENSMUST00000000901,ENSMUST00000113736,ENSMUST00000087984,ENSMUST00000147863,ENSMUST00000113735,ENSMUST00000151020	chrX,chrX,chrX,chrX,chrX,chrX	NM_016747	Dlg3	11.7688	11.6789	11.6021	11.6157	11.6075	11.4534	11.304	11.3535	11.6974	11.2203	11.3557	11.4646	11.4734	11.3318	11.5272	11.5226
ENSMUSG00000000884	A_55_P2017302	GACTGACCTGGGGGATCTCAGATGCCCTAAAAGTTACCCCAATAAAGTCATTGGTTCACT	ENSMUST00000167778,ENSMUST00000090086,ENSMUST00000115601	chr16,chr16,chr16	NM_001285493	Gnb1l	7.31732	7.74807	7.57016	7.85254	7.6369	7.16199	7.21543	5.36239	5.35348	7.17853	6.92894	7.35601	5.4553	5.44024	5.48237	5.41437
ENSMUSG00000000884	A_51_P519555	CACCTATAGCTTGGTAACAGGCATGTTTTAGACCTGGTTGGGTGGCCAGACTAAAGATAT	ENSMUST00000167778,ENSMUST00000000904,ENSMUST00000090086,ENSMUST00000115601,ENSMUST00000115600	chr16,chr16,chr16,chr16,chr16	NM_023120	Gnb1l	12.4634	12.4292	12.4645	12.5901	12.3203	12.3575	12.3844	11.4973	11.0467	11.9362	11.8334	11.9645	11.4771	11.5567	11.5986	11.8564
ENSMUSG00000000901	A_66_P105075	TGGAGAGATAGTGAACTGATCATATTCTGGCAGGTGATTCAGACAAGTGCTTCCTGGAAC	ENSMUST00000000924	chr10	NM_008606	Mmp11	12.5711	12.5193	12.4361	12.5603	12.8912	12.7732	12.8022	12.1035	12.256	12.0977	12.1417	12.3999	11.5272	11.4939	11.6075	11.7192
ENSMUSG00000000901	A_55_P1989698	GCACAGGTACCCTCTAAGCCATGTACATGTGTATACAGTGTATAAAGACTTTTTTAAAAA	ENSMUST00000000924,ENSMUST00000120281,ENSMUST00000132869,ENSMUST00000152222	chr10,chr10,chr10,chr10	NM_008606	Mmp11	13.1674	13.1216	13.0242	12.9496	13.3421	13.2706	13.196	12.5596	12.9947	12.5937	12.7261	12.8777	12.0544	11.9714	12.372	12.2936
ENSMUSG00000000902	A_55_P2129029	TGTTTTTGTATAGGAGCCCAGGCAGGGCTGGTAACACTTTTTAAATAAAAAGTACCATGT	ENSMUST00000000925,ENSMUST00000133189,ENSMUST00000140408,ENSMUST00000121304	chr10,chr10,chr10,chr10	NM_011418	Smarcb1	11.9104	12.2534	12.5303	12.5931	13.2148	13.24	13.3473	13.1323	13.2404	13.4116	13.3545	13.359	13.002	12.894	13.2543	13.1819
ENSMUSG00000000903	A_55_P2136906	GTCAACCACTGTCCTGAGAACTGTGAGATCCTGTGTAAACAAATAAATAAAATAAATGTC	ENSMUST00000000926	chr10	NM_009514	Vpreb3	9.18287	8.98638	9.39101	9.50695	9.54826	9.58981	9.6367	9.91024	9.52994	9.83036	9.87021	9.78205	8.68546	8.56002	9.53548	9.64233
ENSMUSG00000000915	A_51_P440460	CATCAGAGATAGTCTGAATGCTGCGAGGTATTTCTTTCTTCGTAAGTTTAGTCAGCACAC	ENSMUST00000000939	chr5	NM_145070	Hip1r	8.9467	8.86348	8.86719	9.23255	8.15494	7.93244	8.11518	8.64171	8.80547	7.69436	7.96083	8.05331	8.99271	8.92309	7.79272	8.18005
ENSMUSG00000000916	A_51_P221495	AATGAAGACGTGGTCCAGGAGGCTCTACAGCACAACTCGGGGACATTCAGGTTGGCTCCT	ENSMUST00000000940,ENSMUST00000131863	chr5,chr5	NM_145414	Nsun5	11.3719	11.0497	11.1203	11.2197	11.6357	11.7936	11.7228	11.9478	11.7045	11.9967	11.8416	11.8586	12.1844	12.6198	11.892	12.275
ENSMUSG00000000934	A_51_P332676	GGCACCGCCAAGCTCAACTATCTGGACCCCAGGATCAGCATCGCCTGGTGTAAGAGATTT	ENSMUST00000000958	chr15	NM_028404	Top1mt	11.6242	11.3821	11.4996	11.5501	10.1154	10.0511	10.0974	10.4662	10.521	9.70218	9.57724	9.82665	10.6363	10.4188	9.58246	9.87144
ENSMUSG00000000938	A_55_P2164348	TCTTTTCTTCCTTGGCCAAGAGCAGAGTATGGAAGCATGGACATTCAGGTTAGCTAAAGG	ENSMUST00000125581,ENSMUST00000126402,ENSMUST00000121043	chr6,chr6,chr6	NM_008263	Hoxa10	7.63202	7.97122	7.73693	7.75848	5.69909	5.5764	5.68496	5.56994	5.50393	6.94588	6.36831	6.34321	6.07883	5.73982	5.96888	5.71729
ENSMUSG00000000942	A_55_P2219982	ATATAATCTAGAGACCTGGATCAGTTTCTCTCACTTATGTGCCCTACTCATCTCCTGCTC	ENSMUST00000101395	chr6	NM_008265	Hoxa4	8.33386	8.27963	5.55893	5.82141	5.49828	5.52368	5.47364	8.45203	8.10022	8.35316	8.25763	5.55757	7.88636	8.25825	8.14034	8.37807
ENSMUSG00000000948	A_52_P354390	CAAGATGGGAGAATCTTCATTGGCACCTTCAAGGCTTTTGACAAGCATATGAATTTGATC	ENSMUST00000098402,ENSMUST00000059305	chr7,chr7	NM_013670	Snrpn	13.8359	13.6485	13.6544	13.6105	13.0957	13.2359	13.2525	15.2145	15.0717	13.8219	13.7456	13.6342	15.5325	15.6809	14.1399	14.1221
ENSMUSG00000000948	A_55_P1990116	CAGACATCTATCATGTACTGGGTCTATTTTGGTTTTAGTTTGTACATTTGTTTAGGTGCA	ENSMUST00000098402,ENSMUST00000059305	chr7,chr7	NM_001082962	Snrpn	5.52113	5.62225	5.57991	5.78953	6.09244	5.6265	5.73568	8.23858	8.3811	6.48657	6.46934	6.80848	8.86415	8.75349	6.26544	5.71906
ENSMUSG00000000948	A_55_P1998194	ACACCAAGAGGTGGTTAAAGCAGTATTGCAACTTCAAGGTGGTGGAATTCAAGGAAAACA	ENSMUST00000098402,ENSMUST00000059305	chr7,chr7	NM_001082962	Snrpn	13.2171	12.8718	13.0171	12.7956	12.23	12.4289	12.4515	14.5628	14.4396	13.1901	12.9115	12.8678	14.7426	14.6703	13.4625	13.669
ENSMUSG00000000957	A_52_P304128	GGACAGCGAGTACCCTAAAAACATCAAAGTCTGGGAAGGAATCCCTGAATCTCCCAGGGG	ENSMUST00000089688	chr14	NM_008608	Mmp14	8.01192	8.3619	8.08974	8.3811	6.83598	6.7754	7.09697	8.90168	10.4077	8.54325	8.19738	8.44616	8.64888	8.21198	7.10516	7.06945
ENSMUSG00000000958	A_51_P472249	CTCTTTCCTTTACAAGGGCCAACAATGCTCCAAACTTGTCTCCTTCAGAGGAACACAAAA	ENSMUST00000000984	chr14	NM_011405	Slc7a7	12.566	12.0385	12.2244	12.384	11.8631	11.8425	11.7477	13.6901	13.4038	11.2806	11.1793	11.185	13.337	13.7603	12.556	12.0014
ENSMUSG00000000959	A_55_P2134012	TCTTATTTGTGTGTATTAAAAGAGCCCTGGAGAGCCAAGCAGCCTTCCATCCACAGAACT	ENSMUST00000000985	chr14	NM_026936	Oxa1l	14.2754	14.0204	14.0532	14.0196	14.2254	14.2138	14.2732	13.5128	12.9889	13.8197	13.9179	13.8607	13.4802	13.4851	14.2041	13.9578
ENSMUSG00000000959	A_51_P219061	CAGCCATACTTTAAGAAGAAGCTGAAGTGTTTATGCACTAGCTTTTCCCATTCATGACAT	ENSMUST00000000985	chr14	NM_026936	Oxa1l	7.68471	7.23837	7.378	7.63749	9.5713	9.43264	9.55549	7.97496	8.51329	10.1298	10.2327	10.3497	8.66796	8.46636	9.72436	9.80227
ENSMUSG00000000976	A_52_P1077588	CTGGTTCTTTGAATTTTCGCCAGTTTGTATCTTGGTGAAAATACTTGCAAAACCGGATCT	ENSMUST00000001002	chr11	NM_145432	Heatr6	10.8217	9.37537	9.85294	9.43648	8.88217	9.12274	9.58981	9.47268	9.59398	9.80561	9.40662	8.81493	10.1494	10.2915	10.5988	9.85438
ENSMUSG00000000982	A_51_P140710	CATGAACTGACAAATGTACAATAGATGCTTTGTTTATACCAGAGAAGTAATAAATATGCC	ENSMUST00000001008	chr11	NM_011337	Ccl3	5.61219	5.57087	5.62953	5.99557	5.60598	5.63977	5.60121	6.40324	6.03919	5.62703	5.59528	5.5592	6.63515	6.24509	5.7876	6.4322
ENSMUSG00000000983	A_51_P246166	ACCTAGAATTGCATCCTTGGAAGAGGAAGATCTATACTGTGGTGACAGCTTCCTAACGTG	ENSMUST00000001009,ENSMUST00000135654	chr11,chr11	NM_007969	Wfdc18	5.61595	5.61206	5.60494	5.64007	5.63703	5.74237	5.57428	5.60538	6.0845	5.6368	5.69238	5.63937	5.67918	5.69686	5.71892	5.72677
ENSMUSG00000001014	A_51_P235726	CTGGAGCGCTTCACCGGTTCAGATTTGGCTAATGTCACTTTGACCTACGTGATGCGGGCC	ENSMUST00000001040	chr9	NM_023892	Icam4	8.40092	8.33199	8.24774	8.49166	8.07214	8.03805	8.05499	9.20884	8.62772	8.55406	8.50811	8.48491	8.99197	8.79106	7.36312	7.88475
ENSMUSG00000001016	A_55_P2430122	AAATATCTACCTGGGATGGAGTGATTGTGACACCCTCAGAAAAGGCTTATGAGAAGCCAC	ENSMUST00000001042	chr3	NM_026374	Ilf2	14.0788	14.1064	13.9643	13.9578	13.7984	13.7637	13.8757	14.2185	13.955	14.0488	13.9748	13.8548	14.0459	14.1611	14.0268	14.0794
ENSMUSG00000001016	A_66_P121770	CCCCAAAATATGCATCAGTGTGACCATGTCCTGAACCCTTTGAAACCATAATAAAATAAA	ENSMUST00000001042	chr3	NM_026374	Ilf2	13.9534	14.0235	14.0544	13.9323	14.2999	14.2875	13.9236	14.1322	14.2317	13.8861	14.1849	14.2041	13.9785	13.9891	13.9097	13.8261
ENSMUSG00000001017	A_55_P1967568	GGTGCATTTAGTCTGTTCTGTCTACTTTTTGATACTGTGTTATATGAAACCCTATTTTCC	ENSMUST00000107343,ENSMUST00000001043,ENSMUST00000107344,ENSMUST00000076639,ENSMUST00000049937,ENSMUST00000107346,ENSMUST00000107342	chr3,chr3,chr3,chr3,chr3,chr3,chr3	NM_023215	Chtop	14.7374	14.6561	14.6412	14.754	14.7346	14.7621	14.8778	14.814	14.6003	14.892	14.7585	14.7459	14.8854	15.2746	15.0473	15.4099
ENSMUSG00000001017	A_51_P314339	GGCCACAGAATGGGTAACACGTGGTACCAACTTTGATTTGGTCAAAGTTGATGTTGCCTA	ENSMUST00000107343,ENSMUST00000001043,ENSMUST00000107344,ENSMUST00000076639,ENSMUST00000049937	chr3,chr3,chr3,chr3,chr3	NM_023215	Chtop	13.1037	13.0632	12.5316	13.1445	13.6235	13.6041	13.7492	13.5228	13.5217	13.6864	13.7346	13.7176	13.2291	13.2819	13.3001	13.3619
ENSMUSG00000001017	A_55_P2186439	GAAGGAGCCAGAGTTTTCACTATTGGGTGGTCTTTGGGATAGAGTTCTACATCTTTCTTT	ENSMUST00000107343,ENSMUST00000001043,ENSMUST00000107344,ENSMUST00000076639,ENSMUST00000049937	chr3,chr3,chr3,chr3,chr3	NM_023215	Chtop	13.9913	13.6701	13.5117	13.6025	14.3701	14.2831	14.3197	14.2967	14.0597	14.2293	14.3265	14.1912	14.0054	14.4826	14.077	14.4903
ENSMUSG00000001018	A_55_P2061110	GCCAAGCTGAAGAAATTAGCCATCACAATGGTATCCTAGGAATCTATTACTTTCAATTTA	ENSMUST00000107352,ENSMUST00000149884	chr3,chr3	NM_133854	Snapin	10.2667	10.0118	10.1258	9.90993	9.99029	10.201	9.93268	9.98741	10.6559	9.95095	10.2728	9.96987	9.99736	10.0544	10.4007	9.68651
ENSMUSG00000001018	A_52_P588539	TCAAGAAACATGCGTACGGCAGGACTATTTCCTAAAGAACCTCCATCACAGCTTGTCCAT	ENSMUST00000107352,ENSMUST00000149884,ENSMUST00000107351	chr3,chr3,chr3	NM_133854	Snapin	11.9233	11.8593	12.0587	12.0459	11.9426	12.0196	12.0898	12.1739	11.4396	11.9038	11.8456	11.6103	12.0074	12.2264	11.872	12.1756
ENSMUSG00000001018	A_55_P2055463	CCTCTTGGCCACCCTGGCTTGACTATGTTAATATTAAGTATTGCTCAACATTATTAAATA	ENSMUST00000107352,ENSMUST00000149884	chr3,chr3	NM_133854	Snapin	13.6965	13.5081	13.5407	13.6371	13.622	13.6306	13.7391	13.2263	12.9376	13.2634	13.3619	13.3866	13.0897	13.3569	13.1645	13.1327
ENSMUSG00000001020	A_55_P1983448	GGCTTCTTCGCACATGTGCACAGTGCTGAGCAAATTCAATAAAAGGTTTTGAAACTATTA	ENSMUST00000001046,ENSMUST00000107330	chr3,chr3	NM_011311	S100a4	12.7342	12.6424	13.1941	13.0202	5.75413	6.31681	5.60605	9.59992	9.2951	5.8007	6.00849	5.97913	9.00058	8.95633	5.36996	5.38955
ENSMUSG00000001020	A_55_P1983450	TTCCAGGAGTACTGTGTCTTCCTGTCCTGCATTGCCATGATGTGCAATGAATTCTTTGAG	ENSMUST00000001046,ENSMUST00000107330	chr3,chr3	NM_011311	S100a4	12.9572	12.986	13.3988	13.2682	8.29381	8.30435	8.32377	10.4821	9.97859	8.56199	8.42724	8.59084	10.182	10.3553	8.31791	8.6241
ENSMUSG00000001021	A_51_P468456	CCCTTTCAATCTAGACTTGCCAAGTTCTTGATGTGCTAACCCCACCCAGCTACCCATGAG	ENSMUST00000001047	chr3	NM_011310	S100a3	8.32981	7.67497	7.74282	7.77217	5.8349	5.88676	6.31893	6.97826	9.0644	8.57335	5.74572	6.14105	9.43514	9.52144	7.73346	8.067
ENSMUSG00000001023	A_55_P2060333	GCCCTTCTCTTTCTCCCAGATGGATCCTTCCAGCAGAGAAATAAAGCCTTATCCATTACA	ENSMUST00000107329,ENSMUST00000001049	chr3,chr3	NM_011312	S100a5	8.89388	8.50449	8.58026	8.62677	7.71685	7.86566	7.66151	8.6455	8.48883	8.4312	8.30807	7.57334	8.58262	8.55106	8.61401	8.55445
ENSMUSG00000001025	A_51_P281089	TAACAAGGATCAGGAAGTAAACTTCCAGGAGTATGTCGCCTTCCTGGGGGCCTTGGCTTT	ENSMUST00000001051	chr3	NM_011313	S100a6	14.5635	14.3654	14.6634	14.5544	8.65259	8.88272	8.77548	13.4917	13.1659	11.2329	11.3003	11.1973	15.7163	15.7177	10.1401	10.4824
ENSMUSG00000001027	A_55_P2010454	AAACTTACACTGACCCTAGAGCTTAGCTACTCCTCTCACCCCCATGATTCTGGGACACAG	ENSMUST00000021056	chr11	NM_133199	Scn4a	9.2093	9.06817	8.99341	9.01751	8.90729	9.07663	9.08462	9.33315	9.71153	9.03169	9.17571	8.91707	9.94079	10.1018	9.28944	9.97706
ENSMUSG00000001029	A_55_P1982049	GCAGCAGATGCGGGGGACATTTCCTCTCCTTTTTAGCCTCAATACAAATATCTGGATTTC	ENSMUST00000001055	chr11	NM_010494	Icam2	6.22854	5.63311	6.26127	6.00449	6.21534	6.90438	6.83486	7.10005	7.09596	8.10072	8.21271	7.70761	6.79745	6.39096	7.36948	7.84425
ENSMUSG00000001034	A_55_P1952502	GAGACTCTACTCCTCCCTGAGCAGTCTTCTCCAGTATTGTATTTTTTATTATTGTTGTAA	ENSMUST00000152755,ENSMUST00000101085,ENSMUST00000128478,ENSMUST00000125840,ENSMUST00000079080,ENSMUST00000108714	chr11,chr11,chr11,chr11,chr11,chr11	NM_001291035	Mapk7	13.249	12.5892	12.5296	12.6627	12.1497	12.039	12.0355	12.0233	12.6627	12.2233	12.3448	12.2913	12.9515	13.0654	12.9983	13.2384
ENSMUSG00000001036	A_55_P1966109	GAAGAGATATTTGGATGACAAAAATATGCCTTATGGAAAACTAAGCAAATTCTTTATAGG	ENSMUST00000108711,ENSMUST00000108712,ENSMUST00000001063,ENSMUST00000108713,ENSMUST00000179936,ENSMUST00000178202	chr11,chr11,chr11,chr11,chr11,chr11	NM_001252188	Epn2	10.0591	11.6387	11.6461	11.558	12.1444	12.1928	12.1627	10.7565	11.1661	11.9528	11.8772	11.8978	10.4851	9.94882	11.3649	10.8132
ENSMUSG00000001036	A_55_P1966114	GTCACCCAGCTATTTCTCAGTCCCAGGGCTGGTGGGTGGTTTTGGATTTGTGTTGACTGT	ENSMUST00000108711,ENSMUST00000108712,ENSMUST00000001063,ENSMUST00000108713,ENSMUST00000179936,ENSMUST00000178202	chr11,chr11,chr11,chr11,chr11,chr11	NM_001252188	Epn2	12.6687	12.6115	12.6442	12.6357	13.1283	12.9337	13.0424	12.2067	11.9049	12.878	12.6253	12.6198	12.15	12.4333	12.917	13.0387
ENSMUSG00000001039	A_55_P1958140	CAGGCTGGGAAACAGGGGAGCTAAAGGTAGTTTTATATAATAAAGTGTCACATGTTTTTC	ENSMUST00000102657,ENSMUST00000140548,ENSMUST00000155176,ENSMUST00000127889,ENSMUST00000146562	chr11,chr11,chr11,chr11,chr11	NM_013717	B9d1	11.468	12.0834	12.2074	12.0917	12.2684	12.425	12.3904	12.4484	12.4809	11.9775	12.2932	12.5236	12.2244	11.8904	12.3188	12.3389
ENSMUSG00000001052	A_55_P1999878	GGAATGAGGTTGACTAATGCATATTATGAATTGAGTCCACAAAAGAAACATGAGACTTTG	ENSMUST00000001079	chr3	NM_207209	Sec24b	11.366	11.4537	11.3755	11.3933	11.2223	11.0928	11.0001	10.586	11.1108	10.9724	11.0301	11.2994	11.6642	11.2938	11.0945	10.8814
ENSMUSG00000001052	A_52_P191537	GACTTGATGATTATCATATTGAACTCTGAGAGATTTTTGTTCTGATCAGGAATTCTGTCG	ENSMUST00000001079	chr3	ENSMUST00000001079	Sec24b	9.03556	9.10037	8.90808	9.11231	9.3444	9.2185	9.04138	8.63825	9.56606	9.27676	9.67739	9.84816	9.48141	9.32273	9.1611	8.73659
ENSMUSG00000001053	A_51_P208931	CTCCAGGCCTTGGACCTAGGCTGTAGTTCCTTCTATGTTCCCAACAATGGAAAGAATATA	ENSMUST00000001080	chr11	NM_145974	N4bp3	12.5475	12.6275	12.4055	12.8548	12.9015	12.8974	12.6952	13.0998	13.1629	12.7776	12.8453	12.8654	12.9595	12.9065	12.2895	12.6424
ENSMUSG00000001054	A_51_P244969	GGGAAACGCATCATATTCTGATTCCAAGGAACATTCTAGAAGGTGTAATCCACCCATGGG	ENSMUST00000136020,ENSMUST00000001081,ENSMUST00000147009	chr11,chr11,chr11	NM_025346	Rmnd5b	11.404	11.2304	11.5057	11.5837	12.2812	12.372	12.38	12.4337	12.396	12.262	12.5603	12.5279	12.0024	12.1112	12.3229	12.1729
ENSMUSG00000001056	A_55_P2130930	CCTCCTGAGCTTTGATGAAGACAGTTCCAAGAATGTGGGATAGAAGTAAATGCTAAGGCG	ENSMUST00000127405,ENSMUST00000001083	chr11,chr11	NM_026631	Nhp2	15.8917	15.6861	15.8653	15.7023	15.5313	15.5932	15.5891	15.9035	15.889	15.4913	15.569	15.4923	15.8993	15.8585	15.5451	15.5586
ENSMUSG00000001062	A_55_P1997335	TGTTATATGTCTCCAAGTGGCTACCAACTCAGCCTAAAATAAAGAAGTCACTCTACCGAA	ENSMUST00000117643,ENSMUST00000149490,ENSMUST00000122363	chr8,chr8,chr8	NM_028200	Vps9d1	11.225	11.5653	11.5663	11.4188	11.5827	11.6021	11.4683	10.2896	10.5001	10.9561	11.0435	11.2852	10.3616	10.1888	11.069	11.1984
ENSMUSG00000001065	A_51_P250445	TTGTGGACTACACTGAGGGCACCTGTAAGAGCTGCTGGGAAGAGGGGTCTTTCTCCCCTT	ENSMUST00000001092,ENSMUST00000156896	chr8,chr8	NM_020497	Zfp276	8.5581	9.63757	10.0614	9.47726	9.68717	10.0319	9.75758	9.86323	9.7736	10.1873	9.84985	9.89462	10.5862	9.15734	10.8143	10.5792
ENSMUSG00000001076	A_55_P2069602	CACGGCGGGAACACCAATAAGTACAGCACCTTCTCAGGATTCATCATCTACCCGGACTGA	ENSMUST00000064462	chr15	NM_001024702	C1ql4	7.72475	7.99507	8.03403	7.30582	7.20098	7.27025	6.40015	9.00785	8.70076	7.22121	7.29629	5.99374	7.92313	7.75245	8.01975	7.73362
ENSMUSG00000001082	A_55_P2023747	AAGCCTGGGCAGCTACACCCTTTTCTTACTCCAAAACCTTTTAGGCTTCCAGAATTTTTT	ENSMUST00000001109,ENSMUST00000114331,ENSMUST00000130347,ENSMUST00000128670,ENSMUST00000114329	chr5,chr5,chr5,chr5,chr5	NM_026660	Mfsd10	13.4107	12.8007	12.7836	12.8076	13.5757	13.5095	13.4536	13.0734	13.3699	13.3716	13.5696	13.4601	13.5013	13.5665	13.2404	13.7529
ENSMUSG00000001089	A_55_P2132345	AGACTTGAAATGTTCAGAAGACCCCCCGACTGGAATAGGTAGGAACATGGAAGCTACTAA	ENSMUST00000170102,ENSMUST00000105849,ENSMUST00000063021,ENSMUST00000001116	chr4,chr4,chr4,chr4	NM_024452	Luzp1	7.76311	7.43104	7.24501	6.91652	7.00705	6.8435	6.75256	7.51634	6.96408	6.96136	7.38329	6.82748	7.24386	6.84511	7.18297	6.89667
ENSMUSG00000001089	A_52_P359621	GATAAAACTGAGCAGAGTTTAGTGTCAGAATTAGAAAAGCTAAAATCATTAACCCTGAGC	ENSMUST00000170102,ENSMUST00000105849,ENSMUST00000063021,ENSMUST00000001116	chr4,chr4,chr4,chr4	NM_024452	Luzp1	7.64694	10.6704	10.6257	10.6132	10.325	10.1253	10.0572	10.2203	10.0877	10.6408	10.252	10.4075	9.98084	8.67989	9.78452	9.60291
ENSMUSG00000001089	A_55_P2043987	GCTCTCTGTTGGCTCTGCAGCACAATATTGTAACCAATAAAGCTCCCTTGTTTCTATATG	ENSMUST00000105849,ENSMUST00000001116	chr4,chr4	NM_024452	Luzp1	13.5752	13.5486	13.2789	13.6259	13.3734	13.2807	13.2075	13.1377	13.1104	13.2793	13.5413	13.5206	13.2973	13.4469	13.4785	13.9728
ENSMUSG00000001095	A_55_P2143923	ACTCTGGGCAGGAGGCCCCTGGGAGCAGGAACTCCAAGGTTCATTAAAGGCTTTTTCAGT	ENSMUST00000001122	chr11	NM_022411	Slc13a2	5.39581	5.39719	5.38896	5.42544	6.86695	7.45955	6.69515	5.38638	5.36824	7.91791	7.90223	7.28786	5.44657	5.46563	6.96841	7.1561
ENSMUSG00000001098	A_55_P1967840	ATGAGGAGACCCTGAATATCTTGCTGTACGAGGCCCAGGATGGCCGAGGACCTGACAATG	ENSMUST00000102581,ENSMUST00000134532,ENSMUST00000001125,ENSMUST00000134173	chr5,chr5,chr5,chr5	NM_001159941	Kctd10	9.73083	9.71267	9.63133	9.70728	7.75962	7.70615	7.72992	9.31856	9.6078	8.57783	8.59816	8.03265	9.48909	9.65049	8.95144	9.05352
ENSMUSG00000001098	A_51_P338397	CAATCTCTGACAGGTTTTAAAATTTCTATTTAGCGACGGTTTGTACAGCTCGCTTTGTAC	ENSMUST00000102581,ENSMUST00000134532	chr5,chr5	NM_026145	Kctd10	11.3861	11.104	11.1153	11.0613	9.54807	9.46489	9.62103	10.1718	9.8757	9.97214	9.79743	9.6688	11.0656	11.0948	10.4645	10.1192
ENSMUSG00000001100	A_52_P163928	AGCTCTCAACCCATAATTGCTGCAGAACTCTAAACCTCTCCCTACTGTGAAATTCTTTTT	ENSMUST00000001127,ENSMUST00000133601	chr11,chr11	NM_026389	Poldip2	14.124	14.2081	14.1984	14.1984	14.4128	14.4128	14.2604	14.2343	14.0488	14.2599	14.2592	14.1972	14.1485	14.1562	14.3225	14.6178
ENSMUSG00000001103	A_55_P2065899	GTGGTATCACTGGCATGTGTAATACCAACTAATCTCCAAATAAAACAAAACTCTTTGCTT	ENSMUST00000001130	chr11	NM_008759	Sebox	5.74383	5.90254	8.49655	5.71776	5.75131	5.65101	5.78047	5.72109	5.66228	5.84818	5.64673	5.58789	5.55158	5.59607	5.88006	5.64731
ENSMUSG00000001105	A_51_P346871	AAATTGTTGGTGGTCTAATTGAGCTTGTTGATCAGCTTGCCAAAGAAGCAGAGAACGAGA	ENSMUST00000128788,ENSMUST00000050366,ENSMUST00000108275,ENSMUST00000137120,ENSMUST00000152016	chr11,chr11,chr11,chr11,chr11	NM_018854	Ift20	13.2775	13.3415	13.4059	13.5043	13.5217	13.5945	13.5476	13.5278	13.3243	13.4954	13.3425	13.335	13.7529	13.9886	13.943	14.3063
ENSMUSG00000001119	A_55_P2128153	CCACATTCCCCGTAATCTGATCCAAGCCAGCTATCTCTGCTAATAAAGGTTTCCATTTTT	ENSMUST00000001147	chr10	NM_009933	Col6a1	9.11344	8.87025	8.96936	8.91162	8.30844	8.14717	8.2129	8.50485	8.35539	8.76783	7.31769	8.107	9.46202	9.36462	9.52307	8.88149
ENSMUSG00000001120	A_55_P2122856	TGGACCTTGTGTGCAACAATTCTGTCTGGCCTAGGAAGATGCATCATCTGGTACAATAGT	ENSMUST00000105411	chr10	ENSMUST00000105411	Pcbp3	5.51978	5.52563	5.60235	5.50135	5.54729	5.6426	5.49886	5.51944	5.61499	5.50958	5.63476	5.61979	5.42392	5.43385	5.51791	5.60248
ENSMUSG00000001120	A_55_P1980321	AGGACTTGCCAGAAAGTTCATCTGCACCCATCAGAGTTTAATAAATGTCGTGTTCCTCCC	ENSMUST00000001148,ENSMUST00000168505,ENSMUST00000168465,ENSMUST00000105411	chr10,chr10,chr10,chr10	NM_021568	Pcbp3	12.7332	12.5563	12.4949	12.1081	11.2577	11.3125	11.2488	12.04	12.0611	10.7723	10.9319	11.0519	12.2267	12.0728	12.18	12.0004
ENSMUSG00000001123	A_55_P2070079	ATATTACCACCGCCTGAAGAACTTGCAGGATATCAACACTCTAGAAGTGGCGGGTGATAT	ENSMUST00000108268,ENSMUST00000108269,ENSMUST00000073001	chr11,chr11,chr11	NM_010708	Lgals9	10.3127	9.30816	9.83346	9.25507	8.23983	9.73736	8.7493	9.74744	9.90993	8.37993	9.45364	9.46057	9.14028	10.2664	9.52174	10.3851
ENSMUSG00000001127	A_55_P2049856	CTGGGCTACATGAGACTGTCTTAAAACAGTAAAAAAGGTGTTTTGTAACGTGATATATGT	ENSMUST00000122312,ENSMUST00000120356	chrX,chrX	NM_001159645	Araf	11.7846	12.0429	12.0678	11.8907	11.1265	11.2293	11.3	11.4275	11.3706	11.0948	10.9535	11.115	10.7475	10.6596	11.3766	11.1927
ENSMUSG00000001127	A_55_P2049854	TTGAAAAATACATGTCATTATGATATGTAATAAAAAGTCATATCTTACCCTTTCTCCAAC	ENSMUST00000122312	chrX	NM_001159645	Araf	9.66227	10.164	10.2952	10.0988	9.42591	9.27524	9.39481	8.93148	8.91116	8.88217	8.80669	8.78966	8.28405	8.05499	8.74991	8.18952
ENSMUSG00000001127	A_51_P301259	TATCTCCAATGGCTGTGACTCAGTGCAAGGATTCCACTCAGAACCTCTTTCTAAAGTTTT	ENSMUST00000136451,ENSMUST00000001155	chrX,chrX	NM_009703	Araf	12.4978	12.0782	12.088	12.2039	12.3487	12.2968	12.3237	11.8589	11.9871	11.8532	12.1402	12.148	12.8698	13.0928	12.4753	12.6831
ENSMUSG00000001128	A_51_P408363	GGGGCAGAAGCTGGTGGTGGAAGAGAAACGGTCATGTCTACATGTGCCTGTCTGCAAAGA	ENSMUST00000001156	chrX	NM_008823	Cfp	9.11596	8.92537	8.78784	9.11446	11.6706	11.7356	11.8416	10.6851	10.6473	11.6554	11.6231	11.6868	9.44125	9.48282	9.78162	9.86034
ENSMUSG00000001131	A_55_P1985850	TACTTTTCCTCCATCTTTCTTTCTCTTAGATGGTGAAATAAAGAACTATCAGACAGCAGC	ENSMUST00000009530	chrX	NM_001044384	Timp1	14.258	13.9951	14.1716	14.0788	14.1158	14.1654	14.3004	12.8831	12.7441	13.7971	13.9422	14.0132	12.986	13.073	13.0871	13.1124
ENSMUSG00000001134	A_55_P2035439	AGAATTTCCCAGAGCCATCTCCCCATTGACTGCATCTTCCCAGCCTCCAATATTAAAGCA	ENSMUST00000123836,ENSMUST00000150719,ENSMUST00000001162	chrX,chrX,chrX	NM_013840	Uxt	12.9651	12.6918	12.7689	12.6701	12.7551	13.0131	12.9732	13.0353	12.8674	12.8539	12.9747	13.0599	13.349	13.3722	13.2693	13.066
ENSMUSG00000001138	A_66_P120208	TGCCACCTCTGTAGACCCAAGTAACTGCTGGAGAATACTAACCCGCTGGACTGTCCCTCG	ENSMUST00000001166,ENSMUST00000097776	chr1,chr1	NM_001039551	Cnnm3	10.4054	10.6961	10.4668	10.5546	10.8444	10.8083	10.6192	10.8625	10.947	10.684	10.8214	10.6818	10.394	10.6663	10.7023	10.8568
ENSMUSG00000001143	A_55_P1976490	TACACTGCCTTATTCCACAAGGGCCACATGCTGCTCACCTATCTTCTCTGTGGTTAAATT	ENSMUST00000125304,ENSMUST00000134594,ENSMUST00000115011,ENSMUST00000001171	chr1,chr1,chr1,chr1	NM_001013374	Lman2l	10.1694	9.90038	9.98462	10.09	11.1505	11.0516	11.1993	10.3265	10.2833	10.6143	10.7152	10.7188	10.6519	10.8652	11.3719	11.6487
ENSMUSG00000001150	A_51_P363763	TATGTGTGTATTTTTTCAAAAACCTTTTAAGAAAATACCACGTTCCCTCGTCATGGGAAC	ENSMUST00000170795	chr10	NM_019434	Mcm3ap	10.1699	10.6232	10.4555	10.6685	11.0822	11.0015	11.104	11.5707	11.7901	11.5417	11.3902	11.3474	10.4756	10.1481	10.5952	10.313
ENSMUSG00000001151	A_52_P89425	TGCTTGCTTTCTTAGCGTGTCAGGATGGGAAGGTCAGTTGCAAATGAACACAGAGGAAAA	ENSMUST00000001179	chr10	NM_008787	Pcnt	12.5714	12.3911	12.1962	12.2606	12.8194	12.6752	12.5961	12.9465	13.1264	12.8242	12.8584	12.8076	12.8685	12.7849	12.9031	12.8888
ENSMUSG00000001155	A_51_P413740	TAGGGCCTGATTGGTGGTGGTATCCTGATACCCTCTGTTATCCATGGTTTCTGGTAAATT	ENSMUST00000001183,ENSMUST00000137347	chr10,chr10	NM_080845	Ftcd	7.25076	6.22488	6.8324	7.21718	5.4519	5.53328	5.38273	5.43886	5.54333	5.38988	5.51855	5.54886	6.46723	6.70579	5.4318	5.53024
ENSMUSG00000001156	A_51_P490795	CGCGGGTGAAGAATGAGAAGCGCGTTTCCAGATGTTTCTTTCTGTAAATATGGTGCCAAT	ENSMUST00000001184	chr6	NM_010751	Mxd1	8.12611	7.81794	7.55623	8.02284	8.42969	8.19593	8.27903	8.08634	7.95093	8.33836	8.52961	8.58026	7.84567	8.10401	7.5705	7.48989
ENSMUSG00000001156	A_55_P2025248	GACACCGCCATTCTCTGTGCTTTCATTGTTGCGCCTTTGCGTTAAACTGTTTTTTATTTT	ENSMUST00000001184	chr6	NM_010751	Mxd1	8.94106	8.78363	7.76804	7.87274	8.43637	8.41315	8.21664	9.58636	9.98108	9.11214	9.15353	8.51617	9.10364	9.53308	8.89356	9.62709
ENSMUSG00000001157	A_55_P1984878	CAAGTTTTCCTTTGGTCAATACATGCATGCTGTGAAGGTGTACAACACAAATAAATAAAC	ENSMUST00000113679	chr6	ENSMUST00000113679	Gmcl1	5.48778	5.49605	5.60812	5.41734	5.49422	5.60971	5.43516	5.49352	5.59783	5.44218	5.59029	5.60696	5.40637	5.45988	5.41825	5.45185
ENSMUSG00000001157	A_51_P123017	AGAACAACTTACCTTGTCAAGAATAAGATGTATGCTCATCCCGATCTGTATGTGTTGGTC	ENSMUST00000001185	chr6	NM_011818	Gmcl1	12.1192	12.0728	11.8882	11.8736	12.1821	11.9735	12.0274	11.743	11.8479	12.1166	12.0834	12.0378	11.3882	11.6487	11.9456	12.0407
ENSMUSG00000001158	A_55_P2141729	AATGCTGGTGATTCTAGGCACACACCATCACACACAAATAAAATATTGCCATTTGAAAAG	ENSMUST00000113683	chr6	ENSMUST00000113683	Snrnp27	6.64955	7.61067	6.88092	6.96716	6.44181	6.54389	6.71294	7.15655	7.3226	6.50444	8.516	7.13657	8.801	7.32206	7.52018	5.51572
ENSMUSG00000001158	A_51_P346884	CTTGGATGCTTGCTAGGTGTTCTTAAAAACTGAAAGTGAATTGCATACATTTCCCCAATA	ENSMUST00000001186	chr6	NM_025665	Snrnp27	14.5202	14.4666	14.5432	14.5011	14.3193	14.2839	14.3374	14.1786	14.0128	14.0479	14.0183	14.0268	14.2918	13.9709	14.1163	14.0953
ENSMUSG00000001166	A_55_P1998957	TGTCTGTGTGAGGGTGAGATTTGAAGCACTGAATTAAATCACAATGCACTGACTCGAACT	ENSMUST00000117193	chr5	NM_033541	Oas1c	8.79764	9.14172	9.09687	9.2505	9.9967	9.87708	10.0056	8.53341	8.54129	9.14269	9.02591	9.36988	8.46578	7.84921	8.3054	8.08851
ENSMUSG00000001168	A_55_P2149492	AAACTGAGCTACCCCAAGTTTCAGCAGGAGGTGGAATTTCATATGCAGACAGCCTATGAT	ENSMUST00000072476,ENSMUST00000171820	chr5,chr5	NM_001159934	Oas1h	5.56463	5.55757	5.49596	5.68131	5.65542	5.55521	5.66508	5.54069	5.48754	5.62982	5.58105	5.53169	5.97687	5.71109	5.80033	5.68591
ENSMUSG00000001168	A_52_P313013	GTATTATGACGTTCTACATGAACAGGTCAATGCCTACCTGTACTCACAGGTCAAAAGAGT	ENSMUST00000072476	chr5	NM_145228	Oas1h	5.48643	5.4824	9.0644	5.51578	5.49653	5.55588	5.48292	5.48455	5.50952	5.4973	5.53753	5.50718	5.5294	5.49883	5.5999	5.56228
ENSMUSG00000001173	A_51_P159492	ATAACCACTGATGTCCTGCAAGGGTATCTTGAAGTATGCTCAAAATATAGGAACAACATC	ENSMUST00000115020,ENSMUST00000142719	chrX,chrX	ENSMUST00000142719	Ocrl	6.74731	6.6743	6.62267	6.25423	7.54904	6.83617	7.08417	5.88418	5.48272	7.08145	7.32594	6.79294	6.30992	6.3987	5.77141	6.61881
ENSMUSG00000001173	A_66_P135987	AAATGTCTCGGTCACTACGCAAAGCTGCTAGTGGGGTTCTGTATTTTGTGTCATCTTTTT	ENSMUST00000001202	chrX	NM_177215	Ocrl	12.1174	12.0267	11.9577	12.1274	12.7764	12.6412	12.4703	11.3605	11.6009	12.2782	12.5906	12.5844	11.9219	12.0039	12.4298	12.4994
ENSMUSG00000001173	A_55_P2009507	GATTCCAGTCTATTGGCTGATACTACATTAGTTTCCCTTTCTGATTCTTAATCTGTAGTT	ENSMUST00000001202,ENSMUST00000115013	chrX,chrX	NM_177215	Ocrl	12.3336	12.1837	12.1973	12.3501	12.9132	12.7149	12.6045	11.6276	11.8081	12.4973	12.5974	12.7106	12.1948	12.2791	12.7898	12.8772
ENSMUSG00000001175	A_51_P503937	CTGGGAACTTCTTCTTGAATGAAGACTGTAAATTTGGTCAAGTCAACTCTTAGTTCAGTT	ENSMUST00000110082,ENSMUST00000001204	chr12,chr12	NM_009790	Calm1	10.4944	10.3492	10.2728	10.5197	10.1992	10.0959	10.2341	9.85025	10.2187	10.7807	10.7883	10.7481	10.0241	9.93268	10.0406	10.1906
ENSMUSG00000001175	A_55_P2047489	GACCTACTTTCAACTACTTTTCCCCCTCTAGAAGAATCAAATTGAAATCTTTTACTTACC	ENSMUST00000110082,ENSMUST00000001204,ENSMUST00000127300	chr12,chr12,chr12	NM_009790	Calm1	16.0701	15.8098	15.864	15.6248	15.7484	15.7774	15.7678	15.9094	15.995	15.8971	15.909	15.8459	15.8779	15.9865	15.9118	16.1109
ENSMUSG00000001211	A_55_P2152592	ACACCCATAACCTGATGCGGTATCCAATTAACTCAATTAAAAACAGAACACACAAGCGCG	ENSMUST00000001240,ENSMUST00000105389,ENSMUST00000105390,ENSMUST00000105388,ENSMUST00000166360,ENSMUST00000105387	chr10,chr10,chr10,chr10,chr10,chr10	NM_053014	Agpat3	12.5347	12.9973	13.1156	13.1731	12.9307	12.8865	12.7427	12.4448	12.1812	12.6632	12.5453	12.7197	12.4087	12.1571	12.0812	12.0277
ENSMUSG00000001225	A_52_P31381	CCAGTTGAAACGAAATTCTAATCAAGATACAATTCGGAAGGATTCTCATCTGTCATAACA	ENSMUST00000001254	chr12	NM_021353	Slc26a3	5.43955	5.40699	5.44727	5.36026	5.38855	5.43036	5.34961	5.35429	5.42438	5.34779	5.42681	5.44229	5.38009	5.37458	5.49188	5.51521
ENSMUSG00000001225	A_52_P185162	AGCATGGGTTTCTCTTCATCGGAATTTACCTTCCCTTTATCTGGGTTTGTTCTTTCCAAG	ENSMUST00000110854,ENSMUST00000168209,ENSMUST00000165816	chr12,chr12,chr12	ENSMUST00000110854	Slc26a3	5.91717	6.98848	6.87147	7.23652	7.3039	6.79696	7.37377	7.31335	6.49548	7.32405	7.22952	7.50237	6.06686	6.55651	6.37564	6.59469
ENSMUSG00000001227	A_55_P1973854	TGAAAAGAAGCCCAGGGGATGGGGCCTTCAAGGTGCCGGTTTGGAGTTCAAATCCTGCTC	ENSMUST00000001256,ENSMUST00000167545	chr17,chr17	NM_013662	Sema6b	7.85029	8.6767	8.5717	8.42195	7.97084	8.1419	8.08719	8.70537	8.80175	8.26806	8.26449	8.20508	8.04963	7.44287	7.40185	7.70634
ENSMUSG00000001228	A_55_P2035286	TGTGTCTCATGGAAACTAAACCATTTACTACAGGCAGACTGGACAGCACAGTTCTAAGGG	ENSMUST00000001258,ENSMUST00000113038,ENSMUST00000113035,ENSMUST00000113039	chr17,chr17,chr17,chr17	NM_010931	Uhrf1	13.8592	13.8013	13.6811	13.6329	15.0064	14.9512	14.7688	13.8393	13.9108	14.66	14.9042	15.0457	14.1912	14.1169	14.714	14.8401
ENSMUSG00000001228	A_66_P120074	AGCTATACGGCAACATCAGGCTCTTGAATGACTCTCAGCTCAACAACTGTCGGATCATGT	ENSMUST00000001258,ENSMUST00000113038,ENSMUST00000113035,ENSMUST00000113039	chr17,chr17,chr17,chr17	NM_001111079	Uhrf1	9.70053	10.1072	9.99056	10.0583	11.4455	11.4136	11.5043	10.7596	11.0329	11.8024	11.6911	11.3127	10.5073	10.77	11.6615	11.7603
ENSMUSG00000001229	A_55_P2114853	TGGCTGAGAAGTATGGCTTCATTGACTTGAGCCGAGTCGCCATCCATGGCTGGTCCTACG	ENSMUST00000038794	chr17	NM_172624	Dpp9	9.26375	9.23332	9.23629	9.35096	9.37395	9.26471	9.23789	9.78818	10.0993	9.68461	9.67116	9.51161	10.0458	10.1332	9.90656	9.80095
ENSMUSG00000001229	A_51_P410650	CCAAACCACCTCTACATATTATGGAAAGAAAATATTTTTGTCAATTCTTATTCTTTTATA	ENSMUST00000038794	chr17	NM_172624	Dpp9	10.6251	10.7697	10.9132	10.6348	10.7408	10.839	10.6389	10.7581	11.6708	10.9907	10.796	11.3225	11.4263	10.9585	11.7383	10.7037
ENSMUSG00000001240	A_55_P2101336	GCAGCAAAGGGGACTCACGACACAATGTTTGTAGTCTTTAAAATAAAGTTATGTTTTTGT	ENSMUST00000129680,ENSMUST00000122006,ENSMUST00000149585,ENSMUST00000138229	chr11,chr11,chr11,chr11	NM_019444	Ramp2	11.1853	11.1472	11.251	11.208	10.0179	10.0348	10.0981	10.2944	10.3087	10.3328	10.3093	10.5076	10.2112	10.0064	8.50926	8.63495
ENSMUSG00000001247	A_55_P1983488	GTCGGGAAAGTTTAGTCGTCTGATCCCACGTTTTGTTATGTAGCTTTTATACTTTTTTAA	ENSMUST00000108116,ENSMUST00000001279,ENSMUST00000108115,ENSMUST00000098553	chr7,chr7,chr7,chr7	NM_017405	Lsr	13.6912	13.47	13.2693	13.1874	12.284	12.1791	12.2608	12.7496	13.2651	11.0508	10.9835	11.2704	13.9483	13.9174	12.295	12.594
ENSMUSG00000001248	A_55_P2011942	GTAAAGTCGCTCATTGAGAAGAACTCGTGGAGCGGCATCGAAGATTATTTCCACCACCTG	ENSMUST00000001280	chr7	NM_027898	Gramd1a	9.64212	9.90528	9.79217	9.92352	9.4398	9.34277	9.5212	9.38783	9.29273	9.58951	9.36074	9.14028	8.91298	9.24241	9.23535	9.57284
ENSMUSG00000001248	A_55_P2011943	CCCTCTGGGTTTAATGTATTTATTTGGGAATAATGACCCCAATAAAGGGTTGGAAATGGC	ENSMUST00000085636,ENSMUST00000001280	chr7,chr7	NM_027898	Gramd1a	10.8753	11.0888	11.1249	11.0945	10.5991	10.5403	10.51	9.81772	10.3442	10.4967	10.5822	10.6742	9.86382	9.5798	10.207	10.1154
ENSMUSG00000001249	A_55_P1973583	GGGGCGCTCTAGGGAGCCCCTTGTGCAGATGCTCTTTAAATAATAAAGGTGGTTTTGATT	ENSMUST00000108102,ENSMUST00000168884,ENSMUST00000165124,ENSMUST00000039435,ENSMUST00000171259	chr7,chr7,chr7,chr7,chr7	NM_001110252	Hpn	12.1339	11.7786	11.753	11.9148	8.40685	8.03924	8.07464	10.515	10.3931	7.08013	7.25911	7.20495	10.7586	10.4684	8.5509	8.79483
ENSMUSG00000001260	A_51_P396883	CTTGCTCATTGTTAAAGGTGTTAGGGAGTTTAGAGGTTTTCAATTGTATCTAAGCATGCC	ENSMUST00000031119	chr5	NM_010252	Gabrg1	5.75331	5.63124	5.95674	5.78719	5.89302	5.80832	5.89418	5.71788	6.47507	5.61515	5.73961	5.58807	5.68079	5.63333	5.62434	5.67012
ENSMUSG00000001260	A_66_P118170	AGCTGATCCTAAGTACTGGAGATTATATCAGTTTGCATTTGTAGGGTTACGAAATTCTAC	ENSMUST00000031119	chr5	NM_010252	Gabrg1	5.72736	6.1246	5.76966	6.11639	5.77042	5.72541	5.74757	5.71537	5.72727	5.67702	5.71119	5.7285	5.64676	5.5292	5.76077	6.49385
ENSMUSG00000001280	A_66_P101755	AACCTTTTAATCTCACGATGTTTGTTGTGGGTTCCAATCCAGTTATCACCAGGGCTGTGA	ENSMUST00000001326	chr15	NM_013672	Sp1	14.5231	14.4731	14.2159	14.1877	14.7123	14.3236	14.3846	14.3976	14.4782	14.1698	14.2101	14.1539	13.8876	14.3806	13.9329	14.1335
ENSMUSG00000001281	A_51_P359603	ATTTTTCAGAGTGACCTTCAGAGGGCAGCAGCCATTCCCACCACACGAAGGGCTGGTCCT	ENSMUST00000001327	chr15	NM_013566	Itgb7	10.7149	10.4793	10.5205	10.4996	10.0809	10.1621	10.0255	10.5007	10.4469	9.78353	9.9841	10.2327	11.0964	10.8739	10.905	10.8662
ENSMUSG00000001285	A_51_P278540	AAATAGTGGAACTCGCAAAAGGTGGATGCCCTTGGAAGGAGCATCTATACCACCTAGAAT	ENSMUST00000113682,ENSMUST00000170078,ENSMUST00000001331,ENSMUST00000171244,ENSMUST00000164961,ENSMUST00000168547	chr15,chr15,chr15,chr15,chr15,chr15	NM_021713	Myg1	11.4577	11.4405	11.8709	11.9311	12.3062	12.711	12.7465	12.5161	12.1629	12.4337	12.6768	12.7313	12.705	12.9267	12.7445	12.925
ENSMUSG00000001288	A_55_P2151056	ACCCCGCTGTTCGCATATTGCTGAGTTTTCTATTTTTGCAAAATAAAGTGATGGAAACTC	ENSMUST00000043172,ENSMUST00000063339	chr15,chr15	NM_011244	Rarg	12.7729	12.1392	12.2102	12.2047	10.6923	10.8129	10.6291	12.6553	13.6095	11.4143	11.7393	11.8257	13.2991	13.7202	12.9401	13.2201
ENSMUSG00000001300	A_52_P340073	GTCATCGGTTGGCTACGTTTTGGTTCTATGCTAAACTGTGAAGAATCGGATGAATTGATG	ENSMUST00000001319	chr8	NM_010111	Efnb2	10.1871	10.2968	10.03	9.96708	7.80799	7.49492	7.76998	10.5915	10.3787	7.80136	7.59106	7.62925	11.1561	11.542	6.83169	6.82262
ENSMUSG00000001300	A_55_P2138781	TGGATCTGGACAGTTTTGTAGTCTGTAGCTTTTCCGACCCTGGGGACCACAGACCCTCCC	ENSMUST00000001319	chr8	NM_010111	Efnb2	5.60684	7.08895	6.75024	6.92434	8.04069	7.62613	7.2742	7.31444	6.82748	7.01292	6.86296	7.12764	6.80375	6.57439	6.31415	5.91566
ENSMUSG00000001305	A_51_P186053	TTTTTTCTTGAGCAGTAAACTGCAATTTTCTAGGATCCTTTGCTGTGGACACATGCCCAT	ENSMUST00000001339,ENSMUST00000162336	chr1,chr1	NM_026041	Rrp15	13.7299	13.3574	13.5482	13.5684	13.7632	13.792	13.776	13.9879	14.0116	13.9795	13.7278	13.8757	14.1729	14.2524	14.0216	14.8189
ENSMUSG00000001313	A_51_P404377	TGGCCACACTGAGGGAGCTATCCAAGCAGAGACTCATCCCTGTCACACATGAGCAGGGTA	ENSMUST00000153185,ENSMUST00000134980,ENSMUST00000001347	chr11,chr11,chr11	NM_009708	Rnd2	11.1391	10.8224	10.8865	10.9928	10.3196	10.3592	10.457	10.4747	10.1869	10.3458	10.3776	10.324	10.4308	9.80357	10.6194	10.6495
ENSMUSG00000001313	A_55_P2184009	TGAATGTTCCTCCCGATCTTCTGAGCGCAGTGTCCGGGATGTCTTCCATGTGGCCACAGT	ENSMUST00000153185,ENSMUST00000001347	chr11,chr11	NM_009708	Rnd2	11.3724	10.9523	10.9808	11.0656	10.4289	10.5822	10.691	10.8958	10.5906	10.796	10.6894	10.5607	10.7142	10.6064	10.7735	10.981
ENSMUSG00000001323	A_55_P2047673	GAGAGTAAGCTAGTAGGGAAACTGTTCACCTTACTTTCTCAAAACAATAAAAAGCCTTGT	ENSMUST00000065211,ENSMUST00000127499,ENSMUST00000108448,ENSMUST00000121738	chr11,chr11,chr11,chr11	NM_013761	Srr	8.64697	8.61214	8.63354	8.8415	7.89392	7.51764	7.41692	6.05519	6.57583	5.62239	6.55181	5.8873	7.82817	6.28546	6.90364	5.64625
ENSMUSG00000001323	A_52_P30920	AGCTCCATTTTGAATCAAATAGCAGGGCGCAATCTTTTCTTCAAATGTGAGCTCTTCCAG	ENSMUST00000065211,ENSMUST00000108448,ENSMUST00000121738,ENSMUST00000108447,ENSMUST00000128556,ENSMUST00000123855,ENSMUST00000135587,ENSMUST00000147817,ENSMUST00000138612	chr11,chr11,chr11,chr11,chr11,chr11,chr11,chr11,chr11	NM_013761	Srr	8.05642	8.28319	8.36457	8.51095	7.65427	7.52932	7.59828	6.83486	6.08145	6.48962	6.73553	6.08989	6.39081	5.78971	8.04963	6.9092
ENSMUSG00000001333	A_52_P562467	GGATCCACAACTTTGTGCTACAGGTATTAGATTTTAAGACTCTGCTCACAAAGCCATCTT	ENSMUST00000102599	chr4	NM_023485	Sync	7.26493	7.28076	7.53429	7.77036	9.5237	9.69565	9.5903	8.79917	8.86585	9.39168	9.47325	9.54196	8.02467	7.7474	8.95168	9.20269
ENSMUSG00000001334	A_52_P213696	CCAAGGCTCCTTAAGGGAGGTCCTTACCTCCAATCCAGTTAGAGCAATAACCACTTTTTA	ENSMUST00000102600	chr4	NM_027402	Fndc5	8.75006	8.8791	8.93796	9.00677	5.4478	5.37341	5.60214	8.5866	8.56002	5.49959	5.40217	5.42169	8.39398	8.26316	5.50274	5.43776
ENSMUSG00000001348	A_55_P1997766	GCTTTCCTTTCAGTCAAGTCTTACTGTCACTGCTATTCAATAAAACAATGCTTTGTCTCC	ENSMUST00000165735,ENSMUST00000069330,ENSMUST00000115315	chr9,chr9,chr9	NM_001102405	Acp5	11.6398	11.8152	11.8846	11.9271	12.2361	12.178	12.2802	11.4074	10.8309	11.6767	11.9298	12.0696	9.82186	9.7097	11.8957	11.7988
ENSMUSG00000001348	A_55_P2037608	CTTTCTTGGGAACGGGCTTTCCTTTCAGTCAAGTCTTACTGTCACTGCTATTCAATAAAA	ENSMUST00000165735,ENSMUST00000069330,ENSMUST00000115315	chr9,chr9,chr9	NM_001102405	Acp5	11.8323	11.9868	11.9311	12.1145	12.366	12.229	12.4328	11.5379	10.9109	11.7833	11.9362	12.2892	9.96631	9.56997	12.1284	11.9609
ENSMUSG00000001349	A_51_P350817	ACACACGCATTTTGGTTTTGCAGTGACTGGTGTTTGTGGATGTGACAGCAGCGTTTGTAA	ENSMUST00000001384	chr9	NM_009922	Cnn1	11.2971	10.9637	10.9014	10.8759	5.43924	5.49632	5.52465	10.8896	11.0713	7.53696	5.48844	5.52598	11.971	11.9813	6.79206	7.0561
ENSMUSG00000001366	A_51_P312846	GTTGAAATCATGTTTTCAAGCAGGTTTCTGAGCAGATCTGTCACATCCACTGCCTTGTGC	ENSMUST00000085311,ENSMUST00000001402	chr9,chr9	NM_023605	Fbxo9	11.171	11.0375	11.1511	11.1893	10.6401	10.76	10.8023	11.5665	11.6598	11.1102	11.0084	11.0924	11.6237	11.854	11.5594	11.6121
ENSMUSG00000001376	A_51_P181002	TAGACAGGCCTAAAAGATAATGAACAGAGCTCTTTCCTCGGGGACATTGATCTTCGTTCG	ENSMUST00000001412,ENSMUST00000164052	chr6,chr6	NM_024260	Ccdc132	10.8662	10.8294	10.705	10.6556	12.0837	11.9145	11.9325	11.7156	11.5199	11.5695	11.5996	11.348	11.5365	11.8476	11.9436	11.9946
ENSMUSG00000001379	A_55_P2049582	CAATTGGCTCTACCTCAGCAACTTTATAGCAGAATCAGTGCAAATAAAAATCCCTCAGTG	ENSMUST00000001415	chr18	NM_146085	Apbb3	10.1992	10.3559	10.3113	10.4824	10.7333	10.7877	10.8333	10.0272	9.91899	10.577	10.6951	10.7502	10.9567	11.0062	10.4672	10.343
ENSMUSG00000001380	A_51_P125368	CTGCTGGAGGAGAGACTGAAGCTTGTCTCAGAGTTATGGGATGCTGGGATCAAGGCTGAG	ENSMUST00000001416	chr18	NM_008214	Hars	13.5661	13.4835	13.3383	13.3799	13.6153	13.6133	13.5995	13.9643	13.802	13.47	13.483	13.3716	13.9174	14.3294	13.526	13.7517
ENSMUSG00000001383	A_66_P122729	AGTTACTGAAGCGTTCTCTTTGGCCTAACTTTGGCCTATACTGGACCTAATGAGTGTGTG	ENSMUST00000001419	chr18	NM_025594	Zmat2	14.0012	13.7805	13.7706	13.8892	13.8433	13.9778	14.0609	14.5792	14.0296	14.13	14.1348	14.0262	14.2558	14.3287	14.2266	14.3774
ENSMUSG00000001383	A_51_P136460	GATGCCCTGAGACCTAATGTTCTTGGTTTCCTCAGTGCATGTAACAGGATATTAAATGGG	ENSMUST00000001419	chr18	NM_025594	Zmat2	13.3583	13.1348	13.1599	13.2171	13.5696	13.6658	13.6464	13.9259	13.6404	13.8168	13.904	13.8356	13.629	14.0418	13.5656	13.7138
ENSMUSG00000001403	A_55_P1996941	ATAAGTGGTCTGCACTATATGATGTCAGGACTATCTTGCTCTCTATCCAGAGCCTGCTAG	ENSMUST00000088248,ENSMUST00000001439	chr2,chr2	NM_026785	Ube2c	15.8127	15.7234	15.7699	15.8911	15.1431	15.2227	15.2668	15.8148	15.5542	15.6648	15.5865	15.541	15.2795	15.5604	15.4607	15.477
ENSMUSG00000001403	A_51_P451151	ACCTGCAAGAAACCTATTCAAAGCAGGTCTCCAGCCAAGATCCCTGATGCAAGCTGGCCG	ENSMUST00000088248	chr2	NM_026785	Ube2c	15.8711	15.6567	15.6154	15.6683	14.911	14.9682	14.9879	15.4874	15.3581	15.3607	15.391	15.2983	15.4224	15.6087	15.5036	15.2935
ENSMUSG00000001415	A_51_P365399	CCAACTGGCCTAGCTGCTTTGGCTGTGCTTAAGAGGAGCTGGCTTCCAGCCTTCCACTAA	ENSMUST00000001451	chr3	NM_178246	Smg5	12.1646	11.9963	12.0007	12.0579	12.0789	12.2121	12.2124	12.0114	12.5542	12.3354	12.527	12.6733	12.698	12.6999	12.6745	12.8029
ENSMUSG00000001416	A_66_P106478	TGGCTCATGCCTTGACAGAAAAATCTAAGGCCATGACTGGTGTGGAACAATGGCCATATA	ENSMUST00000001452,ENSMUST00000167000,ENSMUST00000167718,ENSMUST00000164166,ENSMUST00000168062,ENSMUST00000163735	chr3,chr3,chr3,chr3,chr3,chr3	NM_009836	Cct3	14.5978	14.5777	14.6222	14.7451	14.6776	14.6748	14.7289	15.043	15.0409	14.9946	14.8587	14.7991	15.1628	15.2715	15.101	15.0752
ENSMUSG00000001417	A_51_P400366	GGGAGTCAGACACCCGGGCCTAATTGCTGCCAGCGTGAGACTGTTCTCAGAGAAGACAAT	ENSMUST00000171887	chr3	NM_021375	Rhbg	8.40127	8.45097	8.47473	8.76409	9.80411	9.76103	9.81403	9.40376	9.08743	10.4254	10.5421	10.4089	8.88174	9.03965	10.1744	10.4478
ENSMUSG00000001418	A_51_P437717	CTGCGCCACAGGCGGTATTCTGAGTACCAGTCCATAAACTGAAACCCACTCTCCAGAGGG	ENSMUST00000177005,ENSMUST00000154381	chr3,chr3	NM_020003	0610031J06Rik	12.9274	12.6268	12.7201	12.6163	13.0928	13.1372	12.9355	12.5711	12.2543	13.0683	13.1046	13.0566	12.4439	12.5844	13.164	13.5151
ENSMUSG00000001419	A_51_P504672	CAGAGCCTGAGGCTGAGGGCTCAGCTGTGAAGAGGATGCGGCTGGATACTTGGACATTAA	ENSMUST00000001455,ENSMUST00000107559,ENSMUST00000107558	chr3,chr3,chr3	NM_133665	Mef2d	6.90802	6.98558	6.14809	6.26751	6.08963	6.32947	5.78502	5.75625	7.29375	5.7899	5.98388	5.93824	6.75046	5.95957	5.34303	6.35636
ENSMUSG00000001419	A_51_P394676	AAACTTGACAATCACCCACACTCCTGGCTCCTGGGTCTGGGTGAGTCCAAGTGTGTGGCT	ENSMUST00000001455	chr3	ENSMUST00000001455	Mef2d	12.0163	11.9083	11.9632	11.9993	11.606	11.514	11.3507	11.5006	11.7445	11.6893	11.7318	11.5792	11.5701	11.7884	11.1435	11.7473
ENSMUSG00000001419	A_55_P1966958	CAAAAACTACCCAACAACAAAACCCAGATAGTGGACTGAAACCCAAAGCTGGCTTGACGA	ENSMUST00000001455,ENSMUST00000119251	chr3,chr3	NM_133665	Mef2d	8.32802	8.62915	8.45675	8.35803	8.86607	8.74266	8.20271	9.05905	9.72305	8.66414	8.46325	8.59015	8.86323	8.61473	9.1309	8.41356
ENSMUSG00000001420	A_55_P2148288	AGGAAGGCAGAGCGCCCTCAGCCCAGCATATAGCTGTGAGTATGTAATAAATCACTGCCA	ENSMUST00000001456,ENSMUST00000107553,ENSMUST00000107552	chr3,chr3,chr3	NM_024246	Tmem79	9.64819	9.65024	9.72521	9.89843	8.86797	8.9107	8.99778	10.1875	10.1505	9.09203	9.30046	9.50216	10.8129	10.1213	10.252	10.4328
ENSMUSG00000001424	A_52_P467140	CTGGTTGAGGGAGTATAGATTGGGTCTAGCTTGCTTCAGTGTACAGAAACCTCCTCTGTC	ENSMUST00000001460	chr6	NM_019776	Snd1	12.4614	12.229	12.172	12.3044	12.5718	12.4809	12.6311	12.2895	12.177	12.0344	12.1323	12.33	12.3728	12.3783	11.9703	12.3531
ENSMUSG00000001435	A_55_P2059352	GACAATGTGTGCTATGATGCCATTTCAAAGAGGCACCAAATAAAAATGACATTTTATACC	ENSMUST00000081654,ENSMUST00000072755	chr10,chr10	NM_001109991	Col18a1	12.2491	12.9726	12.9344	12.9619	9.23689	9.24515	8.83286	13.6723	13.9225	11.3708	11.3388	11.307	13.0683	12.6708	10.4238	9.83121
ENSMUSG00000001435	A_55_P2124791	GGGATACAATCCTGTATAGTTCCCATTTTTATGTAATCCTCAAGAAATAAAAGGAAGCCA	ENSMUST00000081654,ENSMUST00000072755,ENSMUST00000105409	chr10,chr10,chr10	NM_001109991	Col18a1	13.2611	13.183	13.2959	13.3976	9.47001	9.45195	9.23061	13.5401	13.9502	11.0977	11.2736	11.2913	13.2365	12.7192	10.762	10.6682
ENSMUSG00000001436	A_52_P237792	CAGTTGCGTCCTGGGGAAAGCTTCATCACACCCTTCCTCCTGGAACGTAAATTCACCAAG	ENSMUST00000136150,ENSMUST00000133059,ENSMUST00000144234,ENSMUST00000105410,ENSMUST00000136925,ENSMUST00000130703,ENSMUST00000132984	chr10,chr10,chr10,chr10,chr10,chr10,chr10	NM_031196	Slc19a1	8.66896	8.6159	8.66175	8.95568	9.05463	9.00858	9.33097	9.75232	9.31045	9.17799	9.16878	8.79705	9.64597	10.0438	9.18059	9.47704
ENSMUSG00000001436	A_51_P502152	CAGGCCACTGCGAGTCTGGGTTGTCTATTGCTTGCCAAGAAGAACCTGTGTCGGGCTCAA	ENSMUST00000144234,ENSMUST00000105410	chr10,chr10	NM_031196	Slc19a1	11.1072	10.963	10.8723	11.2353	11.5888	11.3436	11.4303	11.7228	11.7895	11.4528	11.4284	11.3703	11.9645	12.1782	11.5644	11.833
ENSMUSG00000001440	A_52_P275627	GATGTGTGTAGTTTGACTTTAGAAGAAGTTCAAATTCCATCCACTTTGATAGCATCAATC	ENSMUST00000001479	chr11	NM_008379	Kpnb1	14.6769	14.4096	14.3551	14.2429	14.094	14.0137	14.0422	14.0434	14.4375	14.2389	14.3817	14.3791	14.7056	14.5606	14.8033	14.6128
ENSMUSG00000001441	A_52_P479500	TTTGCAGTTGATAAAATGGCTGGAGAAGTTAAGGCTTTCTTCGAGAGTCACCCAGCTCCT	ENSMUST00000001480,ENSMUST00000165216,ENSMUST00000107608,ENSMUST00000165489,ENSMUST00000171320	chr11,chr11,chr11,chr11,chr11	NM_008942	Npepps	14.1877	13.829	13.6215	13.5977	13.4204	13.1315	13.2171	13.5379	13.9201	13.1926	13.206	13.1236	14.0523	13.9795	13.9688	14.2875
ENSMUSG00000001441	A_55_P2082444	GGAAGGTCATCAGATTGTGAGACTGCTTCCTTGAAACATTTTTGTGCTATTGTTTTAAAA	ENSMUST00000167806,ENSMUST00000172108,ENSMUST00000001480	chr11,chr11,chr11	NM_008942	Npepps	14.3774	13.9744	14.028	13.9196	13.774	13.6494	13.7651	13.9108	14.2914	13.9247	13.7476	13.6867	14.125	14.1849	14.1335	14.163
ENSMUSG00000001444	A_51_P501364	GAGGGGGGAGGCTATTTATTGTAGAGAGTGGTGTCTGGATGTATTTCTTCTGTTTTGCAT	ENSMUST00000001484	chr11	NM_019507	Tbx21	7.02871	7.49693	7.45955	6.40885	5.80053	5.66589	7.13681	8.46196	8.81771	7.37027	7.11298	6.89619	5.6152	5.85781	5.61611	5.98733
ENSMUSG00000001445	A_51_P384640	CTTGTGCCAAGCACTCTACAGACACAGATGCCAGCTCCTTTAGTCCTCACCATTCAGGAA	ENSMUST00000001485	chr11	NM_026154	Mrpl10	13.6041	13.4601	13.4858	13.5345	13.4159	13.5553	13.4583	13.9036	13.774	13.4785	13.6069	13.4414	13.8271	14.0579	13.8376	14.2784
ENSMUSG00000001445	A_55_P2180201	ATTCACAATGACCTCCTTGGGGACAGGCCTCTTGATGATACAGAGAAATTCCATTCCAGA	ENSMUST00000001485,ENSMUST00000054252	chr11,chr11	NM_026154	Mrpl10	13.2044	13.3593	13.3421	13.4298	13.2197	13.3451	13.276	13.7869	13.4459	13.4251	13.2973	13.1877	13.676	13.712	13.4359	13.5309
ENSMUSG00000001467	A_52_P164161	AGGTTCCTTTTAGTATTATCTTTGGTTATTTAGGTAAGTCACTCTTGTTATCAATGCCCC	ENSMUST00000001507	chr5	NM_020010	Cyp51	11.6456	11.4157	11.3247	11.4714	12.1112	12.0147	12.176	10.1712	10.167	11.515	11.7349	11.6624	11.0704	11.1383	11.8907	11.9898
ENSMUSG00000001472	A_52_P123485	GTGCAGAATTGTTGGTCATTTGTGCATTTTCATGTAGTCAGGGAGAAAACCTGTTTGCTG	ENSMUST00000108840	chr8	NM_025804	Tcf25	14.038	13.8662	13.7809	13.8991	14.4782	14.3869	14.4204	13.6427	13.7603	13.7517	13.7535	13.8143	14.281	14.2962	14.0945	14.0544
ENSMUSG00000001472	A_55_P2035344	GTCCAGTCAGCCACGGAAACACAATCGCCCTCTTCTTCCGGTCCTTGTTGCCAAATTACA	ENSMUST00000057934,ENSMUST00000108840	chr8,chr8	NM_001037878	Tcf25	14.0654	13.9242	13.9515	14.0434	13.8969	13.9029	13.9009	13.5086	13.8296	13.4353	13.3025	13.281	13.9709	14.0551	13.5395	13.7724
ENSMUSG00000001472	A_55_P1969914	ACGTTCCCGAATTCATTTCTGGTTGGAGTTAACCAGTTCCGAGTAGAAATGCTGACCATG	ENSMUST00000057934	chr8	NM_001037878	Tcf25	13.9236	13.9931	14.0871	14	13.1377	12.9931	13.0295	12.711	12.4547	12.6602	12.5022	12.524	12.8137	12.8997	12.6716	13.0763
ENSMUSG00000001473	A_51_P421140	GGTGATAAAAACTAAAGCCACACAGTGCTGCCTTAAGTGAATGCACACTATGGAACTTTA	ENSMUST00000001513	chr18	NM_026473	Tubb6	14.786	14.7132	14.7123	14.7374	13.1046	13.1715	13.1629	13.9688	14.0573	13.4642	13.631	13.5991	15.2012	15.3093	14.0681	14.2096
ENSMUSG00000001482	A_55_P2067438	GCACAGAATAGAGGTAGGTCTAGTGGTAAAAAACCTGTAATCTTTATTTATTTTGGGCAT	ENSMUST00000093049	chr8	AK164147	Def8	7.03112	7.68346	7.09155	7.30814	8.13282	8.16692	7.86281	7.19519	6.69035	6.89813	7.17643	7.13293	5.67362	6.26737	7.6434	6.02066
ENSMUSG00000001482	A_55_P1986188	GCCCTTCTTGAGCCTCCTGTGTAATCAACATCACGTTTCCAACTATAAATCATAGTGTCT	ENSMUST00000065534,ENSMUST00000001522,ENSMUST00000108832,ENSMUST00000108830	chr8,chr8,chr8,chr8	NM_001253783	Def8	13.0591	13.1949	13.1417	13.1683	13.5892	13.5189	13.3825	13.0933	12.7876	13.0759	13.0914	13.1064	13.0961	13.3678	13.0632	13.035
ENSMUSG00000001493	A_55_P2034245	CTAAGATTACATCAAGCTAATTGTGCAAGGTCAATTCACTTTGTAAGAAAACTCTCAGAG	ENSMUST00000057054	chr11	NM_010791	Meox1	5.43075	5.41681	5.4221	5.48854	5.43265	5.48113	5.47252	5.87517	7.05579	5.45997	7.45537	5.43481	7.10046	5.50266	5.56775	5.46331
ENSMUSG00000001494	A_52_P347898	GTAAATCATTTCCAGACACCTCTTACTTTCTGTGTAGATTTTAATTGTTAAAAGGGGAGG	ENSMUST00000001534	chr11	NM_024449	Sost	5.67332	5.73	5.88107	5.6468	5.73866	6.20372	5.60505	5.71621	5.84587	5.71211	5.95249	5.93918	5.55564	5.70968	5.42728	5.55319
ENSMUSG00000001496	A_52_P216427	AGTTGGACTAAATGCCTAGTTTTTAGTAACCTGTACATTATGTTGTAAAAAGAACCCCAG	ENSMUST00000178477,ENSMUST00000001536	chr12,chr12	NM_009385	Nkx2-1	5.77986	6.37355	6.04725	5.88577	5.89061	6.32218	5.82878	5.83693	5.99717	5.99233	6.07355	6.00824	5.72671	6.20999	6.45604	5.82414
ENSMUSG00000001497	A_55_P2117908	CCACACCTGTATATTTATTCTAAATCAACCTGAACTTTCGAAACGTGCAATTGTTGAGAT	ENSMUST00000153250,ENSMUST00000001538,ENSMUST00000152848	chr12,chr12,chr12	NM_011041	Pax9	7.78968	5.66307	5.57952	5.58988	5.56708	5.56028	5.63282	5.58342	9.28781	5.59199	5.60858	5.60063	5.5717	5.656	5.61714	5.58298
ENSMUSG00000001497	A_55_P1955756	GTTTCGCGAGTAGGTCAATTGGTGTTGGCATCAGAAATACAAATGCTATTTAATTTGTTA	ENSMUST00000153250,ENSMUST00000001538	chr12,chr12	NM_011041	Pax9	5.80428	5.84807	5.68791	5.51028	5.60109	5.65519	5.51454	5.56661	5.65355	5.5505	5.61396	5.6809	5.64091	5.60031	5.73286	6.23499
ENSMUSG00000001504	A_55_P2125557	GATACCTACGGTTCCAGTTTATTCACATAGAAATGTGTTTCCAGAAAGTAATTCAGGTTT	ENSMUST00000074372	chr13	NM_010574	Irx2	9.20348	9.37107	9.24196	9.13377	10.1683	10.0204	9.92221	8.25945	8.93332	10.4316	10.4525	10.502	6.73935	6.59025	9.87258	9.69838
ENSMUSG00000001504	A_52_P635312	CGGGGATGCCTTGTGCGAATCAGGCTCAGAGTGTAAGGACAAGTTTGAGGACCTGGAGGA	ENSMUST00000074372	chr13	NM_010574	Irx2	6.33683	7.68094	7.01358	7.64424	8.04759	7.97838	8.28366	6.01224	8.20807	8.68929	8.42446	8.26975	5.6582	5.54776	7.56207	7.97982
ENSMUSG00000001506	A_55_P2118520	TGACCAACTGAACGTGACCAAAAACCAAAAGTGCATTCAACCTTACCAAAAAAGAAAAAA	ENSMUST00000001547	chr11	NM_007742	Col1a1	12.4151	13.1291	13.1115	12.746	6.93363	6.40302	5.72603	8.60004	9.7944	8.5509	8.58354	8.71525	12.5202	11.6424	8.44664	7.77217
ENSMUSG00000001507	A_55_P1974421	AAGAGCAATGAACTAGAAAGCAGGTCGCCGGAATGGGCTTTATGGGTGCATCTCTAAAAT	ENSMUST00000107739,ENSMUST00000001548,ENSMUST00000120375	chr11,chr11,chr11	NM_013565	Itga3	9.08526	8.44509	8.18425	8.59221	7.07337	6.99183	6.77271	7.46146	8.59264	5.72857	5.81543	5.57485	11.7284	11.5589	8.6038	8.76488
ENSMUSG00000001508	A_55_P2020706	GCAGACAGATGGTGTAGGGAGGGCTGAGGGCATTTGGAGTCAGCACCCAAAAATAAAAAA	ENSMUST00000103162,ENSMUST00000139855	chr11,chr11	NM_009161	Sgca	9.93423	9.79655	9.68792	9.186	8.42145	9.11922	8.842	8.25958	8.32247	8.90316	8.9817	9.23535	9.44277	9.63895	9.59965	9.14804
ENSMUSG00000001508	A_55_P2007384	TGTTCGTACAGGAGAGCGGTTACCTCCCCGAGTAGACAGCGCACAGATGCCTCTTATCCT	ENSMUST00000103162,ENSMUST00000139855,ENSMUST00000100551,ENSMUST00000166320	chr11,chr11,chr11,chr11	NM_009161	Sgca	7.85889	7.87353	7.74981	8.18208	5.5807	5.60999	5.56138	6.28154	5.61424	6.08173	5.65908	5.64588	5.62961	5.67516	5.77334	6.25851
ENSMUSG00000001510	A_55_P2122987	TTTTTTAGAGCAACCAAGAGAAGCAGGTCCCCTCCCTTGTGGTTTCCTATTTATGTGACC	ENSMUST00000092768	chr11	NM_010055	Dlx3	12.6801	12.5303	12.8375	12.7419	12.3637	12.7946	13.2193	13.1454	13.1462	12.7522	13.3274	13.0937	12.1604	12.865	11.906	13.0255
ENSMUSG00000001517	A_55_P2163428	TTGTCCTGGACACAATGAATGATAGCCTCAGCAAGATCCTTCTAGACATCAGTTTCCCTG	ENSMUST00000073316,ENSMUST00000112148	chr6,chr6	NM_008021	Foxm1	7.61987	8.21924	8.09089	8.26754	8.14742	8.12811	8.02986	8.15476	8.89624	8.2226	8.31667	8.31747	8.6595	9.0582	8.44428	9.01025
ENSMUSG00000001517	A_52_P28806	CCTAGACCCCACTCTACAAGCTACAGAACAACACTACTGTAACTACCTACTAAATAAAGC	ENSMUST00000073316	chr6	NM_008021	Foxm1	10.8305	10.7909	10.88	10.9326	10.7044	10.764	10.5639	10.7949	11.0051	10.9526	11.0817	11.1021	11.1296	11.1981	10.7543	10.7919
ENSMUSG00000001518	A_51_P278489	TCTCATCTTCCTGTGTTCTTCCATTTACTGAAGCAACTAGGTCAGGGCTTTCTCATTTTG	ENSMUST00000001559,ENSMUST00000142615	chr6,chr6	NM_133927	Itfg2	11.0603	10.7171	10.7157	10.7553	12.094	12.1782	12.0861	11.6106	11.4373	11.8355	11.9135	11.833	11.6868	12.1085	11.6928	12.3634
ENSMUSG00000001520	A_55_P2043481	ATGTGTGGAGTGGGTATTACCTGAGCAGGGCATCTGGAGACCACTGCATTAATTTCTTTT	ENSMUST00000001561,ENSMUST00000136631	chr6,chr6	NM_021717	Nrip2	5.55044	5.5319	5.49622	5.63253	5.56235	5.59457	5.57534	5.5243	5.50284	5.5925	5.55956	5.52655	5.75716	5.75387	5.70252	5.60369
ENSMUSG00000001520	A_55_P2161702	AACCAGCATAGAAAGTGTCACTTTCTTCACTTTCTTCACTTTCGAGAGGCTCTGGGAGTG	ENSMUST00000001561,ENSMUST00000120405,ENSMUST00000136631	chr6,chr6,chr6	NM_021717	Nrip2	8.16149	7.42145	7.54807	7.33361	7.57265	5.61752	7.7448	8.05433	7.68747	8.54831	8.10795	5.67099	8.65763	8.27609	8.28794	8.52961
ENSMUSG00000001521	A_51_P437608	AGTGTACCTGAACTTAAGAATTCAAAAACTTTGGGTCTACATTCAGTGGGTCCCCCACTC	ENSMUST00000001562	chr6	NM_011657	Tulp3	11.377	11.4102	11.2893	11.3619	11.3448	11.1604	11.073	11.0452	11.8687	11.3677	11.4184	11.3892	11.3232	11.2474	11.2938	11.7813
ENSMUSG00000001524	A_51_P104747	ACAGACTCCGGTTCACTGAAGGCGTCCTGTATAACCAGTTCCTGTCGCAAGTGGACTTTG	ENSMUST00000001565,ENSMUST00000160535,ENSMUST00000160734,ENSMUST00000160752	chr17,chr17,chr17,chr17	NM_010364	Gtf2h4	13.6613	13.3323	13.4056	13.4673	13.3914	13.3708	13.3579	13.8076	13.6997	13.3442	13.2216	13.2943	14.1413	14.3236	13.8248	14.2015
ENSMUSG00000001525	A_52_P163795	CCTAAGGCAGAGAGCCCTGCATCAGCTCAGGCTGCTTAGATCCCTCAGCTTTCTCCAACT	ENSMUST00000001566	chr17	NM_011655	Tubb5	15.2772	15.7971	15.6674	15.8953	15.7753	15.7364	15.763	15.7932	15.6868	15.721	15.7888	15.7409	15.8585	15.8773	15.8917	15.8054
ENSMUSG00000001542	A_51_P230507	AAGGTGTTTGCTAGTTGTGTACATCATGTGGTTAACCAGTAGCTACACTGCTTCCCAGTG	ENSMUST00000001583	chr13	NM_138953	Ell2	11.9074	11.761	11.5294	11.2691	12.0539	11.7139	11.7329	11.8871	11.7909	11.2423	11.1867	11.2372	12.166	12.0718	11.3157	11.6398
ENSMUSG00000001552	A_65_P13547	CCGGGATCCCATGAACCGCATGGAGATCTTCCGGCTCAATACCATTCCCCTGTTTGTCCA	ENSMUST00000001592,ENSMUST00000107403	chr11,chr11	NM_010593	Jup	7.78414	6.33224	7.21334	7.68774	8.48845	8.53238	8.41436	8.01317	8.74141	8.1784	8.50592	8.65299	9.63108	9.51851	8.80001	9.56216
ENSMUSG00000001558	A_55_P2036480	CAAGTACCCTACCTGTATGAGCCTCTTCATTTAGCTAATAAAAAGTCTAAGCAATAAGAA	ENSMUST00000001599	chr11	NM_025727	Klhl10	9.22358	9.65049	9.64069	9.55509	8.72067	8.63377	8.60215	9.16928	8.81733	8.08111	7.89648	7.69227	8.1538	8.02957	8.21807	8.32293
ENSMUSG00000001566	A_55_P2182172	CATGCTAAATTATTATTTAGCTTTCCCATCCCCCAGGGTGGAGATGGAATGTAAAATAAA	ENSMUST00000165512,ENSMUST00000001608	chr5,chr5	ENSMUST00000001608	Mnx1	5.47248	5.4661	5.45523	5.55184	5.48343	5.52927	5.51398	5.47665	5.45858	5.50693	5.50125	5.47466	5.65458	5.57531	5.61609	5.51188
ENSMUSG00000001569	A_66_P107255	TGTAATTTTTTCAAGAGTGTCTGACAACCCAAAGCTGGGAATGTTGCGAGAAGGCCTGAA	ENSMUST00000001611	chr5	NM_001033457	Nom1	11.621	11.3796	11.2741	11.476	11.6752	11.5795	11.5935	12.275	12.372	11.796	11.9158	11.7338	12.3665	12.6696	12.2043	12.2681
ENSMUSG00000001569	A_30_P01025259	ACAGACATGTATAGAATCACTTTTAAAAGGGGGAATTTCATCTGTAAAATAAAGATGTAA	ENSMUST00000001611	chr5	chr5:29778934-29795378_F	Nom1	5.61354	5.67372	5.90659	6.03745	6.94175	6.54408	6.77675	6.86584	7.21644	7.61639	7.77517	7.73379	7.29566	6.8652	6.3868	5.7671
ENSMUSG00000001576	A_52_P97192	TTAGCAAAACTTCCCTTTTTATATGAGTTGATTCTTATTGTGTATGTAAACTGCCCCTGG	ENSMUST00000167662	chr17	NM_026170	Ergic1	11.7225	11.5131	11.3964	11.6398	12.0084	11.9718	12.0808	11.3088	11.3696	11.5802	11.7857	11.8731	11.832	12.0476	10.7985	10.964
ENSMUSG00000001576	A_52_P69707	ATCATCGGCGGAACCTTCACTGTCGCCGGCATTCTGGACTCCTGTATCTTCACAGCCTCA	ENSMUST00000167662,ENSMUST00000001619,ENSMUST00000163213,ENSMUST00000167070	chr17,chr17,chr17,chr17	NM_026170	Ergic1	12.3543	11.9337	12.0733	12.1857	11.4291	11.4188	11.4833	12.1848	11.7172	11.4577	11.491	11.4069	12.1129	12.2146	11.1945	11.6406
ENSMUSG00000001583	A_51_P302181	CCTCTGATGTGTGGATGTTTGGCGTGACACTCTGGGAAATGTTTTCTGGAGGTGAGGAAC	ENSMUST00000001626,ENSMUST00000108628,ENSMUST00000108626	chr11,chr11,chr11	NM_031880	Tnk1	9.45751	9.33352	9.10078	9.20226	9.08897	8.84891	9.05738	8.38009	8.37521	8.72459	8.66598	8.59766	8.18583	8.26728	7.84893	8.38659
ENSMUSG00000001583	A_52_P167411	TCGGAACTGTCATTAGCTACTTCCCTAAACTCTATGGGGCACCCAACTTAGATATTGACT	ENSMUST00000001626	chr11	NM_031880	Tnk1	12.0776	11.9349	12.0211	11.8846	11.725	11.6009	11.5641	10.8559	10.9609	11.0344	11.1656	11.0327	10.9595	10.9253	10.686	10.6863
ENSMUSG00000001588	A_55_P2154914	ATCTCGACATATTCCGAGACTTCTCCCTCATGGCGTCGGACGACCCAGAGAAACTGAGCC	ENSMUST00000001631,ENSMUST00000108622	chr11,chr11	NM_153788	Acap1	10.1447	9.27067	9.83012	9.46597	10.7047	10.6697	10.7274	8.93528	9.11986	9.89487	9.94825	10.434	9.66994	9.72103	10.5332	10.4184
ENSMUSG00000001604	A_52_P161297	ACTGCTCAGACAAGGAAGTGGTGTCCTTGGCCAAAGTCCTCATTAAAAACTGGAAGCGGC	ENSMUST00000136812,ENSMUST00000102533,ENSMUST00000143942	chr4,chr4,chr4	NM_011542	Tcea3	11.8975	11.9026	11.9858	11.9489	12.1398	12.3389	12.2077	13.0698	12.9441	12.9559	12.724	12.6901	13.253	13.2461	12.2541	12.6923
ENSMUSG00000001622	A_66_P129853	AGGAAACAGGAAAAAACAGTTACGTAGAATTGTAACTAGGGATAAATATAGTATTAGCAA	ENSMUST00000113267	chr5	ENSMUST00000113267	Csn3	6.66078	6.3317	6.72761	7.57532	6.0995	5.73616	7.61363	5.98747	6.04755	6.00148	7.4357	5.47467	8.27502	7.81012	6.65124	7.19818
ENSMUSG00000001622	A_51_P227275	GCAATTTTCACAGATTCAGATCTTTCTCGTCTTCCCTTACCTTTTACATTAACATCACAG	ENSMUST00000001667	chr5	ENSMUST00000001667	Csn3	10.1302	9.9232	9.73054	9.77817	9.94133	9.95487	9.75543	10.0971	9.38666	9.28046	9.37805	9.34502	10.2604	10.1992	10.0759	9.76103
ENSMUSG00000001622	A_55_P2034496	GCTTTTAATGAAGCAATCAGTGTTCAATCGTATGTTTGCTCATATCTCATGAATCTAGAG	ENSMUST00000113271	chr5	NM_007786	Csn3	5.69512	5.70928	5.59792	5.5557	5.56049	5.57781	5.56655	5.5728	5.57672	5.57214	5.60487	5.60623	5.62267	5.73681	5.67901	5.67277
ENSMUSG00000001627	A_51_P367060	GCCGAGATAAGAGAGCAGATGTTGGAGAATTCTTGTAGATGTCTGAATTTGATGGCTGTT	ENSMUST00000001672,ENSMUST00000164047,ENSMUST00000170119	chr12,chr12,chr12	NM_013562	Ifrd1	14.0774	14.0739	14.0418	14.0774	14.1342	14.0149	14.2145	13.808	13.6883	13.5037	13.4733	13.4615	13.959	13.9207	13.4215	13.3626
ENSMUSG00000001630	A_55_P2145521	GCTGAGTTTCAGAAATGACCATGAAAGCTGCTTGTAGAACCTAGTATGTTTTTATTAAAC	ENSMUST00000001675,ENSMUST00000111644	chr6,chr6	NM_172734	Stk38l	11.7523	11.7664	11.7584	11.7564	11.5501	11.617	11.542	12.0996	12.129	11.8376	11.8823	11.872	11.9588	12.0523	12.214	12.4175
ENSMUSG00000001630	A_55_P1968977	TTTTTAAGCAATATAATCCAGCAGTTGTCCAGAACCATCAGGCTTCTGAGCCCATCCAGC	ENSMUST00000001675	chr6	NM_172734	Stk38l	9.5713	9.58346	9.33352	9.38208	9.41786	9.63628	9.1794	9.90202	9.90636	9.29635	9.32979	9.4842	9.64354	10.4019	9.49014	9.28754
ENSMUSG00000001630	A_66_P130366	TCCACCGGGACGTCAAACCAGACAACCTTTTACTGGATGCCAAGGGACATGTAAAATTAT	ENSMUST00000001675,ENSMUST00000111644	chr6,chr6	NM_172734	Stk38l	10.068	10.6826	9.92626	9.93872	10.0238	10.1812	10.0455	11.0906	10.7629	10.5619	10.9523	10.0269	10.2936	10.2279	10.8151	10.8475
ENSMUSG00000001632	A_55_P2116853	GTCTAGCCTGGAAGAGGGGCACTAGGTGACCCCTCCCCTGCTGTTGTAAATACTGTAATT	ENSMUST00000113122,ENSMUST00000113119,ENSMUST00000113121,ENSMUST00000113117,ENSMUST00000131594	chr6,chr6,chr6,chr6,chr6	NM_001282126	Brpf1	12.1627	11.7793	11.8109	11.8627	11.9442	11.8957	11.8093	11.7221	12.0335	11.9785	12.1556	12.1586	12.3103	12.3716	12.1089	12.2279
ENSMUSG00000001655	A_55_P2104219	ACTGGCTCATTACAAAACAGTGTTCTTTTGAAATGCCCATCTGAAATAGGCTCCTTTTTT	ENSMUST00000001700	chr15	NM_010464	Hoxc13	7.85717	8.37659	8.24489	8.10091	10.4025	10.3502	10.276	8.72067	8.77599	10.8482	10.8592	10.7782	6.61064	7.08895	10.1491	10.144
ENSMUSG00000001656	A_55_P2028399	CTGAACCTGACAGACCGACAAGTGAAAATTTGGTTTCAGAACAGGAGAATGAAAGAAAAA	ENSMUST00000001701	chr15	NM_001024842	Hoxc11	5.60875	5.57081	5.63207	5.45541	5.51248	5.60107	5.43935	5.49827	5.60636	5.46514	5.57786	5.79371	5.49146	5.60371	5.42775	5.57849
ENSMUSG00000001657	A_55_P2201345	TTTTCCAAATACAAAGGCGGCGAGTCCCTGGAACCGGCCTATTACGACTGCCGGTTCCCT	ENSMUST00000001703	chr15	NM_010466	Hoxc8	5.63712	5.59724	5.53397	5.47187	5.48689	5.51027	5.48854	5.48849	5.50657	5.49004	5.51705	5.5339	5.49576	5.63218	5.62746	5.68903
ENSMUSG00000001661	A_55_P1966508	CCTCCTGTATAAATCCGACCTCTGGATCCGTTCTCGAATATTTAATAAAACTGATATTAT	ENSMUST00000001711	chr15	NM_010465	Hoxc6	7.20692	7.5016	7.49678	7.25283	7.71511	7.88019	7.54243	5.90518	5.36682	9.00504	9.00636	8.98069	5.60123	5.44355	6.7456	6.45284
ENSMUSG00000001663	A_55_P2019214	TATCAGAGACCCCCAGTGTTCTCCTCCCTCATGCTGGACTATCTGCAGGTGAGCACCTCA	ENSMUST00000120177	chr10	TC1640169	Gstt1	8.72773	7.65006	7.97189	7.72089	7.32531	7.48565	7.61772	7.98164	9.14631	9.2128	9.38666	7.66529	9.07958	9.22039	9.06454	9.72035
ENSMUSG00000001663	A_55_P2024841	ACTATAATCACTACTTTCCCCTTGAGTCTGGGTAATAAACTGGGGCTTGATTTGGGCTTT	ENSMUST00000001713	chr10	NM_008185	Gstt1	11.3026	11.0579	11.034	11.2366	8.01901	8.0205	7.92151	10.4174	9.83664	8.427	8.67764	8.31631	10.2536	9.99056	8.38698	8.04608
ENSMUSG00000001665	A_51_P377856	GTTGCTTGGTATGTCCTGACTTTCCAAATTCTTGTCCCAAGCATTCTAACCCTGACTGCT	ENSMUST00000001715	chr10	NM_133994	Gstt3	11.1462	10.7499	10.5582	10.702	11.1624	11.0398	11.1443	10.8729	10.7102	10.9837	11.1942	11.25	10.6401	10.8763	10.9053	11.4085
ENSMUSG00000001666	A_51_P414706	CATTTCTGTGACGGAAACAAAGAACCCAGGGTGTTTGCTCGAACCGGGCCAGAGCCCTTC	ENSMUST00000172820,ENSMUST00000001716	chr10,chr10	NM_010027	Ddt	14.5862	14.617	14.513	14.5117	14.3247	14.3578	14.2171	14.7498	14.6396	14.6054	14.7087	14.6646	14.3242	14.3088	14.456	14.8515
ENSMUSG00000001670	A_51_P228574	GAAGTCACCTTGGTTCCTGCCTCACTTCAGCAATACCTCACGCCCTGCGGTAGAGCTACA	ENSMUST00000001720	chr8	NM_146214	Tat	9.66994	9.29415	9.62656	9.29752	9.26352	9.53863	9.5821	9.75044	9.34295	9.52392	9.50814	9.53819	9.68771	9.59965	9.25882	9.40105
ENSMUSG00000001672	A_51_P397296	TTGGGACCATCACCGTATATTCCCGTACAAATGACTATGTTCTTCGCTTGATGCAAATCC	ENSMUST00000051430	chr8	NM_028584	Marveld3	8.95821	8.93011	8.83096	8.7915	7.96098	7.63646	7.59682	9.01148	9.1397	6.38382	6.75474	6.20766	9.00883	9.14849	7.07938	6.99091
ENSMUSG00000001672	A_55_P2183338	TCCCATACTTGATTCCTAAGCTCCCTCAGTGCTCAGGCACCTGAGCAGAGTAAAGTTGTG	ENSMUST00000001722	chr8	NM_212447	Marveld3	7.8394	8.11605	8.03459	7.93216	7.92095	7.92282	7.52455	7.5421	7.14511	7.06237	7.09043	6.44262	8.04419	7.45179	7.67876	6.6409
ENSMUSG00000001687	A_66_P112886	AGATTGGCGTGTAGCATTATAGACCAGTATTCCATATCAATAACTTTATCCAGCCTTTTG	ENSMUST00000079324	chr5	NM_011908	Ubl3	13.2219	13.7031	13.5916	13.5871	13.9621	13.8495	13.6795	13.9278	14.4005	13.9951	14.078	14.0501	13.775	13.4933	13.7713	13.3162
ENSMUSG00000001700	A_52_P465886	GGTCCTCTGCCAAGAACTTACAGCTAACATAGTGAAATTGGAAAAGATACAAAACAACTT	ENSMUST00000070166	chr18	NM_026240	Gramd3	10.1923	10.5642	10.7015	10.5514	6.59126	6.66688	6.87433	9.65105	9.49423	6.68877	6.8958	6.81151	9.26956	9.27345	6.86239	6.60552
ENSMUSG00000001707	A_51_P164420	TCTCGCTGGTTTTGTCACATTCAACATTACCCAGACATCAGGCAACATCTGTCCAGTATT	ENSMUST00000001757	chr13	NM_025380	Eef1e1	15.0548	15.1503	15.2318	15.3581	15.3154	15.1343	15.1402	15.4422	15.2515	15.0687	14.9249	14.8478	15.1503	15.1941	14.7346	14.7174
ENSMUSG00000001729	A_55_P2066384	GCCATTGCTGCACCATGTCGTTTTTTACAACATTCAGCTTCAGCATTTTTACTATTATAA	ENSMUST00000001780	chr12	NM_009652	Akt1	12.9532	12.4551	12.6163	12.7356	11.9334	11.8978	11.8846	12.3399	12.9736	11.9753	12.0285	12.2392	13.2004	13.0799	12.0861	12.2805
ENSMUSG00000001739	A_51_P306710	ACTACACACATGCACACATTCTCAACAAAAGGATTTGAAAGGGGGAGTCACTAACAACTG	ENSMUST00000111093,ENSMUST00000001790	chr5,chr5	NM_021719	Cldn15	5.55158	6.1479	5.64419	5.85013	5.59724	5.72675	5.53229	5.56423	5.66429	5.62984	6.4944	5.95437	5.44784	5.489	5.53065	5.63035
ENSMUSG00000001750	A_51_P241861	GGATGAAGAAACTGAGTTTGTCCCTTCTGAGATCTTCATGCACCAAGCAATCCACACCAT	ENSMUST00000001801,ENSMUST00000135070,ENSMUST00000126070,ENSMUST00000145791,ENSMUST00000131327,ENSMUST00000122885,ENSMUST00000162688	chr19,chr19,chr19,chr19,chr19,chr19,chr19	NM_016921	Tcirg1	11.1261	10.6882	10.8026	10.8575	10.3798	10.2789	10.3045	9.88424	10.0547	10.0735	10.4732	10.5696	10.4607	10.4844	9.95658	10.6621
ENSMUSG00000001751	A_52_P504361	AACGTTTTCCCACTCGAGCAGGCTTTCGTTTACAACAAGAAGAGGTACCCCAGTCAGCCC	ENSMUST00000001802	chr11	NM_013792	Naglu	10.3883	9.90787	9.83698	10.0351	9.16414	9.06012	9.09829	9.51692	9.35005	9.68484	9.46128	9.35288	10.1853	9.75021	10.0053	8.16108
ENSMUSG00000001755	A_55_P2117843	GTGTTGATGGGTTTGGTGAAGTCTGGACCCAGTAACTGAATTAAAGATGTTTCCAAGTGC	ENSMUST00000001806,ENSMUST00000107308	chr11,chr11	NM_027896	Coasy	12.7732	12.8588	12.7145	12.958	12.8848	12.844	12.8552	12.0056	11.545	12.5667	12.4383	12.3827	11.8024	11.7696	12.4814	11.9301
ENSMUSG00000001761	A_51_P258766	AATGTCTAGTCATTTTCATAGTGCCCCACATTCAAGAACCAGACAACAGGATGCCTTAGA	ENSMUST00000001812	chr6	NM_176996	Smo	12.4271	12.4263	12.325	12.1926	11.7781	11.5827	11.224	11.849	12.295	11.4979	11.8209	11.952	12.4313	12.267	11.5516	11.7088
ENSMUSG00000001763	A_55_P2086664	TTTCTACAGTGTAAGAATCGGGAATCTGGCAGAAATGGCAATAAAAGTTTGTTGACATGG	ENSMUST00000046750,ENSMUST00000115250	chr6,chr6	NM_146173	Tspan33	10.8604	9.90583	9.91512	10.0227	8.92519	8.65742	8.80875	9.64545	9.72234	9.53308	9.53293	9.6617	9.70009	9.46026	9.31045	9.18526
ENSMUSG00000001767	A_66_P132307	TGCCTCAGAATGTGTGAATTCTAACAACTGATGTTTAACAGTTGTCATTAAACAACAGGA	ENSMUST00000001818	chr2	NM_025820	Crnkl1	8.36034	6.71003	7.34229	7.22412	7.94366	7.94953	7.73728	8.24409	8.41356	8.41036	8.10111	8.1383	8.503	8.53525	8.6069	8.42781
ENSMUSG00000001774	A_51_P305843	CACTCTTATGGGTGATATCTGTCTCCCTGATGAAAAACTGTATCTGTTAAATTGTGAATG	ENSMUST00000001825	chr9	NM_025844	Chordc1	12.9907	12.8512	13.1015	12.8562	13.9329	13.8453	13.879	13.8024	13.9323	13.6717	13.9387	13.6893	13.6834	14.244	13.9036	13.9926
ENSMUSG00000001783	A_51_P223720	CAGCAAGAAGGCCATTAAACTGAGACCAATTGCTGTTATTAAAGGGTAGATCCAAGACTA	ENSMUST00000001834	chr10	NM_145422	Rtcb	13.0617	13.4686	13.6901	13.8005	13.9036	13.8284	13.7352	13.8843	13.8072	14.143	13.938	13.8906	13.3367	13.9441	14.2849	13.7792
ENSMUSG00000001785	A_51_P207403	TCTATTTCCTTCAAATAAACTTGAACTTGTCAAGCCCATAAAGCCTTCTGGACTTAAGAG	ENSMUST00000001836	chr10	NM_133993	Pwp1	13.4209	13.0268	12.9889	13.1406	12.9876	12.9675	12.9211	13.2996	13.5526	13.0977	13.147	13.1768	13.9003	13.931	13.3223	13.4414
ENSMUSG00000001786	A_55_P2018949	GGTTCACCTCTGGGATGGAGATTGTGGTATTGATAATGTTTTGTGTTATATTAGTAAAAG	ENSMUST00000130320,ENSMUST00000120344,ENSMUST00000117597,ENSMUST00000134490	chr10,chr10,chr10,chr10	NM_153195	Fbxo7	12.3601	12.3774	12.4115	12.4155	12.5274	12.4282	12.5415	11.8166	11.504	12.508	12.3515	12.4586	11.7014	11.9135	11.9482	12.0591
ENSMUSG00000001794	A_55_P2026400	TGTTACACACTCACACAGTTACCTCCCAGGCAGCCAGATGAACTCCAGGCCATGGCAGGT	ENSMUST00000001845,ENSMUST00000108196	chr7,chr7	NM_009795	Capns1	15.1899	15.1343	15.1424	15.087	14.882	14.905	14.7626	14.4324	14.2967	14.842	14.7743	14.9718	15.1356	15.0082	15.8843	15.3521
ENSMUSG00000001794	A_55_P2124528	TACTTGCTGCTTCCTTCGGACTCTGAGTGCTGAGTCCAGGCAGGAGGGAACATGAGCTCT	ENSMUST00000001845	chr7	NM_009795	Capns1	14.8945	14.6709	14.6405	14.7459	14.5344	14.5511	14.5895	13.9964	13.6953	14.7023	14.7834	14.787	14.7161	14.8836	15.7625	15.2587
ENSMUSG00000001802	A_55_P2024874	TCAGCTCATCGCACAGGGCCTCATCCCACCGGTTGAGGATTTTCCTGTCTACAGTGCATC	ENSMUST00000155404,ENSMUST00000122409,ENSMUST00000118444	chr7,chr7,chr7	NM_001024707	Lrp3	6.28528	6.5217	6.76129	6.68166	7.45835	7.67674	7.49175	7.9398	8.31474	7.52988	7.86255	7.66699	7.39774	7.17748	6.81465	7.29003
ENSMUSG00000001802	A_52_P178866	GTGATTTTGGGGGAGGACAGTAGTCCCACTTAGGGATTTCTGGGTTCTCTTGGATCGCTG	ENSMUST00000155404,ENSMUST00000122409	chr7,chr7	NM_001024707	Lrp3	8.21024	8.54506	8.48214	8.73723	8.26593	8.05516	7.89775	8.94811	9.02307	8.33979	8.21116	8.51127	8.2702	8.55914	7.29692	8.28864
ENSMUSG00000001804	A_55_P2028873	CGCACTTTAGATAAGCCTCTTTTTAGTTCTTTCTGTTTCTCAATAATGGGCCAAAAATAC	ENSMUST00000019426	chr18	NM_181564	Dsg4	5.43726	5.44287	5.4098	5.58597	5.49937	5.46361	5.58532	5.45704	5.4103	5.51784	5.43747	5.45548	5.71986	5.54864	5.60468	5.51129
ENSMUSG00000001815	A_55_P2145582	ACCTTCCGTGCGCTTTCACATCCTTATTCGCGGCCGGAACTGCTCTGCAGCTTCCGCCAC	ENSMUST00000001867,ENSMUST00000173623	chr2,chr2	NM_007967	Evx2	5.64216	5.66598	5.72138	5.63669	5.69069	5.91291	5.58952	5.65261	5.74777	5.65614	5.78047	5.79907	5.54003	5.58438	5.60968	5.86256
ENSMUSG00000001815	A_55_P2041310	TCGGGCCCCGCTTGGCCCTCGGCTCCTGCTGCCGCTAGGGGGCGCCCCGGGGGGTCCGGG	ENSMUST00000001867	chr2	ENSMUST00000001867	Evx2	9.57426	9.45634	9.39141	9.8706	9.99428	10.324	10.3087	9.50336	9.24793	9.5276	9.6226	10.2177	9.3715	10.0183	9.45578	9.52648
ENSMUSG00000001819	A_52_P591310	AAATGTTGCGTATTTATGGGACTGAAAGATTATTTTTGTAGATACAGTGTGTGTGAGCAG	ENSMUST00000001872	chr2	NM_008275	Hoxd13	7.39234	7.54687	7.24633	7.55837	8.59404	8.54307	8.58994	8.39833	8.46779	9.07976	9.06078	9.33775	6.89647	6.46653	8.15185	7.55337
ENSMUSG00000001823	A_55_P2160638	CCTGTGCTAACAGTTGCCGTTTATGTTTTGTTTTGATTTTGTAAAATAACACTTCCCTGT	ENSMUST00000001878	chr2	NM_008274	Hoxd12	5.52764	5.51535	5.50016	5.58666	5.53462	5.5879	5.53817	5.5142	5.51091	5.56109	5.56082	5.51782	5.68174	5.64539	5.65855	5.57956
ENSMUSG00000001827	A_52_P584335	CTGGGCTTTTTCCTGTGCTCCGAGTAGGTGGGTTGTATTTTACCCAGTAGGAGTGGAAGA	ENSMUST00000106986,ENSMUST00000106985,ENSMUST00000001882,ENSMUST00000134145,ENSMUST00000123630,ENSMUST00000123321,ENSMUST00000150184,ENSMUST00000124026	chr7,chr7,chr7,chr7,chr7,chr7,chr7,chr7	NM_008034	Folr1	10.943	10.9216	10.9489	11.0091	10.0191	10.1105	10.2073	12.0159	11.135	9.97677	9.91382	9.7982	11.8068	12.089	10.7095	11.3276
ENSMUSG00000001827	A_55_P1977792	GTGGTGGGGCTCTGACAGCCTCTTTAATAAACCAGACATTCCACATGTGCCTTATGAATT	ENSMUST00000106981,ENSMUST00000106982,ENSMUST00000106986,ENSMUST00000106985,ENSMUST00000001882,ENSMUST00000106983	chr7,chr7,chr7,chr7,chr7,chr7	NM_001252552	Folr1	12.9324	12.8593	13.0378	13.0387	11.6974	11.7623	11.7052	13.5724	13.083	11.6349	11.4693	11.7776	13.5614	13.5379	13.0123	12.7685
ENSMUSG00000001829	A_55_P2054842	ATTGATAAGGACAGCAAGACCCGCAAACTGGACATCCAGGCACCACTCCACCCTGAGAAG	ENSMUST00000001884,ENSMUST00000106998	chr7,chr7	NM_009191	Clpb	13.6021	13.2144	13.2116	13.2959	12.837	12.8997	12.7946	13.2912	13.517	12.5999	12.8926	12.8627	12.9717	13.1133	12.9554	13.0563
ENSMUSG00000001829	A_51_P365468	CGCAAACTGGACATCCAGGCACCACTCCACCCTGAGAAGGTGTGCTACACCATCTAGCAT	ENSMUST00000001884,ENSMUST00000106998	chr7,chr7	NM_009191	Clpb	13.4504	13.1479	13.1653	13.2233	12.6927	12.8327	12.6245	13.1645	13.1799	12.5142	12.7702	12.7332	12.7117	12.7611	12.8531	13.3116
ENSMUSG00000001833	A_55_P1955393	CTCTTGAAGAGAAAAAAGTCACCATTCTGCATTTAGCTGTATCTATATATTGCATACCTG	ENSMUST00000115272,ENSMUST00000165594	chr9,chr9	NM_009859	2007-09-01	14.2743	14.3892	14.3713	14.2435	14.4956	14.3097	14.4072	14.3951	14.6784	14.2856	14.3458	14.3636	14.6122	14.4896	14.4725	14.0128
ENSMUSG00000001844	A_51_P248381	TGGTACCATCACTAAAGCAAACGAATCATTTCTTCTGCAAGTCTATAAATTCGATGATGT	ENSMUST00000001900,ENSMUST00000159813,ENSMUST00000161915,ENSMUST00000162287,ENSMUST00000159941,ENSMUST00000162941	chr5,chr5,chr5,chr5,chr5,chr5	NM_028379	Zdhhc4	10.3956	10.211	10.3902	10.5462	11.0874	11.3457	11.44	11.205	10.896	11.5784	11.6237	11.5977	11.5386	11.9295	11.9884	12.1517
ENSMUSG00000001847	A_55_P2076489	GCGAGCCTTCGCATTTGATGCCAAGTTTTTGTTACAGATTAATTTTTCCATAAAACCATT	ENSMUST00000080537,ENSMUST00000100489	chr5,chr5	NM_009007	Rac1	15.2079	15.0387	15.0241	15.121	15.1745	15.1145	15.1256	14.9682	14.7374	15.0919	15.017	14.9465	14.7997	15.0294	14.9023	15.0284
ENSMUSG00000001847	A_51_P513254	TTTTTTGGTAGCTCAGTAGAAGTGCGTCCTGTTTTCGCCTTACTTTACTCAGAGCTAGTT	ENSMUST00000080537,ENSMUST00000100489	chr5,chr5	NM_009007	Rac1	14.3767	13.8131	13.676	13.8746	14.1474	13.9578	14.1329	14.1064	14.3138	14.1855	14.137	14.0091	14.5184	15.0201	14.1481	14.4198
ENSMUSG00000001855	A_51_P431397	TCATGGTGCAGTCAGTGTGACTGTGGTCCTATTGGCTTTTGTGTCCCCCATGCCACAGCT	ENSMUST00000138012	chr2	NM_172268	Nup214	8.82548	8.77294	8.70382	8.9005	8.94844	9.04215	9.01728	9.0297	8.84386	9.09552	9.04704	9.09313	8.93011	9.03098	8.76158	8.94711
ENSMUSG00000001864	A_51_P472829	TGTAACCAGCAGTTTGGGGATTGCCAAGTATGGCTTTGCCCTGTGACTCAAAAGATGTTT	ENSMUST00000001920	chr2	NM_145144	Aif1l	10.6278	10.4739	10.5065	10.4793	7.48062	7.26894	7.33461	9.89871	9.68077	8.14127	8.36346	7.80213	11.0917	11.4581	9.48935	9.2815
ENSMUSG00000001865	A_51_P214127	GCCAAGTATATCCTCAAGAATACTTCCTAATGAATTGCCCTTGTTTTGAAACGTGCTAAT	ENSMUST00000001921	chr3	NM_007753	Cpa3	5.4997	5.54729	5.67811	5.44419	5.52113	5.76858	5.41718	5.59329	5.65465	5.49204	5.67973	5.67725	5.5884	5.71618	5.355	5.35224
ENSMUSG00000001870	A_55_P1973033	GGAAGTGGAAGAGCTTCATAGAGTTTATTAATATTGTGATGTGTAAAGTCAACCGAGAAA	ENSMUST00000001927,ENSMUST00000112516,ENSMUST00000112514,ENSMUST00000135750	chr17,chr17,chr17,chr17	NM_019919	Ltbp1	9.16833	9.32015	9.39042	9.26248	8.40852	7.89006	7.78031	7.85371	8.22193	6.39156	6.51491	6.61003	8.27228	8.19365	6.10516	5.76402
ENSMUSG00000001891	A_51_P475580	GATATCATGTCATTAGAAGTTACCTCTCATTACAGCTTCAGTTCTTAACACTCTGTTGCC	ENSMUST00000102875	chr11	NM_139297	Ugp2	9.70775	9.4254	9.2772	9.56104	10.094	9.80018	9.89393	9.98017	10.1613	9.49819	9.61534	9.73194	10.1175	9.88128	9.86155	9.73425
ENSMUSG00000001891	A_55_P2021049	GGATCACTGAAATAAGCACTTTCAGATACACTTTCTACTAATTATGGGCTAAAGAGTTTC	ENSMUST00000102875,ENSMUST00000060895,ENSMUST00000133343,ENSMUST00000143890	chr11,chr11,chr11,chr11	NM_139297	Ugp2	12.9484	12.7028	12.6995	12.6442	12.7529	12.7128	12.6681	12.6307	12.7776	12.4467	12.4161	12.4773	12.525	12.3077	12.5501	12.2849
ENSMUSG00000001901	A_55_P2050155	TGGATTGCTGGCCTCGGGAGCTAGGCTTTAAGTTAGAACAGCTCCAAGCCCAGATGAACA	ENSMUST00000106903,ENSMUST00000001965,ENSMUST00000145539	chr11,chr11,chr11	NM_001037712	Kcnh6	5.52074	5.64206	5.57073	5.83505	5.85084	5.54429	5.6873	6.25872	5.97657	6.12434	5.59144	5.5902	5.52029	5.56416	5.60348	5.5721
ENSMUSG00000001901	A_55_P2012714	GTTCCCAAGCAGCTGGAATTCCAGAGACACGGTTCAGATCCTGGATTCACAAGGAGTTAG	ENSMUST00000106903,ENSMUST00000001965,ENSMUST00000145539	chr11,chr11,chr11	NM_001037712	Kcnh6	5.66679	5.75009	5.89025	5.66109	5.84829	6.2133	5.61681	5.97434	6.26071	5.73358	5.97074	5.95941	5.53391	5.68455	5.42918	5.59682
ENSMUSG00000001909	A_52_P102642	CCAGGAGAGAAGGACTCAGAGAAAATAGCTGTGGACTTGTCTGATCAAGAAGAGGAAACA	ENSMUST00000175980,ENSMUST00000177531,ENSMUST00000001974,ENSMUST00000109767,ENSMUST00000128537,ENSMUST00000177084,ENSMUST00000109768,ENSMUST00000131700,ENSMUST00000152301,ENSMUST00000137953,ENSMUST00000127915,ENSMUST00000143427,ENSMUST00000177423,ENSMUST00000077990,ENSMUST00000125370,ENSMUST00000175784,ENSMUST00000177286,ENSMUST00000128022	chr8,chr8,chr8,chr8,chr8,chr8,chr8,chr8,chr8,chr8,chr8,chr8,chr8,chr8,chr8,chr8,chr8,chr8	NM_198020	Trmt1	10.8714	11.0452	10.9674	10.8893	11.2605	11.3557	11.473	11.5237	11.3276	11.5788	11.3503	11.2619	11.6907	11.3979	11.3431	11.4248
ENSMUSG00000001909	A_55_P1998081	TGCTGCTGGGGGTATTCCTGGGCCAGGTGTAGACTGAGACAATAAAGAGATGTAACCTGC	ENSMUST00000001974,ENSMUST00000109767,ENSMUST00000109768,ENSMUST00000137953,ENSMUST00000136423,ENSMUST00000175767	chr8,chr8,chr8,chr8,chr8,chr8	NM_198020	Trmt1	13.5164	13.9609	13.9344	13.9509	14.1932	14.248	14.1169	13.8861	13.9715	14.1144	14.237	14.3217	13.9525	13.9905	13.6128	13.8722
ENSMUSG00000001910	A_52_P430247	GAGTAAAAAAGTAACCCACTTAGCAGGAAAGACAAGTAGGGGCAAACCCAGTGGCTACCC	ENSMUST00000001975	chr8	NM_025788	Nacc1	11.8084	12.0762	12.0042	11.9478	12.144	12.0984	11.8907	12.4059	13.3784	12.5461	12.4703	12.6196	12.4028	12.2907	12.5019	12.5542
ENSMUSG00000001911	A_55_P2095880	TTACTGTCTGTTTTGTTTTCTGGGTTTTCAGTGTCCTAGCGGAATGCAAGTAGGCAGCCA	ENSMUST00000109764	chr8	NM_001081981	Nfix	6.69952	5.57512	5.71653	5.46953	5.5491	5.87464	5.44431	5.63756	5.68158	5.52766	5.72762	6.12035	7.13979	5.81331	6.70127	7.34229
ENSMUSG00000001911	A_55_P2085574	ACAGTGAGATGGAGAGTCCAGTAGATGATGTGTTCTATCCTGGGACAGGCCGCTCTCCGG	ENSMUST00000109764,ENSMUST00000076715,ENSMUST00000099070,ENSMUST00000109762,ENSMUST00000126806	chr8,chr8,chr8,chr8,chr8	NM_010906	Nfix	8.79551	9.14269	9.08787	9.22732	9.60061	9.40248	9.33502	8.74054	8.71931	9.9318	10.0196	9.93376	7.6092	7.59011	9.65484	9.66863
ENSMUSG00000001918	A_51_P453475	CCTACCCTCTCAGGAAATGGGTTGTCCTGTAGAGTTCTCTACCCTTTTAAAGGCAAAAGT	ENSMUST00000108496,ENSMUST00000127401	chr7,chr7	NM_009201	Slc1a5	12.2302	11.3549	11.3561	11.4501	12.9166	12.8557	12.8477	11.5425	12.4826	12.2932	12.2812	12.4292	12.1035	12.223	12.8144	13.008
ENSMUSG00000001918	A_55_P2136318	AACAGTACCAGGGACCCACCGGGGACTCCAGTGCCACGTTCGAAAAGGAATCTGTCATGT	ENSMUST00000108496,ENSMUST00000127401	chr7,chr7	NM_009201	Slc1a5	10.3709	9.53143	9.50307	9.64127	11.0348	11.138	10.9644	9.57029	10.401	10.6568	10.5809	10.4619	10.8433	10.5701	11.2925	11.4983
ENSMUSG00000001924	A_55_P2084408	AGTGACAGTATACACACATACAATCAGTCAATCAATCAATAAAAACAGTGATCAGGCTGC	ENSMUST00000089217,ENSMUST00000001989	chrX,chrX	NM_001276316	Uba1	7.25358	8.30419	8.45203	8.33468	8.70175	8.63585	8.46759	8.17694	8.76197	9.45322	9.47679	9.77717	8.69321	7.54411	9.03843	8.42589
ENSMUSG00000001924	A_55_P1971966	CTCTCACCGCTGCTTTGTACCTTGTTTGGAACCTAAATCCCAATAAAAGGATAATTACCC	ENSMUST00000089217,ENSMUST00000001989	chrX,chrX	NM_001276316	Uba1	15.3437	15.2134	15.1618	15.2289	15.5468	15.3429	15.2386	15.0473	15.3697	15.3085	15.3456	15.3456	15.1736	15.2386	15.3288	15.6573
ENSMUSG00000001930	A_51_P103397	CAAGTGAGGCCTGTGCAGCTACAGCGGATTCCTACTGATACCCATGCTATGACCTGGCTA	ENSMUST00000112254,ENSMUST00000001995,ENSMUST00000147101,ENSMUST00000146264	chr6,chr6,chr6,chr6	NM_011708	Vwf	9.11178	8.87217	8.65905	8.92609	11.5757	11.2445	11.1978	8.9326	8.97656	9.30584	9.62709	10.167	8.31831	7.90887	8.38659	8.371
ENSMUSG00000001930	A_55_P2169659	TAGTTAAACAGAACAACAGTGAAGGGCGGAGGGTGGAGATTTATTCAACACTGGGAAGAG	ENSMUST00000100941,ENSMUST00000112253	chr6,chr6	ENSMUST00000112253	Vwf	7.35964	7.94102	7.853	7.41237	8.63551	8.66242	8.41885	8.36481	8.23285	7.82107	7.64263	7.60269	5.47482	6.16586	5.47568	5.404
ENSMUSG00000001942	A_51_P473219	TACAGAACATGCTTATAGACCTACAGGTGATTTTGTAGTTTACCATTTGGTTAAAGACAG	ENSMUST00000002007	chr9	NM_011734	Siae	8.95277	9.83062	9.83991	9.83506	10.8242	10.6398	10.7743	9.00796	9.50336	9.80678	9.91971	10.0371	8.28271	8.30964	9.46489	9.18645
ENSMUSG00000001943	A_55_P2083879	ACTTCTGATCGCTGAGGGTGGTGAGCGTCCATGTTAATAATTAAAGCCTAAACCATGCCA	ENSMUST00000002008	chr9	NM_020518	Vsig2	9.78452	9.80704	9.86456	9.86947	8.69102	8.62796	8.75915	9.42291	9.0233	9.24215	9.48989	9.55509	9.33502	9.12582	8.07627	7.95136
ENSMUSG00000001946	A_55_P2125811	GTTGTAGCAGGGGGATAGGAAAGACATTTTAAAACCTGACTTGAAATTGATGTTTTTGTT	ENSMUST00000002011	chr9	NM_027102	Esam	8.03135	7.95464	7.98563	7.76046	5.38118	5.3765	5.5075	6.16907	8.14932	5.42517	5.35184	5.35867	8.38258	8.09746	5.49182	5.40374
ENSMUSG00000001948	A_51_P504065	CAAGTTGAGAAATGTGAACAAGAATTAGCTAAGTCATCTGGAAGAGAAGAAACACCAGTC	ENSMUST00000002013	chr9	NM_011449	Spa17	7.31335	8.37343	8.43057	8.7058	7.76638	7.58155	7.80118	6.66171	6.89286	6.93124	6.74613	7.56951	5.47311	5.59964	7.16902	6.65063
ENSMUSG00000001962	A_55_P2078474	GGATGGTAGTTGCTATTCCTTGACCTGATGTTATCATTACTGATTTTCCCTTTTACAATA	ENSMUST00000114160,ENSMUST00000138242	chrX,chrX	NM_138607	Fam50a	14.4567	14.2062	14.2006	14.1481	14.6608	14.6657	14.6995	13.7902	13.407	14.3898	14.552	14.5538	13.9446	13.8997	14.374	14.4468
ENSMUSG00000001964	A_55_P1984333	AATGATGACTACTATGAGGAGAGTTATTTGACCACCAAGACATACGGGGAGCCTGAGTCT	ENSMUST00000002029,ENSMUST00000096424,ENSMUST00000119197,ENSMUST00000152288,ENSMUST00000088313	chrX,chrX,chrX,chrX,chrX	NM_007927	Emd	13.772	13.938	13.6029	13.526	13.6181	13.4642	13.3891	13.3815	12.8227	13.6927	13.1825	13.0743	13.9926	13.4248	13.5537	13.3583
ENSMUSG00000001964	A_55_P1984337	GGTATTAACAAAGACCACCCTGGCTTTGCTTTCATGGACACAATAATAAACATGTTTATT	ENSMUST00000002029	chrX	NM_007927	Emd	14.2696	14.5386	14.5263	14.6232	14.3294	14.2972	14.2892	13.9316	13.8707	14.3465	14.2624	14.2062	14.5277	14.5895	14.1758	14.5353
ENSMUSG00000001983	A_51_P386911	GCTTAACAACTATGAGGATGTGATTCACGTTTATGACAATATTGAATAAGCGGCCTCGAC	ENSMUST00000002048	chr11	NM_027346	Taco1	9.10765	9.66326	9.63599	9.60941	9.8158	9.69646	9.70945	10.4645	10.5767	10.0833	9.79874	9.68149	9.8876	9.63699	9.97149	9.73103
ENSMUSG00000001985	A_55_P2158251	TCTTGTCTATGGCTTTCTGAAGCTGTGAAGGCCAGCGGAAGCACATGCCTCTCAGGCTCC	ENSMUST00000030676	chr4	NM_001081097	Grik3	5.74521	5.68307	5.61216	5.49684	5.54382	5.56952	5.50229	6.10718	5.57845	5.51964	5.5679	6.04096	5.56752	5.66551	5.68033	6.081
ENSMUSG00000001985	A_66_P120555	ATTATTTTCCTTTTTAAGACACTGTGATATATCAAAGTGCACAGTTTGCTGTATGAAGTA	ENSMUST00000030676	chr4	NM_001081097	Grik3	8.97901	9.03541	9.0416	9.17429	11.401	11.3975	11.5098	7.6986	8.77615	11.3168	11.4181	11.5857	10.5655	10.9854	11.4831	11.0435
ENSMUSG00000001986	A_52_P68221	GCGCATATTTGCTCTCGTCTTTAGAAAAGAAAGGAAGAGGTCTCGTTCCAATGAAACATT	ENSMUST00000076349,ENSMUST00000139965	chrX,chrX	NM_016886	Gria3	5.44431	5.43474	9.08829	5.53784	5.45675	5.49711	5.50975	5.45283	5.42431	5.48668	5.47126	5.44872	5.6485	5.55176	5.59279	5.47696
ENSMUSG00000001986	A_52_P179309	AAGTTGGTGGAAATCTGGATTCCAAAGGCTATGGTGTGGCAACCCCTAAAGGCTCAGCAT	ENSMUST00000115103,ENSMUST00000076349,ENSMUST00000156721,ENSMUST00000139965,ENSMUST00000165288	chrX,chrX,chrX,chrX,chrX	NM_016886	Gria3	5.5167	5.54445	5.66001	5.47104	5.54971	5.73096	5.74304	5.55756	5.65755	5.50398	5.67833	5.68632	5.68189	5.52992	5.412	5.41179
ENSMUSG00000001988	A_55_P2031721	ACCTGAGACACAGATCAAGTCCTGGAGTCATTCTTGAGAATTAAACACCATGCCCTAAGG	ENSMUST00000002053	chr7	NM_008718	Npas1	6.55158	7.21511	6.98848	7.5097	5.76792	6.27162	5.77777	6.95474	6.4374	6.01886	5.67394	5.64016	5.56834	5.58852	5.8634	5.67691
ENSMUSG00000001988	A_55_P2150966	AGCTGCTACCAGTTTGTTCATGGACAGGATGCAACCAGGATCCGCCAAAGCCATGTGGAC	ENSMUST00000002053	chr7	NM_008718	Npas1	5.61217	5.58918	5.54152	5.67017	5.62118	6.53735	5.59669	5.57202	5.56333	5.63771	5.63109	5.57882	5.78958	5.89527	5.8041	5.68215
ENSMUSG00000001995	A_55_P2133632	GCTGGCTAACACGTTGTTTGTATTGCTTCTCCATTTTTAACTGTTATATTTGAGATGAAC	ENSMUST00000108775	chr8	NM_001081337	Sipa1l2	12.0074	11.9915	11.9486	11.8945	13.1432	12.9736	12.8384	10.8763	11.0368	12.0459	12.1115	12.2724	11.9321	11.8056	11.8713	12.0192
ENSMUSG00000001998	A_66_P134822	TTGTGCTCATGTGCCTAATACTGTTCTGGCGTCTTCTTTTATTAAATTGATCCAGTGTCC	ENSMUST00000110394	chr2	AK039257	Ap4e1	5.65708	5.69358	5.78703	5.64306	6.64366	6.3147	6.77314	5.67906	5.79217	5.67525	5.84442	6.5765	5.51815	5.6051	5.53016	5.73494
ENSMUSG00000001998	A_55_P2004062	ATTATTCGTGTACTTAACATCTCTTCGTGCTTTTCTGTTGCTAATTTGTATGAGAGGGCA	ENSMUST00000110393	chr2	ENSMUST00000110393	Ap4e1	5.37351	5.74757	5.37829	5.54729	6.67728	5.35755	6.55407	6.15409	5.513	6.43018	6.30607	5.3769	5.46981	5.46021	5.47065	6.55626
ENSMUSG00000001999	A_55_P2001714	TCTTCAGGCTGGCAAGCATGTCCTCGTGGAATACCCCATGGCATTGTCATTTGCGGCAGC	ENSMUST00000142861,ENSMUST00000002064,ENSMUST00000135529,ENSMUST00000110389,ENSMUST00000142737	chr2,chr2,chr2,chr2,chr2	NM_026678	Blvra	11.6939	11.255	11.3696	11.4588	10.8985	10.9175	11.0863	10.7543	10.2544	10.9122	10.8915	10.783	11.2488	11.5305	11.2791	11.4956
ENSMUSG00000001999	A_51_P363103	AGAGAAAGGGCCTGGCTTAAAAAGGAACAGACATATAAGCATCCACTTCAAATCTGGGTC	ENSMUST00000002064	chr2	NM_026678	Blvra	11.2428	11.2754	11.393	11.3329	10.6287	10.7356	10.6727	10.2674	10.0312	10.4328	10.2752	10.4027	10.7117	10.4847	10.8356	10.5901
ENSMUSG00000002006	A_55_P1966274	AACTTTAAAATGTTTGGTGCCTGTCAGGCTTGGTGAAGCTCATTGGATGCTACAGGATGC	ENSMUST00000002080,ENSMUST00000114438	chrX,chrX	NM_001029868	Pdzd4	12.2873	11.7846	12.0159	11.9997	9.74497	9.92497	9.81514	13.105	12.9969	10.2674	10.4149	10.4628	12.9085	13.259	9.90454	10.4075
ENSMUSG00000002007	A_51_P375862	CCTGGCTTAATCCATAGGTTTTGCTGCAGCTGTGGACAGTAGAGACTATGCTAGCTCTTG	ENSMUST00000136664,ENSMUST00000002081	chrX,chrX	NM_019684	Srpk3	8.30877	7.69259	7.8752	8.07122	7.80704	7.60694	7.80594	8.08474	7.94246	7.88019	8.27319	7.92523	8.13166	7.98497	7.94305	7.52424
ENSMUSG00000002010	A_51_P136729	GAGGCTTAGCTATCCCTACAGTTTTGCTCAGCTTGTCTGTAGGACTCTCTTCTCACTTTA	ENSMUST00000156299,ENSMUST00000052761	chrX,chrX	NM_008323	Idh3g	14.9266	14.5049	14.5043	14.6748	14.9434	15.0037	15.0829	14.4567	14.2856	14.714	14.7852	14.8123	14.7753	14.9163	15.0931	15.318
ENSMUSG00000002012	A_55_P1969615	CTGCTTGTGTTGTGGCCCTTTAGTTCCTCCTTTTCCTAACCAATAAAGACAAACAGAACC	ENSMUST00000114473,ENSMUST00000002087,ENSMUST00000114472	chrX,chrX,chrX	NM_001199351	Pnck	9.43762	9.60096	8.72474	8.81929	9.01542	8.76844	9.07578	9.83532	9.44147	9.5533	9.55919	8.84361	9.26262	9.33756	9.27377	9.38844
ENSMUSG00000002014	A_52_P546090	TCAGAGAAATAATGAGGACGTTTCTATCATTCCACCCCTGTTCACAGTCAGTGTGGACCA	ENSMUST00000166518,ENSMUST00000002090,ENSMUST00000141721,ENSMUST00000130738,ENSMUST00000129239	chrX,chrX,chrX,chrX,chrX	NM_009279	Ssr4	14.5824	14.2865	14.4494	14.3787	14.4263	14.5748	14.4703	14.2138	14.1033	14.2213	14.2663	14.2955	14.7182	14.6503	14.6003	14.6566
ENSMUSG00000002015	A_51_P440399	TTTCTTCCATGGCTTATAGATCATTATTTTGGCACCATTACACATACTGCTCTTATACCA	ENSMUST00000002091	chrX	NM_012060	Bcap31	15.0573	14.8044	14.6981	14.9095	15.0228	14.9823	14.9682	14.5163	14.1646	14.8554	14.905	14.9129	15.1188	14.7923	15.0817	15.2154
ENSMUSG00000002017	A_51_P353173	AGAAATGGCGAGCAGACATCTGTTCCATGCACTAGTTAATGCTACTGGCTCAGCATATAC	ENSMUST00000112507	chr17	NM_133747	Fam98a	12.7651	12.2575	12.5098	12.5329	11.856	12.0169	12.0969	12.7724	12.5889	12.2328	12.3609	12.1944	12.4209	12.5828	12.6674	12.3478
ENSMUSG00000002020	A_55_P1970105	AAATGCACTTCCATACAAGCTAGCTGGGGGTTCAGGAGCATGGGGGAATAAAATGTTCAT	ENSMUST00000002073,ENSMUST00000110254	chr12,chr12	NM_013589	Ltbp2	7.77604	8.1247	7.88618	7.96286	5.48065	5.38836	5.61666	5.984	6.17143	5.52092	5.37874	5.4119	5.62873	5.4001	5.54365	5.46193
ENSMUSG00000002028	A_55_P2185990	ATTCACAGACCTCAGGCTCCTGTTATTATCATGTCATCTCGAAGGTCCCTAGGATTCGAA	ENSMUST00000114689,ENSMUST00000002095,ENSMUST00000152241	chr9,chr9,chr9	NM_001081049	Kmt2a	6.78641	5.60235	6.18232	7.03567	7.26188	7.07057	8.17389	5.59358	5.61116	5.90131	6.61733	7.77465	5.70004	6.81102	5.73151	5.7053
ENSMUSG00000002031	A_52_P217796	GGACCTCATTGCACAGGCTTGATTGACTCCAGGACAAATACGTAGAAATAAAACCAGACC	ENSMUST00000002099	chr9	NM_023831	Ift46	5.60203	6.07883	5.65626	5.46925	5.52683	5.65369	5.43833	5.52603	5.63268	5.48078	5.61318	5.67629	5.55677	5.66527	5.40803	5.491
ENSMUSG00000002031	A_55_P1971956	AGCTTCCAGAGACACACAGACTGCTCTGTCAGGTTGTGATGGAATACATACTGGTTTTCA	ENSMUST00000002099,ENSMUST00000118186	chr9,chr9	NM_023831	Ift46	13.2742	13.0325	13.2187	13.1163	13.0332	13.0668	13.1449	12.613	12.3981	12.7611	12.8755	13.1033	13.5217	13.5486	13.4419	12.9809
ENSMUSG00000002032	A_55_P2126572	TACTTTTTAAAAAGCAACCTGAAAACGACTGGCGACCATCAGAGTGCGGCGTCTATTCTC	ENSMUST00000132020,ENSMUST00000114705,ENSMUST00000002100	chr9,chr9,chr9	NM_027865	Tmem25	9.29488	8.01057	7.96367	8.23673	7.97872	7.6771	7.73693	8.88195	8.45358	8.14962	8.24427	8.46779	8.32247	9.23644	8.41335	8.66131
ENSMUSG00000002033	A_55_P2072771	ACCCTACAGGTAGACTGCAAGCAGAGAGGAAGAACTGTCAAAGAAATTTTGGTCTTTTTT	ENSMUST00000002101,ENSMUST00000159019	chr9,chr9	NM_009850	Cd3g	5.47561	5.46761	5.55278	5.39976	5.46716	5.55004	5.42115	5.45302	5.55438	6.31431	6.61881	6.89026	5.36909	5.37089	5.44277	5.52758
ENSMUSG00000002043	A_55_P2106250	ATGGAGGGACATTAGGGCATCACCCAGATGACAGATGTTCAGTAAAGGTTCTTTATGTGC	ENSMUST00000136873,ENSMUST00000147114,ENSMUST00000002112,ENSMUST00000108455	chr7,chr7,chr7,chr7	NM_025960	Trappc6a	14.3335	14.4108	14.494	14.4416	13.9009	13.83	13.907	13.4239	13.0628	13.3928	13.376	13.5081	13.2577	13.1916	13.6854	13.4846
ENSMUSG00000002052	A_55_P2030204	TCATCACCTAACCTCACCTGCTTCTCGCCTGTCATTTGAATAAACAGTGTTTGTACAGAG	ENSMUST00000002121	chr11	NM_009297	Supt6	13.6215	13.2237	13.1984	13.2754	13.1692	13.1093	12.8248	13.0375	13.3088	12.487	12.848	12.8723	13.9163	13.9979	13.5522	14.1842
ENSMUSG00000002052	A_55_P2085195	TATGGATGAGAACCAGGGGAAGGGCATCCGAGTCCTAGGCATTGCTTTCTCCTCTGCCAG	ENSMUST00000002121	chr11	NM_009297	Supt6	7.45682	7.20398	6.57064	6.93829	6.81786	6.22706	6.22158	5.90344	6.89647	5.98089	6.29016	6.06448	7.68622	7.47882	7.25315	7.28615
ENSMUSG00000002055	A_51_P513530	TGAAGAGTTGCAAGGAGTTACAAGGATTGCTAGAATTTCTGAGCTAAGAAACTGAAAATA	ENSMUST00000045026	chr11	NM_017407	Spag5	13.1425	13.205	13.0336	13.1674	12.3026	12.2064	12.2143	11.7972	12.2346	12.1837	12.3677	12.4345	13.0695	12.4461	13.061	13.0767
ENSMUSG00000002057	A_55_P1953172	AGTCTGATTTGATTTCTGGGGCAGCTGAGAGCTAAAAGCTTTAGTTAGCAAAGCTCAGGG	ENSMUST00000108294	chr11	NM_008238	Foxn1	5.56093	5.5219	5.58929	5.41559	5.47582	5.54961	5.41622	5.45957	5.56593	5.42361	5.53525	5.58583	5.42421	5.51976	5.43581	5.58892
ENSMUSG00000002058	A_55_P1957378	CAGCCTGTAAGACCTGGACAAACTGTATATAGTTTTCAATAAACCTTTTCTGTTCTTGGG	ENSMUST00000002127,ENSMUST00000108295	chr11,chr11	NM_011676	Unc119	13.1414	13.3553	13.4364	13.2485	12.7707	12.8194	12.9068	12.5359	12.3864	12.9178	12.8259	12.8512	13.0283	12.5013	12.9224	12.7672
ENSMUSG00000002059	A_55_P1956672	GGGCCTTTCATGTATAAAAATGCTTAATGATTTTAGCCTTACACTGTGCCTTATGCATTA	ENSMUST00000002128,ENSMUST00000108322,ENSMUST00000056241,ENSMUST00000156435	chr11,chr11,chr11,chr11	NM_033475	Rab34	13.5161	13.4189	13.4686	13.4074	13.0575	12.9741	13.1946	13.0628	12.8309	12.6999	13.0371	13.0343	13.6533	13.5109	12.7964	12.9059
ENSMUSG00000002064	A_51_P148196	TGTGAAGGTGGAGATAGCTTTCTTCATGCTGGTAAAAGAAGTTGAGGAGCTTGCCTGTCT	ENSMUST00000002133,ENSMUST00000154080	chr11,chr11	NM_009143	Sdf2	14.1335	14.1493	14.2213	14.1592	13.867	13.8029	13.9296	13.3151	12.9978	13.1921	13.1674	13.2634	13.6864	13.6805	13.9196	13.936
ENSMUSG00000002068	A_66_P125327	ATAAAAACACTTTTACAGCTTATTGGGATTTCAGCCTTATTTATTGCTTCAAAACTTGAG	ENSMUST00000108023	chr7	NM_007633	Ccne1	12.9744	12.9515	13.0695	13.2665	12.0928	12.1565	12.214	14.253	13.8626	13.3078	13.0654	12.792	13.8125	13.9826	13.2084	13.398
ENSMUSG00000002068	A_51_P408946	GCATGTCCTGCCTTCATGAACTCTTATTTTGTAAGGTGCTGCTATGTCTATCAATTTTTA	ENSMUST00000108023	chr7	NM_007633	Ccne1	14.931	14.7353	14.7266	14.8147	13.8053	13.8947	13.8892	15.3783	15.4117	14.6465	14.6683	14.568	15.5962	15.7379	14.8123	14.9
ENSMUSG00000002076	A_55_P1956737	CACTGCAAGTCCAATAGGAAATCATGGCCTCCTTAATTTTCTTCTGTATCTAGTAATTTA	ENSMUST00000002145	chr17	NM_028902	Hsf2bp	7.89546	6.85553	7.06796	7.40723	8.23081	8.02161	8.00665	7.28864	7.23303	7.97783	7.87381	7.97122	7.52554	7.48901	7.89252	7.68246
ENSMUSG00000002083	A_51_P248122	TGGGAGCGGGGAGGGACGGCCCAGCCTGTAAGATACTGTACATGCACTGCTGTAGATATA	ENSMUST00000002152	chr7	NM_133234	Bbc3	13.0164	12.7587	12.7538	12.6198	11.3157	11.2428	11.2651	12.1579	12.9576	11.5847	11.4556	11.3899	12.144	11.5928	10.6424	10.33
ENSMUSG00000002100	A_55_P2011862	CTAAGGATAATGTTAATACTGGGAGCATAAAGTGTGTGGGCTTCAGAAGTGGTGACTGGG	ENSMUST00000137942,ENSMUST00000111430,ENSMUST00000169776	chr2,chr2,chr2	NM_008653	Mybpc3	6.2864	7.11982	5.98475	6.03407	7.76503	7.78261	7.92186	6.78204	6.69451	8.51034	8.86453	9.20911	7.32024	6.88107	8.60661	8.37247
ENSMUSG00000002102	A_55_P2121961	TGCCCAACGAGGAGGCCAGAGCCAGAATCATGCAGATCCACTCACGGAAGATGAATGTCA	ENSMUST00000067663,ENSMUST00000002171,ENSMUST00000111441	chr2,chr2,chr2	NM_008948	Psmc3	14.6545	14.6539	14.6554	14.6657	15.2929	15.31	15.311	15.0208	14.9541	15.312	15.3463	15.4201	15.2787	15.2479	15.1414	15.3651
ENSMUSG00000002102	A_55_P2103429	CACCTCTAGTCTGTCCGCTGGTCTGAGGGCTAAAGTTGATAATAAAAGGTGTTTTCTGTT	ENSMUST00000067663,ENSMUST00000111441,ENSMUST00000145317	chr2,chr2,chr2	NM_008948	Psmc3	14.817	14.9533	14.965	14.9533	15.4688	15.5133	15.541	15.2828	15.1246	15.5632	15.5549	15.646	15.4636	15.2945	15.8024	15.8877
ENSMUSG00000002103	A_52_P30550	GAGCAAAATCTAGAGCAGTAACATGTCAGCATCCTAGTCCCACAGTATCCCTTGTCACAA	ENSMUST00000002172,ENSMUST00000124131	chr2,chr2	NM_007387	Acp2	8.72274	8.96351	8.78909	8.83534	9.76895	9.85926	9.68792	9.29942	9.32015	9.74347	9.75715	9.56881	9.64884	9.94328	9.96316	9.72589
ENSMUSG00000002103	A_55_P1985385	AGATTTCACTCAAGACCTGGGACTAAAAAACAAAACAACAAAACCCCCATGAAAACCTGA	ENSMUST00000002172,ENSMUST00000124131	chr2,chr2	NM_007387	Acp2	7.97207	8.23836	8.27155	8.40852	9.14868	9.2772	8.93404	8.85332	9.7694	9.25882	9.20974	9.122	9.09386	9.26203	9.35426	9.18734
ENSMUSG00000002104	A_55_P2087322	CTCCCCTCCCCTGCCTCTTTCTACGTTGTTCTTTATAGAAAAATAAAATGTTTGTACCTG	ENSMUST00000111445,ENSMUST00000050323	chr2,chr2	NM_009023	Rapsn	14.3791	14.1868	15.3276	15.0349	14.0091	14.1399	14.3126	14.3806	15.1594	14.7563	14.8671	14.6178	13.7929	13.9603	13.4712	13.6696
ENSMUSG00000002105	A_55_P1973668	CCACAGCAGTTATGCTGTGGCTCATCTTTATCTGTAAATACTTGTTCTGTAGATATAAAT	ENSMUST00000073575,ENSMUST00000079976	chr2,chr2	NM_001290765	Slc39a13	9.4687	9.15051	9.26938	9.27501	9.42242	9.41078	9.23469	8.64388	9.23495	9.24019	9.28204	9.46677	9.09203	8.50977	9.1469	9.29782
ENSMUSG00000002107	A_55_P2005570	GTTGTGCTCTCATCACAAGTCTTAAGGTCTTAATGTTATTTGTTGATAAGACAAGCTTAG	ENSMUST00000002176,ENSMUST00000100429,ENSMUST00000114924,ENSMUST00000170438,ENSMUST00000114934,ENSMUST00000183209,ENSMUST00000182851,ENSMUST00000182879,ENSMUST00000182706	chr2,chr2,chr2,chr2,chr2,chr2,chr2,chr2,chr2	NM_010160	Celf2	11.1689	11.4866	11.423	11.2322	10.6961	10.3552	10.4086	10.8592	10.8528	10.3758	10.6585	10.7546	10.8705	10.7102	10.1031	10.1536
ENSMUSG00000002107	A_55_P2005555	AAACGCTTGAAGGTGCAGCTGAAACGCTCCAAAAACGACAGCAAACCTTACTGATCCTAA	ENSMUST00000002176,ENSMUST00000100429,ENSMUST00000114924,ENSMUST00000170438,ENSMUST00000114934,ENSMUST00000183209,ENSMUST00000182851,ENSMUST00000182879,ENSMUST00000182706,ENSMUST00000114927,ENSMUST00000150624,ENSMUST00000142941,ENSMUST00000183091,ENSMUST00000182355	chr2,chr2,chr2,chr2,chr2,chr2,chr2,chr2,chr2,chr2,chr2,chr2,chr2,chr2	NM_001110229	Celf2	8.99998	9.26845	9.04977	9.09621	8.64086	7.95271	7.96675	8.92852	9.13236	7.77144	8.01043	8.57716	8.6247	8.72445	7.77069	7.41055
ENSMUSG00000002107	A_55_P2122479	CAACTCCATAGTGACTGCATAGAATCAGTGATCTGTGTTCCTTAATTATGAAAAAGGTAA	ENSMUST00000182037	chr2	ENSMUST00000182037	Celf2	9.18439	7.70408	7.62408	7.72511	8.34789	8.56335	8.0788	7.61107	7.82899	8.54074	8.32414	8.57797	8.88045	8.98753	8.74443	8.28486
ENSMUSG00000002107	A_55_P2125252	CCTTTCAACTAAAGGTTCTAGTTATGGGTTCTTAGTGCCAAAAATGACTTTGGTCTTTTA	ENSMUST00000182523,ENSMUST00000114923	chr2,chr2	ENSMUST00000114923	Celf2	5.50461	5.49217	5.45313	5.62296	5.54211	5.52895	5.59055	5.49011	5.45094	5.56501	5.49497	5.49611	5.76865	5.67383	5.66427	5.57528
ENSMUSG00000002107	A_51_P182471	TAACCGTGTAGTTGAAACAGTCAGACTTATTTTTGTAATGTATGTTATTGTGTGATGCGG	ENSMUST00000002176,ENSMUST00000100429,ENSMUST00000114924,ENSMUST00000170438,ENSMUST00000114934	chr2,chr2,chr2,chr2,chr2	NM_010160	Celf2	9.86382	9.92789	9.92297	9.76837	9.34226	9.14883	9.23668	9.42648	9.80271	8.92867	9.26389	9.39405	9.28781	9.27927	8.88299	8.19894
ENSMUSG00000002108	A_66_P120249	AACGTTGTATACCATCTGAAGACCTTGTTGACCCAACCAAATAAACTAGCCAGGAGAGCC	ENSMUST00000002177,ENSMUST00000111356,ENSMUST00000150654,ENSMUST00000111354,ENSMUST00000111355	chr2,chr2,chr2,chr2,chr2	NM_013839	Nr1h3	5.51901	5.67515	6.08341	6.20139	6.1705	6.53099	5.77169	6.80994	7.50096	6.33077	7.18133	6.74921	7.85157	7.40785	7.14132	6.86101
ENSMUSG00000002108	A_55_P2128597	TCCTGGGAGCTGGGTGAAGGAGAGAGCCTTGCGTAGCATTAAGGGAGAGTCAACAGGTTG	ENSMUST00000002177,ENSMUST00000111356,ENSMUST00000150654,ENSMUST00000111354,ENSMUST00000111355	chr2,chr2,chr2,chr2,chr2	NM_013839	Nr1h3	5.39299	5.45314	5.42392	5.49437	5.67713	5.40776	5.80505	5.86216	5.95374	5.47243	5.44513	5.7802	6.31876	5.48473	6.97317	5.43028
ENSMUSG00000002109	A_55_P2092904	AGATGGGAACACATTCTGTGAGGAGTGGCAGCTGTTTGTTAATAGGCCAAAAGTACCCAA	ENSMUST00000152277,ENSMUST00000150427,ENSMUST00000111352,ENSMUST00000135927,ENSMUST00000028696	chr2,chr2,chr2,chr2,chr2	NM_028119	Ddb2	11.1017	11.1212	11.194	11.1253	11.4342	11.3899	11.4612	10.0484	10.0082	10.6309	10.5083	10.4724	10.089	10.4508	10.548	10.5207
ENSMUSG00000002111	A_52_P498086	GATGGAGAAAGCCATAGCGATCACTACTGGGATTTCTCCGCACACCATGTCCACAACAAC	ENSMUST00000169852,ENSMUST00000002180,ENSMUST00000132741	chr2,chr2,chr2	NM_011355	Spi1	5.99083	5.5856	5.64863	6.02889	6.33365	5.74534	5.54506	5.57914	5.67334	5.72266	5.70968	5.70236	5.46903	5.50638	7.32425	7.26095
ENSMUSG00000002129	A_51_P504442	CCACAGGACAGTTTCACACTATCGAGTGATGCTTAGTTAATAGAATATGGTTAATGCCAT	ENSMUST00000002198	chr11	NM_026175	Sf3a1	13.5781	13.5315	13.4899	13.4751	13.2369	13.335	13.2701	13.3162	13.9795	13.287	13.4033	13.4755	14.02	13.5788	13.9638	13.3251
ENSMUSG00000002147	A_52_P114494	TCTGAAAGGCTGAGACATTGTATAAGACAGCAACCCAGTATCATTTGGGGAGTAACTATG	ENSMUST00000092074	chr10	NM_009284	Stat6	12.116	11.9662	11.9369	12.0175	12.0372	12.0544	11.9915	12.2521	12.4279	12.1174	12.1392	12.1504	12.1998	11.8886	11.7416	11.5798
ENSMUSG00000002147	A_52_P132761	CTAATTTCCAAGATGTCCCCAGAAAAACTGCAACGGCTCTATGTTGACTTTCCACAACGC	ENSMUST00000092074,ENSMUST00000120279	chr10,chr10	NM_009284	Stat6	5.44374	5.42907	5.45881	5.4567	5.825	5.49696	5.62221	5.43673	5.45597	5.44282	5.47917	5.46207	5.46245	5.43668	5.55593	5.50673
ENSMUSG00000002147	A_65_P00601	ACAGTCCATCCACTCATTTCAGAGCCTAGAAGAGTCCATGAGTGTACTGCCATCTTTTCA	ENSMUST00000092074	chr10	NM_009284	Stat6	11.4606	11.2322	11.2637	11.2304	11.0435	11.0825	11.2266	11.8724	11.4787	11.348	11.3517	11.1668	11.2567	11.28	10.7925	11.0778
ENSMUSG00000002190	A_51_P388325	CTAAGTATCTAGCAATGTTACTCTTTCAGACACTTCTTTCTATCTTTCTTTTGGGGGTTG	ENSMUST00000002259,ENSMUST00000109831	chr8,chr8	NM_009904	Clgn	10.9047	10.5395	10.379	10.7732	10.907	10.8611	11.0069	9.62373	9.78429	10.9422	10.8305	10.9259	10.379	10.333	11.3105	11.4168
ENSMUSG00000002204	A_51_P146149	GGATATCCCTTCCTGAATGGGCAGTACTTCATTCAGTGTTCCAAGACGCCAACGCTTCCC	ENSMUST00000002274	chr7	NM_008437	Napsa	7.79575	7.79212	8.02103	8.18443	7.65927	7.56695	7.79366	8.41036	7.98695	7.04312	6.89949	7.06643	8.1419	7.82107	7.64806	7.30998
ENSMUSG00000002205	A_51_P387188	CTGTTTGAACTCATAGCTCCTAAAAGAATCCCTTGAATGTGCATTCTCACCGCTCCCTTA	ENSMUST00000002275,ENSMUST00000147952	chr7,chr7	NM_133945	Vrk3	13.452	13.098	13.1011	13.1916	12.7518	12.848	12.9048	12.5793	12.2794	12.8466	12.7557	12.7509	12.8856	12.9568	13.3914	13.1964
ENSMUSG00000002210	A_51_P425373	AGCCTGGTATGAGCAGCCTTTCCCAAATCTCCATAGAGACCAGCAGCAGCAGGAGGAGGA	ENSMUST00000002280	chr7	NM_028047	Smg9	9.79743	10.2682	10.36	10.243	10.8134	10.8176	10.6379	10.0526	10.8588	10.8146	11.0382	11.0304	11.0438	10.6643	10.3758	11.0304
ENSMUSG00000002210	A_55_P2182389	CATGAAGCACAGCATCAAGCTGGTAGACGACCAGATGAACTGGTGTGACAGTGCCATTGA	ENSMUST00000146381,ENSMUST00000002280,ENSMUST00000108434	chr7,chr7,chr7	NM_028047	Smg9	6.76368	6.79745	6.55059	6.60229	7.65505	7.55902	7.65216	6.83892	7.74555	7.89557	7.78437	7.52988	8.52834	7.89106	7.99158	7.66738
ENSMUSG00000002221	A_55_P2150228	GGCTACATGGGTGAGATCCTGTCTCAAAAAGTAAATAATTATATTTTGCCCACATTGTTT	ENSMUST00000002291	chr5	NM_018878	Paxip1	7.54314	8.17896	8.3538	8.32377	8.37466	8.37635	8.29428	8.28511	8.32268	9.35744	9.40342	9.52476	7.9393	7.75004	8.09125	7.55543
ENSMUSG00000002222	A_55_P2131473	TTCATACTCAGCCTAGCTCACAGTGACTTGTGCTTCACTGTCAGGATGCTCTGTAAAGTT	ENSMUST00000002292,ENSMUST00000149415,ENSMUST00000144081,ENSMUST00000140696	chr6,chr6,chr6,chr6	NM_024288	Rmnd5a	8.07955	8.04149	8.17874	8.30029	8.18388	7.94695	8.2203	9.35469	9.16305	8.87492	8.79605	8.54606	8.33764	8.9836	8.64733	9.15803
ENSMUSG00000002222	A_52_P200207	CAGGTACAGGCTTCATGAGTTTTTCATACTGATTTACAATTGAGTAGATACCAAAAACAG	ENSMUST00000002292,ENSMUST00000149415	chr6,chr6	NM_024288	Rmnd5a	11.7786	11.5203	11.3266	11.4345	11.5043	11.3402	11.4674	11.767	11.748	11.6276	11.6617	11.598	10.6582	11.4927	11.5656	11.2582
ENSMUSG00000002227	A_55_P2060966	ATGCTAGGCAAGCACTCTGCCCCTGAGCTGCTTTAAGAAAAACAAAATGCTGTTCTATGC	ENSMUST00000168015,ENSMUST00000166979,ENSMUST00000106775,ENSMUST00000106774,ENSMUST00000002297	chr3,chr3,chr3,chr3,chr3	NM_001163440	Mov10	13.0051	13.073	12.9274	13.1323	13.4591	13.4024	13.3331	13.2072	13.6337	13.4231	13.5916	13.6412	13.1011	13.0621	13.1093	13.1425
ENSMUSG00000002228	A_51_P399175	GCAGTATGAGCACTGTCCAGATGATGTGCTGGTCCTGGGAACAGATGGCTTGTGGGATGT	ENSMUST00000002298	chr3	NM_027982	Ppm1j	11.8659	11.8571	11.8352	12.025	11.0643	10.9794	11.0723	11.2008	10.7931	11.0603	10.9134	10.9532	10.7353	10.9724	9.95564	10.1992
ENSMUSG00000002233	A_55_P1979684	GGGGGTGGGGCTCTTAGTCCCTCTGGCCTTCCCCATATTACACACCAGCACTTTATATAT	ENSMUST00000002303,ENSMUST00000106787	chr3,chr3	NM_001291859	Rhoc	13.5764	13.1296	13.1886	13.2634	11.9746	11.9842	12.0587	11.8716	12.0776	11.3431	11.508	11.5432	12.6248	12.7347	11.7457	12.2724
ENSMUSG00000002233	A_51_P282508	GTTTCTGCTTTGGGTAGTAGCCTTGTTATTTGACTTAACTTGGTGGGGACATGAATAAAG	ENSMUST00000002303	chr3	NM_007484	Rhoc	14.7556	14.6321	14.27	14.6122	13.4821	13.4263	13.5179	13.0566	12.6944	12.5236	12.4515	12.6704	13.5332	13.7278	12.8398	12.8528
ENSMUSG00000002240	A_55_P2071008	TTATTACAGCTGAGCCTACTGAAGCAAAACCACAGGTACTTGAGCCTGTTGAGGCCAAAT	ENSMUST00000101056,ENSMUST00000002310	chr5,chr5	NM_001163551	4930432K09Rik	5.7958	5.84713	5.69437	5.50893	5.60322	5.66283	5.51248	5.56768	5.6594	5.54848	5.61609	5.68513	5.6402	5.58668	5.71238	6.18883
ENSMUSG00000002249	A_55_P2075366	TTAAAAAGCTGTTTCTGGGTCAAGACAGTTGTGCCATATGCAACCTTGTACCCTACCTAG	ENSMUST00000080572,ENSMUST00000019363,ENSMUST00000154873,ENSMUST00000114799	chr17,chr17,chr17,chr17	NM_001204156	Tead3	6.84753	6.8826	7.13037	6.70947	6.39889	6.56955	6.07759	6.4177	6.61452	6.13217	6.0711	6.46419	8.10608	7.49646	6.74542	6.89971
ENSMUSG00000002250	A_66_P124715	AGTCTCCAAATCTGAAATGTATATTTTTGCTAGGAGCCCCAGCTTCCCGTGTTTTTAATA	ENSMUST00000002320	chr17	NM_011145	Ppard	11.0832	10.35	10.235	10.207	9.83574	9.69667	9.7067	9.35288	10.9363	10.1192	10.2265	10.1853	10.5363	10.3854	10.5344	10.5785
ENSMUSG00000002250	A_55_P2028404	CCCTCCTCAACTGCTCCTGGGAGCTTAGCCGATGCTTTTCTTTAAAGTTCTTACTTATGT	ENSMUST00000144200	chr17	NR_045427	Ppard	7.56	5.57516	6.18946	6.21243	7.17061	7.30066	7.6193	6.70711	5.52511	5.63428	5.58751	7.76762	5.91191	5.92807	6.64033	5.68696
ENSMUSG00000002257	A_55_P1968928	AGACAAGATCATACGCCCCTCCCTCCAGACCAAGTTATGGAGACATACTTCCAAATAAAA	ENSMUST00000002327	chr17	NM_027185	Def6	12.2624	12.551	12.6905	12.7561	12.5764	12.6809	12.5229	12.787	12.6568	12.8484	12.9675	12.7799	11.833	12.0027	12.2467	12.3241
ENSMUSG00000002265	A_52_P235861	TTGTTACCATCGTTCTTTCTCATGGAGTCTCCTTAGTATTTCTGAGCTTTCCATTTAGTG	ENSMUST00000051209	chr7	NM_008817	Peg3	10.9627	9.97758	10.0124	9.90016	9.06702	9.46364	8.92287	11.8313	12.3701	9.44051	9.80428	9.74142	12.2654	12.5542	10.2936	10.2552
ENSMUSG00000002265	A_55_P2163319	TCATTCACAGCTCGTTACTTTTCGAGCACCAGAGAGTTCACGAACAAGACCAGCTGTATT	ENSMUST00000051209	chr7	NM_008817	Peg3	6.8184	6.69325	6.70253	6.23588	5.70546	6.44126	5.61427	8.28236	8.8598	6.10613	5.74972	5.56884	8.9326	8.39714	7.5935	5.60366
ENSMUSG00000002266	A_55_P1978716	GCATGGTGCTGAACTCTTTATGTGAATTATCAGAGCTAATTTTTACCATATTCCTATGAG	ENSMUST00000002336,ENSMUST00000122432	chr7,chr7	NM_011769	Zim1	5.65493	5.69694	5.82655	5.63258	5.71684	6.10066	5.59402	5.69106	5.80521	5.67192	5.87204	5.88418	5.53197	5.65239	5.4487	5.60717
ENSMUSG00000002266	A_55_P1997320	GAGCTGCTTTGTAACGATGGGTTATTTACAAGTTTGCACTTAAAGACTACATTGCTATTT	ENSMUST00000002336	chr7	NM_011769	Zim1	5.6792	5.65915	5.61802	5.70076	5.6629	5.78735	5.61608	5.63696	5.64464	5.69412	5.71784	5.66453	5.74893	5.92065	5.87275	5.83778
ENSMUSG00000002274	A_51_P208769	GTCTATTCAGCTGCTCTCACGACCCATCTCAACCCATGTGAGATGGCACTGGACTGAGAG	ENSMUST00000165838,ENSMUST00000002344	chr17,chr17	NM_133719	Metrn	11.8978	11.7593	11.9871	12.2001	10.8631	10.9374	10.7919	13.2775	13.0263	12.1812	12.1815	12.0748	12.7205	12.6875	10.7374	11.2886
ENSMUSG00000002279	A_55_P2177988	TGATACTCATGACTGCCCTCTGGGCCCTCTACATGTCCCTGGTCAACGTAGGGCAGATCT	ENSMUST00000063344,ENSMUST00000116641,ENSMUST00000126164,ENSMUST00000154842,ENSMUST00000142264,ENSMUST00000128146,ENSMUST00000127280,ENSMUST00000156868	chr17,chr17,chr17,chr17,chr17,chr17,chr17,chr17	NM_029624	Lmf1	10.106	9.50174	9.65513	9.6792	10.2511	10.4179	10.4218	9.88807	9.59723	10.1065	10.0705	10.6222	10.1311	10.4408	9.71013	9.75114
ENSMUSG00000002279	A_55_P1991075	GGAGTGGCCACTACCAGAACCCCCATCTAGACACACACGCTGAAATAAAGACCAGAGACC	ENSMUST00000063344,ENSMUST00000116641,ENSMUST00000137201	chr17,chr17,chr17	NM_029624	Lmf1	11.3677	11.1834	11.1726	11.2493	11.0564	11.1753	10.9835	10.9564	10.6275	11.3031	11.3329	11.3641	11.287	11.1206	10.8381	10.4739
ENSMUSG00000002280	A_51_P365912	TCTCAGGACCTTGGGCTCTGGGCAGTCTGTCAGTACCAAGCCTTTATGCCTATGAGAACT	ENSMUST00000134108,ENSMUST00000002350,ENSMUST00000149645	chr17,chr17,chr17	NM_026238	Narfl	11.3954	11.3347	11.4603	11.5376	11.4328	11.5802	11.5567	12.4721	12.5214	12.214	12.2517	12.3144	11.9301	12.0233	11.6182	11.8159
ENSMUSG00000002289	A_51_P338443	ATGGTGCTGTTGTAGGTGCTGTGGATGCACAGGTGCTAACTGTGGTTCCCAGGCACAGCT	ENSMUST00000002360,ENSMUST00000173869	chr17,chr17	NM_020581	Angptl4	11.3013	11.8102	11.8257	11.9131	12.5077	12.4192	12.478	13.1348	13.1287	12.8432	12.8004	12.8208	12.3136	12.5482	12.678	12.5837
ENSMUSG00000002297	A_51_P314907	ACATGGAGAATTTGCCCTGTGGTAAAATCCAGCGGAAAGTGAGAATGCTATTAGGGCAAC	ENSMUST00000002368,ENSMUST00000171808,ENSMUST00000168500	chr5,chr5,chr5	NM_013726	Dbf4	13.9163	13.9247	13.8388	13.919	13.6299	13.5379	13.6145	13.7492	13.6437	13.5814	13.6085	13.5784	13.9891	13.7556	13.7797	13.8326
ENSMUSG00000002307	A_51_P412835	GAAGATGATGGAGTAAAAGATGGACAGAGCTCCTCCCGTTTTGATGGTGTTTCTTTTGAC	ENSMUST00000079421,ENSMUST00000174541,ENSMUST00000170075,ENSMUST00000174146,ENSMUST00000173279	chr17,chr17,chr17,chr17,chr17	NM_007829	Daxx	13.4074	12.9823	13.1046	13.1669	13.0754	13.1163	13.1033	13.2736	13.6166	13.2132	13.1913	13.1913	14.0836	13.8662	13.5263	13.6583
ENSMUSG00000002308	A_55_P2154430	ACTGTGGTTTAGACACTCCTGCTGCTCACATTGATGGGTGGCTATTAAAGTTTCTTCACC	ENSMUST00000002379,ENSMUST00000087559	chr17,chr17	NM_019421	Cd320	13.1984	13.5026	13.4841	13.5541	13.2354	13.3477	13.3805	13.6395	13.3017	13.0668	13.1382	13.1519	13.8728	14.0286	13.327	13.435
ENSMUSG00000002308	A_55_P2154425	GTTTCAAAAAATAAAGGGGAGGGACTGGGGATATGTCTCAGTGATTAAAACACCTGTTGC	ENSMUST00000002379	chr17	NM_019421	Cd320	5.54679	5.58137	5.69597	5.52545	5.59836	5.79504	6.12563	5.60375	5.69486	5.55696	5.72891	5.74476	5.46466	5.54702	5.42677	5.4663
ENSMUSG00000002319	A_51_P347823	AAGCAGCACACCGACAGCTTCCACACAGCCCTGGGCTCTCTGCCAAATGATAAAGCTCAG	ENSMUST00000047131,ENSMUST00000148351,ENSMUST00000141848,ENSMUST00000155464,ENSMUST00000146528,ENSMUST00000141499,ENSMUST00000135221,ENSMUST00000156420	chr14,chr14,chr14,chr14,chr14,chr14,chr14,chr14	NM_024267	Ipo4	11.4664	11.8386	11.8127	11.8941	11.4899	11.5209	11.3712	12.6401	13.0105	12.1666	12.2161	12.115	12.3323	12.3813	11.6797	11.8907
ENSMUSG00000002324	A_51_P246677	GGGCCCCTCCTGATTCGTCCTGGACCCAAATTCCCCTGAGCAAGTTCATTAAACCATATC	ENSMUST00000002395,ENSMUST00000155193	chr14,chr14	NM_020002	Rec8	12.6021	12.58	12.6192	12.7694	11.8253	11.7584	11.7243	11.7696	11.3385	11.3225	11.5526	11.7423	11.3583	11.4095	11.7951	12.0497
ENSMUSG00000002326	A_51_P430327	AGTAGAAGTCCCCTTTAAAGGCGATGTGGAACATACTATTCGTGACATCCTAGGAGGCAT	ENSMUST00000002397	chr14	NM_177992	Gmpr2	11.4279	11.4793	11.7851	11.5102	10.7917	10.8856	11.0234	11.7843	11.324	11.3615	11.0928	10.9549	11.7564	11.8231	12.088	11.4918
ENSMUSG00000002329	A_52_P139740	GGGGTGCCATAACGCTGTGCATTTCTTTGTAGGGACTAAAAGTTAATACTGTTTGGAAAT	ENSMUST00000002400	chr14	NM_023397	Mdp1	12.3868	12.5401	12.5149	12.5535	12.5585	12.6957	12.7092	11.6363	11.1671	12.5992	12.5378	12.4539	11.0713	11.2725	12.1132	11.5996
ENSMUSG00000002332	A_51_P293901	AAGGCTGGTGCAAACAGAAATGGTGAAGGAGTTTATGGCAAAAGAGGATACTCCTGAGGA	ENSMUST00000128802,ENSMUST00000002403	chr14,chr14	NM_026819	Dhrs1	10.902	11.0621	11.1132	11.2677	11.3166	11.4052	11.5114	10.6579	10.3333	11.4523	11.2719	11.2971	11.0755	10.8876	11.6604	11.3091
ENSMUSG00000002341	A_55_P2453279	GTTTTCTAACCCAGAGCCTGTCTTTTTAGCAGACCTCAATAAATCTCCTGCCTCAGATTC	ENSMUST00000002412	chr8	NM_007789	Ncan	6.98437	8.66175	6.55881	6.52215	6.4845	5.47289	5.41072	6.96956	7.09626	5.40605	5.46029	5.45405	6.85478	6.46848	5.52411	5.81934
ENSMUSG00000002342	A_51_P383218	ATGCAAGAACTAGAAGCCAGCATGGATTATATTTCTCAGATATTAAATAAATCCGAGCCA	ENSMUST00000182715,ENSMUST00000002413	chr8,chr8	NM_145597	Tmem161a	8.92123	9.43308	9.26003	9.42648	8.78119	8.60576	8.58558	7.15587	7.40693	8.26847	8.32464	8.5581	6.71842	6.18571	7.59519	7.85655
ENSMUSG00000002342	A_66_P135130	TGTGTGTGTGCCTTGGTGCCCCTAGATGACATAAGGGTTGGTGTGGGGACTCCCTACCAT	ENSMUST00000182715,ENSMUST00000002413,ENSMUST00000182980,ENSMUST00000147656,ENSMUST00000149105	chr8,chr8,chr8,chr8,chr8	NM_145597	Tmem161a	12.6345	12.6591	13.0683	12.7908	12.5299	12.5344	12.7483	12.0712	12.1804	12.3634	12.2134	12.3237	12.0039	12.0906	11.9286	12.1884
ENSMUSG00000002343	A_51_P475228	GGGACAAAGGGCACATGGAACTGCAGTGTTCTGTCTGGAGTTTGAGGCCTCCACAAGCTG	ENSMUST00000019679,ENSMUST00000139765	chr8,chr8	NM_133972	Armc6	11.0995	11.2663	11.401	11.374	11.5294	11.6164	11.5365	12.674	12.8881	12.4488	12.2819	12.2885	12.7375	12.7806	12.2039	12.2774
ENSMUSG00000002345	A_30_P01021176	ACAGACAAGTTCACCGAGAGTGTCTATGTCCTTGCCAACGAGCCGTCAGTGGCCCTGTAC	ENSMUST00000002418,ENSMUST00000123976,ENSMUST00000123760,ENSMUST00000129668,ENSMUST00000110139	chr8,chr8,chr8,chr8,chr8	chr8:72663625-72673010_F	2310045N01Rik	12.0205	11.9577	12.1517	12.0456	12.9115	13.1097	13.0272	12.5404	12.1373	13.1645	13.1975	13.1847	13.1224	13.0378	13.3125	13.4159
ENSMUSG00000002345	A_51_P348617	CTACTGATTCTGCCATAATTGTCTACCTTGGTCATAAATTAGGGTCACTCTTCCAGGAGC	ENSMUST00000002418,ENSMUST00000129668,ENSMUST00000110139	chr8,chr8,chr8	NM_001145552	2310045N01Rik	11.4299	11.536	11.641	11.4579	12.221	12.4698	12.3531	12.1834	11.7664	12.7677	12.7894	12.7583	12.8639	12.9564	13.2044	13.4583
ENSMUSG00000002345	A_30_P01025554	AGGGTCACTCTTCCAGGAGCATTCACATAACAGTCTTTGTGCACTGAATACACTGACTGT	ENSMUST00000002418,ENSMUST00000129668,ENSMUST00000110139	chr8,chr8,chr8	chr8:72663591-72671154_F	2310045N01Rik	11.6064	11.6737	11.74	11.5054	12.3952	12.6245	12.4428	12.3139	11.9584	12.881	12.8398	12.7811	12.9431	12.6279	13.4977	13.2539
ENSMUSG00000002345	A_30_P01020648	AGACTCACCAAGAACTGAAGACCTAGCAAGTGGCCAGTGCCTGCTGCCTACTGATTCTGC	ENSMUST00000002418,ENSMUST00000129668,ENSMUST00000110139	chr8,chr8,chr8	chr8:72663625-72673010_F	2310045N01Rik	11.6154	11.5365	11.878	11.6708	12.3269	12.4554	12.3523	12.3213	11.7625	12.7142	12.6067	12.7264	12.9363	12.8535	13.4193	13.1115
ENSMUSG00000002345	A_30_P01019591	TAGTGTGGAAGGCCTGCTCAAACAGGCCATCAGTATCCGGGACCACATGAACACCAGTGC	ENSMUST00000002418,ENSMUST00000123976,ENSMUST00000123760,ENSMUST00000129668,ENSMUST00000110139	chr8,chr8,chr8,chr8,chr8	chr8:72663625-72673010_F	2310045N01Rik	11.0814	11.097	11.3764	11.0156	11.924	12.122	12.0441	11.5319	11.2026	12.2634	12.2382	12.1317	12.4292	12.478	12.725	12.6813
ENSMUSG00000002345	A_30_P01025948	AAGTGGCCAGTGCCTGCTGCCTACTGATTCTGCCATAATTGTCTACCTTGGTCATAAATT	ENSMUST00000002418,ENSMUST00000129668,ENSMUST00000110139	chr8,chr8,chr8	chr8:72663591-72671154_F	2310045N01Rik	11.8728	11.6749	11.7463	11.6821	12.3491	12.5401	12.4954	12.3904	12.0327	12.901	12.8848	12.8606	13.2686	13.2891	13.4145	13.5665
ENSMUSG00000002346	A_55_P1955931	GGTCACTGTCCAGTCTGGAGTTCTATTTTGATGCCATAAAGACACTTTGTTTATATATAA	ENSMUST00000139333,ENSMUST00000110127,ENSMUST00000063788	chr8,chr8,chr8	NM_001007570	Slc25a42	11.4027	11.3163	11.0313	11.2559	10.3374	10.2674	10.2822	9.83319	10.3025	10.0364	10.0785	10.2874	9.55903	9.85793	10.2924	10.2177
ENSMUSG00000002365	A_55_P2103101	GTGCAACCATGAGTACAAAGGCTTTCTCGGCTGCTTCCCGGACATCATTGGTGCCCACAA	ENSMUST00000002436	chr17	NM_025664	Snx9	11.3512	10.9037	10.6429	10.7063	10.3027	10.3545	10.4645	10.9378	10.8994	11.0613	10.9045	10.62	11.2203	11.15	11.0152	11.1746
ENSMUSG00000002365	A_55_P1957850	AATGGAACACAAGAGAACTCCGAAGTGCTTCATTTACCTGGGGCAATGCGATTCAATTCC	ENSMUST00000002436	chr17	NM_025664	Snx9	11.0773	10.7464	10.7062	10.7661	10.6076	10.3419	10.4715	10.691	10.7675	10.6076	10.5265	10.624	11.086	11.1058	10.9935	11.0462
ENSMUSG00000002372	A_55_P2005300	GACGTCACCCATGTGTTTTGGAACATTTATGTAAGATTGAAATGTATTTGAGAACTGCAT	ENSMUST00000002445	chr17	NM_001252466	Ranbp3	13.8712	14.1474	14.0807	14.2377	14.3041	14.2516	14.1932	14.5552	14.492	14.5835	14.5196	14.3942	14.1868	13.8607	13.972	14.3494
ENSMUSG00000002379	A_51_P279854	GGCCGAGCAAGCCCAGCTAGGTATGGCGATGGTGAAGCGGTTCTTTGAATCTTACCATGA	ENSMUST00000002452	chr17	NM_027244	Ndufa11	14.9088	14.6274	14.6283	14.7206	14.7956	14.8945	14.7695	15.1578	15.0381	14.9778	14.9842	14.9673	15.0294	14.9453	15.4648	15.5993
ENSMUSG00000002393	A_51_P184353	TGTCATGGGTATCTGGAAAGGCCACTGCAGCTAGGCAGGAGTACTATGGGCCAGGAGGAT	ENSMUST00000132630,ENSMUST00000002466	chr8,chr8	NM_010150	Nr2f6	12.0098	11.996	11.8618	12.0439	10.7992	10.6548	10.7592	12.432	13.2175	11.7593	11.6368	11.8728	12.3378	12.1666	11.2194	11.2297
ENSMUSG00000002395	A_55_P1967983	CATGATCCTGTTTATCCGAATCATGCCCAGGCTGAAATAAAACAAGAAAGCCTGCACACC	ENSMUST00000110053,ENSMUST00000110054,ENSMUST00000019169,ENSMUST00000154550,ENSMUST00000143657,ENSMUST00000140236	chr8,chr8,chr8,chr8,chr8,chr8	NM_001145780	Use1	12.8437	13.5202	13.7293	13.68	14.3309	14.4271	14.3728	13.7462	13.6069	14.2624	14.2062	14.3884	13.8501	13.7289	13.7386	14.3213
ENSMUSG00000002396	A_55_P2180869	TCCTCCTCCAATAGGAAACCACACCAGTTCTTCCAGGGAATAAACATGGATTAGACACCT	ENSMUST00000110051,ENSMUST00000002469	chr8,chr8	NM_029865	Ocel1	11.702	11.9494	12.111	11.9936	11.6533	11.8912	11.6305	12.7836	12.7024	12.6268	12.5704	12.4911	12.8211	12.7737	12.811	12.6268
ENSMUSG00000002396	A_55_P2057622	CTGTGTGGTTGGGACAGATTAAAACCCATAAACCTGTAAGTTCTTCTGGCTATCTCACCT	ENSMUST00000110052	chr8	AK143433	Ocel1	5.48978	5.49167	5.60325	5.44287	5.47923	5.59453	5.41361	5.69752	5.58794	5.42476	5.66252	5.59543	5.50509	5.65116	5.41098	6.47812
ENSMUSG00000002409	A_55_P2143324	ACAAGACACATCAAGCCCCTATCTCTGCCTCAACATTGCCGGGGACTGGGGCTCAGTTAC	ENSMUST00000085901,ENSMUST00000172761,ENSMUST00000172467,ENSMUST00000173223	chr7,chr7,chr7,chr7	NM_001037957	Dyrk1b	7.00585	6.80008	6.84905	6.81271	8.85762	7.99307	9.03129	6.21843	6.91568	7.71233	7.92649	8.92676	7.25238	7.58526	8.53858	9.01705
ENSMUSG00000002409	A_55_P2021792	TGTTTTCTATTTATTGTACCAAAGACAGTGGTGGTCCGGTAGAGGGGAGATTCCCCCTTA	ENSMUST00000085901,ENSMUST00000172467	chr7,chr7	NM_001037957	Dyrk1b	5.95979	6.12345	6.01157	6.07677	5.63452	5.67354	5.54979	5.88687	6.7519	6.90985	5.75764	5.65012	5.72235	5.62282	6.16287	5.75147
ENSMUSG00000002413	A_51_P403760	TACATTCCTCTTGTCTGTAACTGCCAAAGGTTGGGTTTATGTCACTTCAGTTCCACTCAA	ENSMUST00000002487	chr6	NM_139294	Braf	12.4945	11.8145	11.5284	11.7338	11.6186	11.3088	11.3736	12.2445	12.3868	11.2061	11.3034	11.133	11.997	12.3736	11.4335	11.4501
ENSMUSG00000002413	A_55_P2170787	GAAGCTGTGCCCAGAAACCAGGCTCAGGGTATTGTGAGATTTTCTTTTTAAATAGAGAAT	ENSMUST00000002487	chr6	NM_139294	Braf	9.31579	9.9841	9.47446	9.44757	9.63723	9.13543	9.0029	9.95564	9.9398	9.1561	8.82154	8.79483	10.1469	9.85624	9.56418	8.69766
ENSMUSG00000002416	A_65_P13910	CTGACACTGTAAACTCTCTGGACGAGAGCAAGGTGAGACATTTCAAGAAATTACAGACTT	ENSMUST00000135671	chr6	ENSMUST00000135671	Ndufb2	14.0149	14.3465	14.3787	14.4014	14.6039	14.7346	14.639	14.5583	14.5504	14.7507	14.7154	14.8334	14.6327	14.4066	14.7056	14.6202
ENSMUSG00000002416	A_55_P2119420	AGGTGAGACATTTCAAGAAATTACAGACTTCATTAAAGGTGTAAATTAAAGTGGCTTGCC	ENSMUST00000135671,ENSMUST00000119379	chr6,chr6	NM_026612	Ndufb2	13.1547	13.6055	13.7265	13.7226	13.8197	14.0415	14.1504	13.7357	13.8363	13.9574	14.1711	14.2844	13.4308	12.898	14.2955	13.7706
ENSMUSG00000002428	A_52_P114810	ACGTGTTCTGTAAACCTTGTATCTGTCAGGTCATTCACAGTGAGCAGCCACATGCAAAGT	ENSMUST00000143005,ENSMUST00000002502,ENSMUST00000128127,ENSMUST00000145853	chr3,chr3,chr3,chr3	NM_009210	Hltf	9.78404	9.86761	9.97758	9.9829	9.99736	9.78404	9.98527	10.5273	10.089	10.052	9.74449	9.47212	9.8683	10.2464	9.55856	9.86186
ENSMUSG00000002428	A_52_P532033	AGCCCATAGGATTTGTAGGACTAGTATCACATACAAATCAAGTCTCATTATGTATGGCAT	ENSMUST00000002502,ENSMUST00000145853,ENSMUST00000155635	chr3,chr3,chr3	NM_009210	Hltf	11.897	11.7752	11.9148	11.7451	11.7168	11.6676	11.636	11.6835	12.0103	11.4537	11.3644	11.5641	11.8119	11.6456	11.9268	11.0894
ENSMUSG00000002455	A_51_P297694	GGAGTGGTTCCATCGCACTGTGAAGATTGACTCAGATCTGGGGGATGCCTGGGCCTTCTT	ENSMUST00000136481,ENSMUST00000002529	chr2,chr2	NM_133701	Prpf6	13.6171	13.4751	12.6957	13.4686	13.6888	13.6095	13.6864	13.6121	13.7961	13.6041	13.64	13.6744	13.6727	13.8147	13.7115	13.7902
ENSMUSG00000002458	A_55_P2078403	CCAAAGAAACTAGTCACAGTGTCATCTTAATCTTACTGATCCAATAAAACCAAAGCACCT	ENSMUST00000144476,ENSMUST00000002532,ENSMUST00000108779	chr2,chr2,chr2	NM_001291206	Rgs19	12.58	12.9527	13.0591	12.7479	12.4325	12.4115	12.1702	12.7741	12.7575	11.7633	11.8397	11.7247	12.7329	12.9112	12.6345	12.5585
ENSMUSG00000002458	A_52_P555235	TCAAAAAAGAGACCTTTCACATTCATGTGTACTCCTCTACATTCCAAAGACATGAAATTG	ENSMUST00000002532,ENSMUST00000108778,ENSMUST00000165416,ENSMUST00000108769	chr2,chr2,chr2,chr2	NM_026446	Rgs19	12.6219	12.5344	12.6311	12.6345	12.1385	12.1736	12.0682	12.8054	13.0144	11.9502	11.7988	11.68	12.9629	13.1075	12.525	12.3995
ENSMUSG00000002458	A_55_P2183692	ACAGTCCTCTGAGGCCTAGGTCATTTGTCACACAGATCTTCTACTCCCATGGGCAGCCTA	ENSMUST00000002532,ENSMUST00000108778,ENSMUST00000165416,ENSMUST00000108769,ENSMUST00000108772,ENSMUST00000108776,ENSMUST00000108771	chr2,chr2,chr2,chr2,chr2,chr2,chr2	NM_001291206	Rgs19	11.7466	11.725	11.6987	11.7822	11.3049	11.2732	11.276	12.2285	11.9212	11.1774	11.0427	10.7625	12.396	12.6896	12.0283	11.9727
ENSMUSG00000002459	A_55_P2037023	TCACTTGGTACCATGCTAGGACTGAGAGTCATATTTCACAAAGATGTGACTATTCCTTGT	ENSMUST00000118000,ENSMUST00000002533	chr1,chr1	NM_001177795	Rgs20	5.45465	5.44497	5.45804	5.66832	5.45869	5.51387	5.47086	5.45645	6.00849	5.47401	5.49164	5.46741	5.55075	5.49993	5.58468	5.50676
ENSMUSG00000002459	A_55_P2102151	TTAAGGGAGAGAGGGTGGGGATTGTCCTTATCGGGCCTGGGAGCTAGATTTCCCACACTC	ENSMUST00000119256	chr1	NM_001290372	Rgs20	5.81302	6.14169	5.67445	5.64327	5.62727	5.65978	5.55104	5.70297	5.64229	6.11199	5.64198	5.65945	5.70378	5.67962	7.03815	5.91609
ENSMUSG00000002475	A_55_P2007447	GCTTATTTTTAAAATAGTATTTGTGAATACATATATCATATTAAAATAAATTCTATCATT	ENSMUST00000117828,ENSMUST00000144150,ENSMUST00000117726,ENSMUST00000002549	chr18,chr18,chr18,chr18	NM_134130	Abhd3	5.60544	5.59312	5.52514	5.71494	5.70384	5.5924	5.68881	5.57124	5.51098	5.65916	5.53045	5.5624	6.11076	5.79167	6.0699	7.89084
ENSMUSG00000002477	A_55_P1971448	CTAGGCGATAATGTCTCTCAAGATTACTGTTTCAAATTGATAAGGAATTTGGGGATATCT	ENSMUST00000002551	chr18	NM_009226	Snrpd1	15.8109	15.1804	15.2134	15.103	14.9353	15.0812	15.121	15.2049	15.2739	15.1594	15.0565	15.2079	15.5938	15.694	15.6793	15.4415
ENSMUSG00000002477	A_66_P125067	GGGTTTGATTTCTTTGAGTCCATTATTTGGGCCTCTTTTGAGATGAAATAAATTCTTGGC	ENSMUST00000002551	chr18	NM_009226	Snrpd1	13.7018	13.5757	13.5719	13.5395	13.3136	13.3053	13.3772	13.6873	13.47	13.3415	13.2831	13.2388	13.8201	13.9683	13.0816	13.196
ENSMUSG00000002486	A_55_P2098061	AAATGGCATGAGACTCGGAATCACAGATGAGCTTGTCCCCACTGTTAGATCCCAATACAA	ENSMUST00000094441,ENSMUST00000124242,ENSMUST00000112199	chr5,chr5,chr5	NM_029992	Tchp	10.1834	10.5291	10.3702	10.3776	10.8176	10.8433	10.8079	10.1411	10.068	10.4758	10.4616	10.7629	10.1783	10.494	10.689	10.8194
ENSMUSG00000002486	A_55_P1999852	TTGTGAGCACTCGCCCTCGTCAAATGCTCACTAACTGAAGTAAAGCTCTATCTCAGTATC	ENSMUST00000094441,ENSMUST00000124242,ENSMUST00000112199	chr5,chr5,chr5	NM_029992	Tchp	10.1368	10.4639	10.4227	10.45	10.4192	10.4776	10.472	10.045	10.0751	10.4821	10.4783	10.5187	10.2715	10.6444	10.4993	10.5553
ENSMUSG00000002489	A_55_P2308488	CTCCTCCCCATTTCACAATGTCCATTCCTTAAGAAGGGTTTAAATAATATGAAAACTTTG	ENSMUST00000002588,ENSMUST00000114124,ENSMUST00000163370,ENSMUST00000114122,ENSMUST00000164263	chr16,chr16,chr16,chr16,chr16	NM_009384	Tiam1	10.2433	10.1554	10.0916	10.1765	10.3833	10.1643	10.2599	10.5298	10.5017	10.2112	10.1359	9.98771	9.59076	9.57259	10.0186	9.00397
ENSMUSG00000002496	A_55_P2009434	CAGAAACAAGAGAGGTAATAACTTAGGGGACGGATAAAGGAGAAGTGTAGCTTAGCCCTC	ENSMUST00000097373	chr17	NM_001286720	Tsc2	5.67116	5.95445	5.8662	5.64645	5.73552	6.17365	5.60539	5.70985	5.93669	6.5651	6.66978	7.10089	5.54427	5.68305	5.43623	5.58864
ENSMUSG00000002500	A_51_P243123	GGCTGCATTGCAGGTACCAAGAAGCGAGTGATCACTCTGAGAAAGTCCCTTCTGGTGCAC	ENSMUST00000170239,ENSMUST00000045186	chr17,chr17	NM_025425	Rpl3l	8.02516	7.96533	7.84567	7.9464	8.59517	8.63639	8.56925	8.90769	8.51538	8.83918	8.88895	9.02516	7.41633	7.44489	8.03044	8.42145
ENSMUSG00000002504	A_55_P2164957	CAATGGTGGCTCTGTGTGCTCATCCCGAAGTGACCTGCCAGGCTCAGAGAAGGACAATGA	ENSMUST00000002572,ENSMUST00000019684	chr17,chr17	NM_023055	Slc9a3r2	10.3227	10.3741	10.4039	10.431	10.4944	10.7703	10.6033	11.4577	11.3938	11.7125	11.6186	11.5268	10.5332	10.4735	10.3497	10.5465
ENSMUSG00000002504	A_55_P1978962	TGCAGTCTGCCTCATAAGCCATAGCGCACGCGCGCCCTCAAATTAAACAGGCCTTGCCTT	ENSMUST00000002572,ENSMUST00000019684	chr17,chr17	NM_023055	Slc9a3r2	9.49982	8.71914	8.86908	8.8791	9.23332	9.32703	9.18645	9.9382	10.5205	10.5521	10.8435	10.8041	9.14155	9.12768	9.40417	9.32531
ENSMUSG00000002524	A_51_P177583	GAGGAAGATGCAGAAATCATCGTCAAGATTTTTGTGGAATTCTCCATGGCCTCAGAGACT	ENSMUST00000002599,ENSMUST00000100527	chr15,chr15	NM_028364	Puf60	13.6588	13.6696	13.6637	13.7289	13.4899	13.5184	13.5805	14.0204	14.1342	13.8317	13.7609	13.7598	14.0024	13.8296	13.8612	13.7226
ENSMUSG00000002546	A_55_P2002379	GCAGCTCCTCTTTATTTTGCTTTTTACTTGGGAAATAAATGGATTTAGCCATACTGCTGG	ENSMUST00000113377,ENSMUST00000100194	chr2,chr2	NM_133852	Golga2	11.6346	11.1822	11.0934	11.1265	11.01	10.9165	10.9232	10.486	11.0487	11.0088	11.0908	11.2854	10.9601	10.8562	11.187	11.1576
ENSMUSG00000002550	A_30_P01019987	ACGTCTCGTTTTATGTTCAATACAACTGTGGATCACAGCAGCTGAACTGTGATGAGCTCG	ENSMUST00000002625	chr2	chr6:122741562-122743423_R	Uck1	12.0208	11.9714	11.8621	11.9349	11.4332	11.4113	11.421	10.9249	10.8176	11.1323	11.2922	11.3341	11.2722	11.3316	11.7786	11.9993
ENSMUSG00000002550	A_55_P2078285	CTTCTGCTAGTGCTGGGCTGGTTTTGTTGAACTGAAACCCCTCTTTGGAGGGAGAATCAA	ENSMUST00000002625	chr2	NM_011675	Uck1	12.6875	12.7849	12.5404	12.7864	12.1166	11.7383	12.2713	11.865	11.2304	11.87	12.1148	12.0159	11.7295	11.8846	12.2143	12.9
ENSMUSG00000002550	A_30_P01018332	GATGTTAGATCCCTTGTTTGTTTTGTGGCAGGCTGTTTGTGAGCTCTGAACCTAGTTTTA	ENSMUST00000002625,ENSMUST00000133804	chr2,chr2	chr6:122741562-122743423_R	Uck1	12.3209	12.1058	12.0063	12.1556	11.6676	11.7386	11.7988	11.524	10.9869	11.5684	11.5671	11.4321	11.6366	11.889	12.04	12.0333
ENSMUSG00000002565	A_51_P335460	CATCTCAAGTCAATGCCACTTGGATGCCATTCACTCCCAAGTGTCCTTACATAGGATGAA	ENSMUST00000078481,ENSMUST00000002640	chr12,chr12	NM_009132	Scin	5.91302	6.21893	6.21205	6.39768	5.58274	5.53343	5.69857	6.70401	7.29668	5.62074	5.57601	5.56142	5.50506	5.53603	5.6017	5.566
ENSMUSG00000002578	A_55_P1979682	TTTGAGTGTAACATCTGTGGTTATCACAGCCAGGATCGGTATGAGTTCTCTTCCCACATC	ENSMUST00000133342,ENSMUST00000105233,ENSMUST00000119614	chr10,chr10,chr10	NM_011772	Ikzf4	6.49583	5.68711	5.84469	5.60226	7.82899	7.71393	7.6733	5.70337	5.79352	5.65702	5.87589	5.87369	6.32165	6.48565	5.56352	5.71496
ENSMUSG00000002578	A_55_P1979674	CCATCCCACTCTCTGCTTCTTTGAGATTCAAACCAAAGGATGTTTTTTCTATATTTAAAG	ENSMUST00000133342,ENSMUST00000065334	chr10,chr10	NM_011772	Ikzf4	9.09471	9.10059	8.91254	8.99587	8.39291	8.09954	7.9316	8.65783	9.38208	8.04898	8.23324	8.33875	9.57193	9.0061	8.21722	8.27779
ENSMUSG00000002578	A_55_P2119917	TTCGTGAGACCATGCAGGAGGAGGCATAGCTCCATTGCAGGTGGAAGTCTCTCTCTCTAA	ENSMUST00000133342,ENSMUST00000065334,ENSMUST00000105233	chr10,chr10,chr10	NM_011772	Ikzf4	8.37466	8.14274	7.72724	7.88762	7.49935	7.00271	7.19745	7.67955	8.75713	7.71705	7.21922	7.22781	8.76592	9.15397	7.81732	7.67694
ENSMUSG00000002580	A_51_P198076	TGGTTCTGGGGTTTAAACCTTTCCTTGTGGTTACGCTAGGAATCCCTCTACCTTTAGCCC	ENSMUST00000002655	chr11	NM_025559	Mien1	14.0915	13.8039	13.9843	13.9858	12.7565	13.0604	12.8393	13.5599	13.1908	12.9889	13.2783	13.2733	13.4405	13.6948	13.8707	13.8472
ENSMUSG00000002588	A_51_P108659	CTCAGACATAAGAAGGTATGAGAGTTTCCTGGCAATAGATCCTAACTAGCAAGGGTTTCT	ENSMUST00000002663	chr6	NM_011134	Pon1	5.70744	5.83046	5.67412	5.58507	5.60031	5.59339	5.59783	5.62824	5.58805	5.60581	5.56915	5.55523	5.62001	5.55476	6.36424	5.65399
ENSMUSG00000002602	A_55_P2051414	TTGAGTGTCTGAGATTCTAAAGGTCCACAGTCTAGAGTATTAGGTACGACTCCAAGGGTG	ENSMUST00000002677	chr7	NM_009465	Axl	10.5417	10.4751	10.6275	10.6168	8.48293	8.24759	8.06264	7.58526	8.01192	9.09432	9.14484	9.29035	9.98037	10.0833	7.2906	6.71294
ENSMUSG00000002603	A_51_P390715	ACTGCCCATCGTCTACTACGTGGGTCGCAAGCCCAAGGTGGAGCAGTTGTCCAACATGAT	ENSMUST00000002678	chr7	NM_011577	Tgfb1	8.89847	7.38573	7.35739	7.59254	7.23614	7.17261	6.97967	7.6733	8.28979	7.9393	7.68797	7.46794	9.07114	8.94635	8.78049	9.09535
ENSMUSG00000002608	A_51_P520927	TTGTGGTACACAGTATGGTGGCAGGTGGTGGACTGTTATACCCCTACCCTTACCTCCCCA	ENSMUST00000002683	chr7	NM_028771	Ccdc97	10.7681	10.3606	10.5653	10.4236	10.7705	10.7755	10.6958	10.6757	11.7159	10.8495	11.0091	11.1177	11.3848	11.2517	11.1347	11.2951
ENSMUSG00000002617	A_55_P1966908	CCACTCTACAAGCCTCATCAAATGAATTGAATTCCTTTTGTTAAATCCTTTACACAAAGC	ENSMUST00000037057,ENSMUST00000142999	chr17,chr17	NM_009555	Zfp40	7.07057	7.51932	7.12399	6.99133	9.09923	9.06035	8.82486	8.42605	8.69697	8.60843	8.79764	8.69374	8.19791	8.13587	8.49854	8.107
ENSMUSG00000002625	A_55_P2065926	TCCTTTCACTGACAACCCAGAGGAGGAAAAGGAACAAGACGAGGTGGAGGCTGGCGCTCT	ENSMUST00000050214	chr17	NM_017476	Akap8l	12.3306	12.5246	12.3924	12.4614	12.553	12.5542	12.413	11.8507	11.8745	11.8127	11.8599	11.9862	11.4757	11.2539	11.5519	11.8676
ENSMUSG00000002633	A_52_P49014	AATTTATTATTGTGTGAACTGTACTCACAGTGAGGGAAAGATTATTTTGTGAGGCCAAGC	ENSMUST00000002708	chr5	NM_009170	Shh	5.56755	6.52781	6.41963	5.64369	5.65098	5.73219	5.62906	5.59876	5.57503	5.64151	5.58658	6.49235	5.71087	7.06386	5.68971	5.65616
ENSMUSG00000002635	A_55_P2026380	CCCATGGAAGAATTCTGTGTTCTACAAGAAGACCCAGATGAATTTTTATTTAAGTAGAAC	ENSMUST00000002710,ENSMUST00000148381	chr7,chr7	NM_026549	Pdcd2l	13.0105	13.0591	13.1458	12.8664	13.6329	13.6597	13.4751	13.2075	13.2624	13.3007	13.3353	13.4464	13.0539	12.9488	13.398	13.2654
ENSMUSG00000002635	A_51_P419300	ATGCTCAGCAGTGCTAATCTAGGTCTTGCCGTGGAATTTGGAACGATTCTCGTTTACACA	ENSMUST00000002710	chr7	NM_026549	Pdcd2l	13.2482	13.3971	13.4007	13.4436	13.959	13.9163	14.0071	13.5164	13.4642	13.6576	13.6755	13.7423	13.5638	13.7578	13.844	14.1137
ENSMUSG00000002658	A_55_P2074473	ATGATTGGTGATAAGATGCACTTCTCCCTCAAAGAGTGATGCCAATAAAGAGAGCAGGCC	ENSMUST00000002733	chr17	NM_133801	Gtf2f1	13.9683	13.9883	13.9404	14.1144	14.5263	14.6067	14.4933	14.2499	14.2377	14.5068	14.6311	14.6291	14.7602	14.6311	14.5139	14.8682
ENSMUSG00000002660	A_66_P134739	CACAGACATCGCCATCCAGGCAGAGGAAATCATGAAGCTGAAAAAGCAGCTATACAACAT	ENSMUST00000002735	chr17	NM_017393	Clpp	12.8265	13.2511	13.4231	13.3191	13.5136	13.6613	13.5677	13.7327	13.7243	13.7166	13.7058	13.8024	13.6051	13.4024	13.4596	13.4889
ENSMUSG00000002661	A_55_P2016681	AGTACATGTGTTGGACCTGGAACCTCGGGGCTACATCAAGCCTCATGTTGACAGTGTCAA	ENSMUST00000002737,ENSMUST00000149632	chr17,chr17	NM_025538	Alkbh7	12.7669	12.844	12.9107	12.9115	13.249	13.3315	13.3246	13.2212	12.958	13.2677	13.2378	13.2332	13.3279	13.3288	13.6035	13.8899
ENSMUSG00000002661	A_55_P2016682	ACCTCCAGCCTGCTGACCTCCCACATATCCTCCATATTTGTGAATAAAGTAGGGAAAATG	ENSMUST00000074141,ENSMUST00000002737,ENSMUST00000149632	chr17,chr17,chr17	NM_025538	Alkbh7	12.7149	13.0303	13.0463	13.2237	13.4908	13.6366	13.5439	13.3952	13.2156	13.5179	13.5223	13.592	13.2422	13.2018	13.7249	13.6997
ENSMUSG00000002664	A_51_P312825	ATGTGACCTTCCTTGATGATCAGCACCATTGGCAGCAGCTGCCTCAGCTCTCAGCTGCAG	ENSMUST00000002740	chr17	NM_008954	Pspn	5.74028	6.63128	6.43425	6.63596	6.55838	7.36348	6.58134	7.00619	6.6021	6.74859	6.77905	6.22158	5.81748	5.69723	6.55707	5.77443
ENSMUSG00000002668	A_52_P51429	ACCTCGAGTTGCTGATCTGAAGAAGTGTTTCGAAAACTAAGATAAGGAGTGTGAGGGGTT	ENSMUST00000011623	chr17	NM_153551	Dennd1c	8.35365	8.56958	7.56321	8.22938	8.26104	8.29304	8.66096	6.93539	7.01143	7.92432	7.85768	8.01258	8.70982	8.13108	8.7433	8.68849
ENSMUSG00000002679	A_55_P2033521	ACAGCGTGTGGATGCTTTACTCATAGACCTTAGACAGAAATTTCCACCCAGATTTGTTCA	ENSMUST00000161211,ENSMUST00000002756	chr12,chr12	NM_027213	Med6	13.2954	13.5541	13.5471	13.5531	13.8693	13.7134	13.7529	14.328	14.0579	13.9772	13.8728	13.7672	13.8179	14.1952	13.7779	13.7841
ENSMUSG00000002679	A_55_P2033520	TAAAATCTGAGGAGAAGGAGAGCACAAAGAACATTCAGCAGACTGTGAGCACTAAAGGTC	ENSMUST00000161211,ENSMUST00000161598,ENSMUST00000002756,ENSMUST00000160739	chr12,chr12,chr12,chr12	NM_027213	Med6	12.1266	12.3424	12.2724	12.2802	12.4067	12.6324	12.5347	12.9241	12.7518	12.7209	12.6772	12.5914	12.8329	12.9278	12.8219	12.7014
ENSMUSG00000002688	A_51_P363338	TGTGTGACCAACTGTGTTGTATTAACAAAAGTTCCCGGAAACACTAAACTTGTTATTGTG	ENSMUST00000002765	chr12	NM_008858	Prkd1	7.23898	7.45215	7.53712	7.32242	5.674	5.80379	5.6574	7.24581	7.84159	5.74248	5.71432	7.54314	6.76446	6.93907	5.89748	5.93669
ENSMUSG00000002699	A_66_P136354	GCAGCAGATGCTATGAAATGTAAGAGTCTTGGCTAGCAGGTGATCACCAGGGCACCCATC	ENSMUST00000052413,ENSMUST00000169878	chr11,chr11	NM_010696	Lcp2	5.59638	5.74557	5.76206	5.70117	5.72507	6.02822	5.64678	5.69669	5.81256	5.78674	5.83804	5.83459	5.52485	5.58382	5.58065	6.32524
ENSMUSG00000002699	A_55_P2180949	TCGAAATAATCCAACATCATAGGTGTAATTTGTTGGTGCTGCTTAGGCCTGAGCCTAGGG	ENSMUST00000109329	chr11	ENSMUST00000109329	Lcp2	5.58708	5.56717	5.52236	5.65692	5.59518	5.64067	5.58984	5.55239	5.53545	5.62091	5.59859	5.55592	5.78491	5.84569	5.76111	5.64747
ENSMUSG00000002718	A_51_P248705	CCTTTGTTACAATCTCTCATTGGCCTGTTTGAATTACCTGAAGATGACAGCATTCCTGAT	ENSMUST00000171410,ENSMUST00000002790,ENSMUST00000169290,ENSMUST00000168599,ENSMUST00000163437,ENSMUST00000145819	chr2,chr2,chr2,chr2,chr2,chr2	NM_023565	Cse1l	13.9212	14.137	13.9242	14.0121	14.158	14.0367	14.1003	14.3258	14.5037	14.0077	14.1071	14.077	14.6888	14.9196	14.5606	14.5792
ENSMUSG00000002728	A_55_P1988498	CTCCTCCTAAATCCTGTGCCTGAGAACCACTGCTGCACATATATAAATATATATATATTT	ENSMUST00000110000,ENSMUST00000002805	chr2,chr2	NM_026425	Naa20	13.9125	13.8239	13.8985	13.9265	13.5585	13.5991	13.5189	13.6347	13.3549	13.6787	13.669	13.6299	13.6192	13.8279	13.4227	13.7754
ENSMUSG00000002731	A_51_P345836	CTTTGTACCACAAGGCTGAGTGTGGTTTTCATTTTACAGGGTCAGACGCATAGGTTGAAC	ENSMUST00000002808	chr2	NM_011871	Prkra	12.725	12.3139	12.3786	12.4829	11.4284	11.2477	11.3865	10.5519	10.3798	10.3998	10.1587	10.284	11.2064	11.2909	10.4392	10.4631
ENSMUSG00000002732	A_51_P415607	TGGACATTGCTATGATGGACATGTGCCCTGGGGAAAAGAGAAAGGTGATTATACCTCCTT	ENSMUST00000002809,ENSMUST00000176815,ENSMUST00000147355	chr2,chr2,chr2	NM_010222	Fkbp7	11.4893	11.8687	11.7748	11.8086	11.2909	11.2533	11.3957	9.74347	9.07266	10.0285	10.0472	9.81367	9.38715	9.6625	9.93446	9.95564
ENSMUSG00000002733	A_55_P2319370	TAGGCAGCAAGCTGCTGTTGTAAGGTATGATTTGCAGCTCTTTGGCATATCTAGAGACAT	ENSMUST00000111920	chr2	NM_031256	Plekha3	12.503	12.1979	12.23	12.1152	12.1774	11.9658	12.1331	12.1224	12.3276	12.0407	12.1376	12.0834	12.2008	12.4966	12.0712	12.4119
ENSMUSG00000002741	A_52_P583155	TGGTCTGCTGTGCACAAACTATATCCGAGAGATCCTGTCTCCCCAAAAGCCACTGCTGGG	ENSMUST00000002818	chr11	NM_019661	Ykt6	14.1097	13.2519	14.096	13.84	13.292	13.3232	13.451	13.2472	13.3025	12.8642	13.0702	13.5032	13.5819	13.737	13.8001	13.9468
ENSMUSG00000002748	A_66_P132855	GACAAGCCCTTAGGGAGCCAGAAAAAGAGCAGGAAGAAGTTAAAATGTTTAATTTTTTAA	ENSMUST00000002825	chr5	NM_011714	Baz1b	10.4692	11.0599	11.0193	10.9612	11.7541	11.6461	11.6828	11.2021	11.2559	11.8098	11.7477	11.6673	11.2191	10.9345	11.8098	11.3945
ENSMUSG00000002748	A_51_P463828	CAGGAGTTCCTCACTGACATGAAGCAAGTGTTTGCCAATGCCGAGCTCTATAACTGCCGG	ENSMUST00000002825	chr5	NM_011714	Baz1b	8.70744	8.72679	8.59736	8.71051	9.62279	9.49319	9.40662	9.3792	9.31104	9.78879	9.64212	9.42648	9.35494	9.43879	10.2563	10.4246
ENSMUSG00000002763	A_52_P656565	TGCAGATCTCTATTCTCTCTGCTCTGACGCCATGATGACTGCCCTCAAACGCAGGGTTCG	ENSMUST00000002840,ENSMUST00000144964	chr17,chr17	NM_145488	Pex6	11.2139	11.0948	11.3197	11.4528	10.6559	10.6401	10.5379	11.3013	12.0141	11.1601	11.2899	11.5679	11.9785	11.8189	11.8005	11.3968
ENSMUSG00000002763	A_55_P2162530	TTGAGATTCTGTCCTCGCCTCACTACAGTGCTAATGGAAATTATGACCATGTCCTGTACC	ENSMUST00000002840,ENSMUST00000144964,ENSMUST00000127897	chr17,chr17,chr17	NM_145488	Pex6	8.45694	8.29921	8.32293	8.55277	8.47847	8.256	8.45048	8.74141	9.37465	8.65504	8.78646	8.99392	9.46008	9.52075	8.86397	8.86264
ENSMUSG00000002767	A_55_P2021886	GCCCTCCGCTGCTGCCCAAAACTGATTGCCCTGGACTCTAATAAAATGTCTCTTGTTTTT	ENSMUST00000002844,ENSMUST00000113429,ENSMUST00000113430	chr17,chr17,chr17	NM_025302	Mrpl2	14.6727	14.8554	15.3422	15.0548	15.3413	15.2675	15.2835	14.8811	14.8234	15.3209	15.1995	15.2787	14.7368	14.7487	14.831	14.9434
ENSMUSG00000002768	A_51_P448489	CAAGTCAGGACCAGCACAGGACTAACAACTCTGGTCTTAACAGCCTCCTCCTTCCCATGT	ENSMUST00000002845	chr17	NM_010787	Mea1	12.779	12.901	13.0144	13.0128	12.4137	12.5149	12.5217	13.082	12.9706	12.6365	12.48	12.5073	12.838	12.6591	12.3587	12.5793
ENSMUSG00000002769	A_51_P419439	AGGCACTGGCAGAGATGGCTCTCCTGGCTTCAGTAAGTTCCGGCTCTCTTACTACCCACA	ENSMUST00000002846,ENSMUST00000147112	chr17,chr17	NM_010321	Gnmt	10.8526	11.1508	11.2073	11.2557	9.72762	9.76342	9.89419	11.0231	10.5136	9.80325	9.99493	9.70306	10.0377	10.335	9.4661	9.63844
ENSMUSG00000002771	A_55_P2125997	TCTTGGAGCCCACCGACTCTTTTTTAAACCCGAAAAGGGCTTTTTAACGTCACCTGATTG	ENSMUST00000002848	chr7	NM_008172	Grin2d	5.55667	5.56646	5.6116	5.56852	6.35395	5.69342	5.53685	5.55592	5.63418	5.57436	5.67099	5.64069	5.50412	5.51445	5.61054	5.6744
ENSMUSG00000002778	A_52_P596541	ACAAATCTTTCCACTATTTAGTTTTTGATTCTGATGACTTTTTTCTCTTCTACCTGGCCC	ENSMUST00000002855,ENSMUST00000107719,ENSMUST00000133022	chr7,chr7,chr7	NM_133950	Kdelr1	13.2023	13.2035	13.3619	13.3928	13.271	13.2938	13.2422	12.3792	12.364	13.11	13.0687	12.996	12.2467	12.8032	12.6317	13.0463
ENSMUSG00000002778	A_55_P1992762	GAGTTCCTCGTCGTTCCTACTGCTATTTTGGCTTTCCTGGTCAACCATGACTTCACCCCT	ENSMUST00000002855,ENSMUST00000107719,ENSMUST00000107718,ENSMUST00000146932	chr7,chr7,chr7,chr7	NM_133950	Kdelr1	13.9354	13.6008	13.499	13.5829	13.4785	13.4902	13.5456	12.7237	12.5776	13.2665	13.205	13.0371	12.5303	12.8223	12.9675	13.3837
ENSMUSG00000002781	A_55_P2003688	ATCCCCTTAGTCTGGGTCTCCCTGTCTGTGCACCCTCTTCCAAAGGAATAAATCATGCTT	ENSMUST00000069772,ENSMUST00000135554,ENSMUST00000107716	chr7,chr7,chr7	NM_144801	Tmem143	12.3684	13.159	14.6683	13.0698	11.7898	12.6145	11.9858	11.8213	13.3722	11.9026	13.287	13.2884	12.2538	12.0656	12.4246	12.3475
ENSMUSG00000002791	A_30_P01026762	TCCTGAGAGTCGGGTCTCAGCCAGTCTCTAGTGTGAAAATGTGCCATTGTGCTATTTTTT	ENSMUST00000159650	chr17	chr17:32213027-32228368_R	Pdxk-ps	11.4031	11.1832	11.3544	11.1816	11.0416	11.1619	11.1203	12.0678	11.6977	11.7298	11.72	11.5472	12.0138	11.946	12.1007	12.2372
ENSMUSG00000002791	A_52_P468378	CACAAACACCCAGACAATCTCAAGGTGGCCTGTGAGAAAACAGTGTCTGCTGTGCAGCAC	ENSMUST00000159650,ENSMUST00000160550	chr17,chr17	NR_027316	Pdxk-ps	9.05946	9.10431	9.24059	9.1224	8.98609	9.2143	8.98069	9.95223	9.67418	9.54876	9.5437	9.51673	9.81659	9.68948	9.99617	10.1894
ENSMUSG00000002791	A_30_P01020734	CCTCTGAAAAGCTGTAACATCTGCCTTAGAGCCATGACTGAAACTGGACATCATGTTCCT	ENSMUST00000159650	chr17	chr17:32213027-32228368_R	Pdxk-ps	10.1477	9.9798	10.0702	9.62984	9.89269	9.90344	9.80678	10.7763	10.4851	10.491	10.3313	10.3768	10.6056	10.4651	11.27	10.844
ENSMUSG00000002791	A_30_P01018572	AATGACAAAGCTGTTGTAGGAATATGTGATTCAGAACCATGGTCCCTTCCCCCAAAGGCT	ENSMUST00000159650	chr17	chr17:32213027-32228368_R	Pdxk-ps	10.5732	9.73054	9.74075	9.82089	8.86167	8.84361	9.20159	9.42727	9.13908	9.10459	9.18942	8.68801	9.73868	10.0594	9.47877	9.77888
ENSMUSG00000002797	A_52_P641758	ATAACAGACTCTGAAGCTATGTGTGCTAGTATGAAGTGCTTTTAACGTTTGCGAACAGGA	ENSMUST00000131475,ENSMUST00000002874	chr6,chr6	NM_026637	Ggct	12.8336	12.6659	12.7264	12.6866	11.8772	11.9423	12.1188	13.1851	13.0051	12.4954	12.5289	12.4744	12.7243	12.8211	12.2983	12.4966
ENSMUSG00000002799	A_51_P451338	TTGTATAAATTATTCAACGGCTGTCAGGCGGAAAACAACGGAGTATTCTCGGATCATTGC	ENSMUST00000075827	chr12	NM_010588	Jag2	11.316	11.185	11.0301	11.194	9.04042	8.96696	8.76158	11.3255	11.2142	9.27947	9.37656	9.46659	10.7623	10.8435	9.3792	9.13632
ENSMUSG00000002803	A_52_P635271	TCAGCCAGAGTCTGAAACTTGACTTCTCACAGCCCGTGTCGGCTGACCCTAGACAGCATT	ENSMUST00000165079,ENSMUST00000002880	chr12,chr12	NM_201646	Btbd6	10.4397	10.0535	10.1831	10.2426	10.0532	9.94702	9.99617	10.3032	10.5822	9.84261	9.93376	9.88807	10.5486	10.6052	9.86207	10.1718
ENSMUSG00000002804	A_51_P155073	TGGTCCCCACCGATCTGCGCAGAGTTGCCACATACATGTCTGGAGTAGGACTGACTAGCT	ENSMUST00000002881	chr12	NM_025399	Nudt14	12.5267	12.4882	12.5469	12.5793	11.0365	11.1743	11.118	12.1188	11.5656	11.5243	11.1257	11.0894	11.8422	11.7423	11.7796	11.9243
ENSMUSG00000002808	A_52_P577388	TCGCTGTGTTTTATTTGCCATGTATCATCTTTTGTTATCAAGAGAAGTGTATGATGCTTG	ENSMUST00000002885	chr13	NM_134065	Epdr1	11.3938	10.8746	10.8453	10.8409	11.1889	11.0238	11.2304	10.4553	10.4179	9.47542	9.54169	9.73148	10.6507	10.1873	9.32293	9.86974
ENSMUSG00000002812	A_55_P2019068	TATATGGGAAAAAGAACATCAAATTGGAGCCTGTGCCCCTCAAAGGGTCCTCACTAGATC	ENSMUST00000002889	chr11	NM_022009	Flii	9.80942	10.1928	10.1826	10.252	10.3262	10.3056	10.2561	9.74075	9.70945	9.966	10.126	9.55601	9.93847	10.1159	9.70463	9.73758
ENSMUSG00000002812	A_51_P175771	AAGCCCCAGCCTAAGCAGTACCTATGACCTCAGACTCCAGTGAGGAAGAGGAGGACTCCT	ENSMUST00000154141,ENSMUST00000002889	chr11,chr11	NM_022009	Flii	12.5255	12.5341	12.4609	12.4508	13.1877	13.072	12.8356	11.551	12.0462	12.0924	12.3427	12.543	12.2254	12.2581	12.0944	12.4624
ENSMUSG00000002814	A_55_P2122285	ATGACCCATGGGATCTTGGGTTCACATTAAAAGAGTAGTTGCTGTGCCCAGCACTGTAAT	ENSMUST00000102668,ENSMUST00000120417	chr11,chr11	AK164443	Top3a	7.11266	7.13998	7.22888	7.47118	8.90973	8.8885	8.81929	8.24132	8.24774	8.24489	8.37923	8.53525	8.25207	8.0637	8.39615	8.31062
ENSMUSG00000002814	A_55_P1953578	CAGAAGCTTCCGCTCCTGCTCCATCTAGGACACCCATAGCTCATGTGCCTTAATAAAAAA	ENSMUST00000002891,ENSMUST00000117743	chr11,chr11	NM_009410	Top3a	10.8911	10.5758	10.4833	10.8538	11.4313	11.3844	11.3861	10.4212	10.5203	10.9408	11.2505	11.2958	11.1078	10.9436	11.4424	11.5338
ENSMUSG00000002820	A_55_P1961135	CAAGGTCCCAAAGGTCCTGTCCTGGGAGAACTGACTGTGGCTGATAAAGATGCAGACTTG	ENSMUST00000065005	chr9	NM_153583	Atg4d	11.6818	11.982	12.0755	12.0138	12.4573	12.5286	12.5904	12.2396	11.9588	12.4783	12.503	12.5708	12.1098	12.0141	12.8322	12.7729
ENSMUSG00000002825	A_51_P314161	AGGTCTGAGTGGAGGAGAAAGCAAGGCACAGTTCTGGAAGATGGTGGCGTTGAGCACCTC	ENSMUST00000002902	chr9	NM_021888	Qtrt1	11.7503	11.8852	11.8657	11.8487	12.7994	12.8419	12.941	12.6859	12.2876	12.8755	12.8544	12.8322	12.555	12.505	12.7931	12.9865
ENSMUSG00000002831	A_51_P495780	CAGCCTGTGGGTATGAGACCTGCCCTGAATCAGGTCTGGCTCCCTATACTGCTCATGGTA	ENSMUST00000002908	chr17	NM_020568	Plin4	7.77186	7.42182	7.5582	7.88396	5.5749	5.5963	5.90859	7.7848	8.3054	7.6083	7.48208	5.62436	7.80439	8.41117	7.57919	8.16755
ENSMUSG00000002833	A_51_P400773	ATGAGAGGACACGGCTGGCCTCTGAGTCTGCCAATGATGACAATGAGGACAGCTGAGCTC	ENSMUST00000002911	chr17	NM_008233	Hdgfrp2	12.5764	12.591	12.6797	12.6376	12.1317	12.1697	12.1467	12.6499	12.6578	12.4028	12.3977	12.3276	12.7293	12.7561	12.4899	12.5189
ENSMUSG00000002835	A_51_P196973	AGTGACAGGTGTCAAGTTGAAAGACCTGGGGGAAATTGACCTAGGTGACAGGGAGTAGTG	ENSMUST00000002914	chr17	NM_013733	Chaf1a	11.7968	12.1653	12.1504	12.1812	12.3916	12.4213	12.4569	12.5236	12.5803	12.5498	12.6142	12.6457	12.3995	12.5006	12.4703	12.5739
ENSMUSG00000002844	A_52_P504478	CCGAGTTCCTCTCTTGTGTATGAGAATCCTTTTATTTCAGTTGATGGGGTCAGCTTTTCC	ENSMUST00000002923	chr16	NM_007414	Adprh	13.9415	13.5241	13.5977	13.8065	14.776	14.7289	14.8554	13.7876	13.7436	14.353	14.3907	14.4307	14.2885	14.3439	14.5163	14.6874
ENSMUSG00000002845	A_51_P415519	AGTTGGGAAGGGTAAGGGATATTAAATGTATCCATAAACAAGATGATGTTATCTTTCATG	ENSMUST00000171687,ENSMUST00000002924,ENSMUST00000170097	chr16,chr16,chr16	NM_026407	Tmem39a	12.4954	12.9259	12.6438	12.7018	12.917	13.2031	13.2375	12.2927	12.4033	12.8848	12.9527	13.0112	11.9464	11.6478	12.9507	12.176
ENSMUSG00000002846	A_55_P2429714	CCATATTTAACACAGTGAACACTGGACTAACTGTGTATCGAAATAAAGACGCCATGAGCC	ENSMUST00000002925	chr16	NM_024273	Timmdc1	11.9832	10.9736	10.8891	11.072	10.9091	10.7023	10.7403	11.0557	10.5708	10.5291	10.3597	10.2142	11.2557	10.8908	10.9236	10.6527
ENSMUSG00000002847	A_51_P381618	TCTAACGCTTTACATAAATGCCCTTTTAGCTTCTCTATTTCGACACAACTGTGATTACCT	ENSMUST00000002926	chr16	NM_134102	Pla1a	10.8858	10.7113	10.7059	10.5136	13.9926	14.0327	14.1711	9.76409	9.31803	12.9679	12.917	12.9943	11.0778	10.7666	13.1207	13.3971
ENSMUSG00000002870	A_51_P158210	CCCCTTTAGACAAAGAGCAACTTAGAAGTATTTGCAAACTTTTCCAAAACATTCTCAAAG	ENSMUST00000058011	chr6	NM_008564	Mcm2	13.9643	13.844	13.8495	13.7511	14.2228	14.2122	14.0871	14.1208	14.6009	14.2986	14.3854	14.5184	14.4402	14.1965	14.3252	14.4169
ENSMUSG00000002871	A_52_P615401	GGCCGGCAGTTCTGGCTCGTCAGCTCTTGCTTTTTCTTCCTGGTCTACTCACTGGTGGTA	ENSMUST00000055022,ENSMUST00000152585,ENSMUST00000148874	chr6,chr6,chr6	NM_011906	Tpra1	10.8791	10.4864	10.4783	10.3784	9.78503	9.79743	9.85213	10.4308	10.058	10.526	10.5194	9.55251	10.5226	10.7093	10.3142	10.7795
ENSMUSG00000002881	A_30_P01024904	GGACCATTTCTCCCTAAGTCTGTGTTATTCTTTATTGTGTGAATTCTGCATTTTTGTGAT	ENSMUST00000069792	chr1	chr1:52507332-52514490_R	Nab1	11.1756	10.7862	10.8095	10.6519	9.60332	9.53095	9.669	11.8199	12.0786	9.24622	9.36276	9.94793	11.4196	11.4577	9.66541	9.74717
ENSMUSG00000002881	A_52_P318438	GCTTTAGATCATGCTGTTATAGATATGAGTTCCTAATCTGTTATACTGAAATCTGTTGGC	ENSMUST00000069792	chr1	NM_008667	Nab1	10.4236	10.4149	10.45	10.3014	9.3938	9.15817	9.42624	11.456	11.582	8.99899	9.15457	9.23767	10.8964	10.7862	9.28234	8.80084
ENSMUSG00000002881	A_30_P01029012	GATACTTCCACTGAACAAGGTCAATTGGTTACCTCAGTATTACAGCCAATATAACCCAAG	ENSMUST00000069792	chr1	chr1:52507332-52514490_R	Nab1	10.7859	10.548	10.6923	10.5301	9.7085	9.47082	9.41478	11.7192	12.2143	9.18039	9.56243	9.46026	10.9467	11.0681	9.61484	9.55642
ENSMUSG00000002885	A_55_P2007022	CGCTGCTCCACATCCAGGGCAGAAGGTCTCACAGCTAAAGACTAGGTTTTGTAATTTTTT	ENSMUST00000002964,ENSMUST00000166939,ENSMUST00000075843,ENSMUST00000109802	chr8,chr8,chr8,chr8	NM_011925	Cd97	13.141	13.2563	13.1891	13.3177	13.376	13.1055	13.1357	12.2035	12.5892	12.4428	12.7395	13.0058	12.2342	12.1122	14.1716	14.1698
ENSMUSG00000002897	A_51_P348280	CAAGTGTGTTGCTCATTCCTTGAATATTTATTCTGTACCTACTATTCATCAGACATTTGG	ENSMUST00000002976	chr6	NM_008359	Il17ra	9.40618	9.40417	9.37537	9.41669	9.16127	8.93332	9.14983	9.58146	9.24668	9.18469	8.99112	8.86264	9.26248	9.1017	9.05863	9.19403
ENSMUSG00000002900	A_66_P101600	CCGAGGCAGTCATCTACAAATAACCCATCATCTATTTAATGTTTTTAACCACCTACTTTT	ENSMUST00000002979	chr12	NM_008482	Lamb1	15.9198	15.6529	15.5736	15.4359	11.2075	11.0234	10.566	13.5991	13.9789	11.4434	11.5037	11.5901	13.1115	13.2384	11.0708	11.2165
ENSMUSG00000002908	A_55_P1997550	AATAGAGGTTGACAGTGGAACACTCCCAATTAAAGCAGGGGATTCAGGATCTGTGGAAAC	ENSMUST00000110081,ENSMUST00000110078	chr8,chr8	NM_032397	Kcnn1	5.63016	5.67183	5.79517	5.60888	5.69368	6.04037	5.57809	5.67572	5.77879	5.64708	5.83164	5.85299	5.5253	5.63881	5.44454	5.56983
ENSMUSG00000002910	A_55_P1957922	CCAGACCTGCCAGGGACTTGCCATTTCAATGGTCTGAAGAATTGTTCACTTTTATATATT	ENSMUST00000002989	chr8	NM_027560	Arrdc2	11.8496	11.5817	11.8196	11.761	11.3852	11.3914	11.3217	10.3273	10.3821	11.486	11.5199	11.4473	10.5542	10.4955	11.2282	11.2574
ENSMUSG00000002910	A_55_P2088440	TCCCCCACATCCCAGACCTGCCAGGGACTTGCCATTTCAATGGTCTGAAGAATTGTTCAC	ENSMUST00000002989	chr8	NM_027560	Arrdc2	11.9929	11.7042	11.8586	11.9215	11.5583	11.536	11.5644	10.6406	10.6224	11.599	11.6461	11.641	10.8085	10.8224	10.947	11.0506
ENSMUSG00000002930	A_52_P355124	AGACTCTGATACGTTTTCTTATATAAGAGGTGGTGTTGTCTAGTGAACACAGATGTGCAT	ENSMUST00000052827	chr6	NM_011153	Ppp1r17	5.51942	5.48189	5.54185	5.37792	5.44586	5.51178	5.38205	5.42544	5.52157	5.3881	5.50057	5.53831	5.41754	5.44116	5.44537	5.58404
ENSMUSG00000002944	A_51_P375146	AAGAATGAAAAATGAACAATTCACATGTGAGCCACTGCTTATATATTAAGTCTCTCCCTC	ENSMUST00000082367,ENSMUST00000170051,ENSMUST00000165232,ENSMUST00000169095	chr5,chr5,chr5,chr5	NM_007643	Cd36	5.42444	5.49109	5.42784	5.58139	5.52796	5.41398	5.65059	5.5104	5.43474	5.5779	6.63181	5.40608	5.65129	5.40076	5.57948	5.48448
ENSMUSG00000002948	A_55_P1974602	AAGGATGTCATGGCGAAGACCGAGTCCCCAAGGACTAGTGGAGTCCTGAGTCAGCACCAT	ENSMUST00000110998,ENSMUST00000062686,ENSMUST00000003027,ENSMUST00000110999,ENSMUST00000145165,ENSMUST00000110994,ENSMUST00000110995,ENSMUST00000110996,ENSMUST00000129866,ENSMUST00000129537	chr8,chr8,chr8,chr8,chr8,chr8,chr8,chr8,chr8,chr8	NM_001042557	Map2k7	7.06011	5.50359	5.46115	5.47394	5.9322	5.44696	5.73208	5.46453	6.6094	5.47131	5.47404	5.47344	5.46801	5.70826	5.53867	6.02758
ENSMUSG00000002949	A_51_P143470	AGTGCTCTTACTTCCTGTACATAAGCCTAAGATCTGGACCTAATAAAACACCAAAGCGCA	ENSMUST00000149827,ENSMUST00000003029	chr8,chr8	NM_011592	Timm44	13.931	14.0071	14.0091	14.0484	14.4152	14.3676	14.2683	13.3784	13.5069	13.8427	13.8276	13.9584	13.383	13.3574	13.6442	13.7956
ENSMUSG00000002957	A_52_P354298	CCAGGATTGCTATAGACTGAGCTGTATGGGGTCATCTGTACGTACACAGCAGTGTTGTGT	ENSMUST00000003038	chr7	NM_007459	Ap2a2	12.4004	12.1955	12.1152	12.0789	11.4365	11.3134	11.2928	11.4279	11.3925	11.253	11.4294	11.3773	11.9262	11.7685	11.7266	12.0094
ENSMUSG00000002963	A_55_P1965150	ATCCTTGAGATTCCATTCCGGTTACAGGAGCATCTGGACCCGGCACTGCAGCGACTGTAC	ENSMUST00000107876,ENSMUST00000003044,ENSMUST00000145850,ENSMUST00000098478,ENSMUST00000123015,ENSMUST00000144669	chr7,chr7,chr7,chr7,chr7,chr7	NM_021549	Pnkp	11.9423	12.2782	12.4532	12.4721	13.2193	13.2263	13.2637	12.5341	12.2021	12.9031	12.9766	13.0665	13.1768	13.0849	13.2212	13.1058
ENSMUSG00000002963	A_66_P129444	GTTAGGGGTCCCATTTCAGGTGCTGGTGGCAACACATGCAGGTCTAAACCGAAAGCCAGT	ENSMUST00000107876,ENSMUST00000003044,ENSMUST00000123015	chr7,chr7,chr7	NM_021549	Pnkp	10.5139	10.7287	10.9567	10.9532	11.7411	11.8413	11.8228	11.3724	10.702	11.7656	11.5898	11.5122	11.5888	11.4976	12.0021	12.0682
ENSMUSG00000002968	A_51_P392861	ACACGGCCCCATGCGAGGTGCGCGTGCTTATGCTCCTGTACTCGTCTAAGAAGAAGATCT	ENSMUST00000003049	chr7	NM_029365	Med25	13.1633	12.678	12.6412	12.6791	12.5392	12.5388	12.5783	12.8384	13.1515	12.6696	12.694	12.6335	13.2233	13.6197	13.0387	13.5871
ENSMUSG00000002980	A_51_P173601	AGTGTTGAGGCTGACGACCTCCCAGAGGCAATCTCTGGATCTGGAACTTTGGGCATCATC	ENSMUST00000003061,ENSMUST00000135632	chr7,chr7	NM_020486	Bcam	10.7471	9.59145	9.55919	9.85543	9.76342	9.93423	9.76972	10.5357	10.8224	9.96316	9.92523	10.1113	11.7599	11.841	11.9212	11.7263
ENSMUSG00000002981	A_51_P332799	GAGGCACCGTCCATCGTCTTGTCTATCCGTCTGTTCCTATGTGTTTGCAGACATCTCGCC	ENSMUST00000055242	chr7	NM_019649	Clptm1	13.2845	13.0584	12.8262	12.9973	13.3438	13.2442	13.1926	13.0849	13.4436	13.1484	13.3341	13.3251	13.3524	13.6932	13.2327	13.6707
ENSMUSG00000002983	A_55_P2168741	GGCACAGGTACCAGACCCCGACCTTTGACCCCAGCTTCTCACCTCTGCTCATGGAGATTC	ENSMUST00000148040	chr7	ENSMUST00000148040	Relb	9.94793	10.0966	10.0862	10.073	8.37884	8.42428	8.15901	10.1339	9.77039	10.0738	10.0725	8.66275	9.79169	10.2269	9.68948	10.0505
ENSMUSG00000002983	A_55_P2168736	ATCAGTCTTCCAGCTTCCTCATCCTGAATCGGACATCTGCAGCGCTGGTGGGAAGATGGG	ENSMUST00000094762,ENSMUST00000049912,ENSMUST00000148040,ENSMUST00000137615,ENSMUST00000131759,ENSMUST00000098754	chr7,chr7,chr7,chr7,chr7,chr7	NM_001290457	Relb	10.8642	10.894	10.8146	10.8534	11.7593	11.6632	11.7822	10.6066	10.8652	11.7515	11.7217	11.7733	11.4174	11.3975	11.467	11.3459
ENSMUSG00000002983	A_51_P389751	GAAGATGGGGAGCACTCCGGTTCTCTTTGAGCCCATTTTACAGAATGCTGAGTCCGAAGA	ENSMUST00000094762,ENSMUST00000049912,ENSMUST00000148040,ENSMUST00000137615,ENSMUST00000131759,ENSMUST00000098754	chr7,chr7,chr7,chr7,chr7,chr7	NM_009046	Relb	11.0906	11.2174	11.205	11.4095	12.0969	12.1398	12.1148	11.0388	11.2893	12.1774	12.1673	12.1834	11.8376	11.633	11.8084	11.8862
ENSMUSG00000002984	A_55_P2161690	AGTTCGTGAACTGGCAGGTGGATGGCGAGTACCGTGGTTCTGACTTCACAGCTGCTGTCA	ENSMUST00000093552,ENSMUST00000032555,ENSMUST00000174476	chr7,chr7,chr7	NM_001109748	Tomm40	12.8165	12.4855	12.4863	12.5961	13.4093	13.4751	13.5217	13.9984	13.8461	13.8612	13.6732	13.483	14.4567	14.4801	14.2145	14.4813
ENSMUSG00000002984	A_66_P139295	CACCCCTCCATAGAAATCATGTTTATAAGTTATGGAAAACCGGGACATTTTACAGAAAAA	ENSMUST00000093552,ENSMUST00000032555	chr7,chr7	NM_001109748	Tomm40	13.5026	13.8548	14.0853	13.8597	14.7743	14.7727	14.4275	14.6396	15.0687	14.7907	14.9196	14.9404	15.0941	14.8545	15.1618	14.7426
ENSMUSG00000002985	A_51_P171999	AAGATACAGGCCTCTGTGGCTACCAACCCCATCATCACCCCAGTGGCCCAGGAGAATCAA	ENSMUST00000174064,ENSMUST00000173739,ENSMUST00000174355,ENSMUST00000003066	chr7,chr7,chr7,chr7	NM_009696	Apoe	15.9136	15.7005	15.8426	15.7336	15.885	15.7791	15.7302	15.2308	14.7146	15.8779	15.8065	15.8225	14.6663	14.5419	15.4913	15.4903
ENSMUSG00000002992	A_51_P334979	GGGAAAGGAAAACCTGATGACAGACACCGCGCCTCTTTGCTCGCATCACCAGACCAGGAT	ENSMUST00000003074,ENSMUST00000134116,ENSMUST00000142352,ENSMUST00000150569	chr7,chr7,chr7,chr7	NM_001277944	Apoc2	9.9584	9.5055	10.066	9.58707	8.85122	8.95589	9.38641	9.7285	9.25882	10.0565	9.41056	9.79553	9.47514	9.18505	10.1469	9.08011
ENSMUSG00000002996	A_51_P216605	AGACTGCTATGTGTCTATTCCTGTGGTTTAGATGGCAGATATGTCAGCTATTTTATGCTA	ENSMUST00000167458	chr12	NM_177993	Hbp1	10.2122	10.5613	10.2757	10.0303	8.52326	8.25741	8.35278	9.04704	8.8903	8.28561	8.20727	8.20375	8.41356	8.4166	8.05192	8.10545
ENSMUSG00000002996	A_52_P39247	ACCAAGTGAGAGTTTTGGTTAGTAATCACAGCTGTAAAATTGATTTACACTTGTTAAACA	ENSMUST00000172314	chr12	NM_153198	Hbp1	13.414	13.1633	13.1377	12.9074	12.4684	12.3427	12.3281	12.763	12.7898	12.1417	12.3354	12.3889	12.6369	12.6419	12.2654	12.3152
ENSMUSG00000002997	A_55_P2055087	CGGCTATGAATGCCAGCTCTGTTCTGTTCAGTATTGTTGGTTATATTTAAATTTTCCTTA	ENSMUST00000003079,ENSMUST00000036497,ENSMUST00000146865	chr12,chr12,chr12	NM_011158	Prkar2b	10.1853	10.0738	10.23	10.1815	9.06057	8.75958	8.76805	11.0018	10.8029	9.44565	9.73979	9.88238	9.26938	9.54626	8.49014	8.56422
ENSMUSG00000002997	A_66_P112436	TCTGTCTATATTGCATATCATTCGACCTTATCCCTAGCTTTAAAGTAAACTCACAGTCAA	ENSMUST00000036497,ENSMUST00000146865	chr12,chr12	NM_011158	Prkar2b	9.88207	9.49567	9.61837	9.66104	8.61214	9.83601	8.81434	10.5898	10.2533	9.61754	9.4793	9.51692	9.05946	9.8873	8.54797	7.68325
ENSMUSG00000002997	A_55_P2122200	CTTGTGTGTTAGCCTTGGCCTATTGGTAAAATGGTGTGAAAATCATATGCAATTTTGAAA	ENSMUST00000036497,ENSMUST00000146865	chr12,chr12	NM_011158	Prkar2b	7.83533	8.1004	8.3262	8.46759	7.40046	6.77615	7.43678	9.53588	8.83774	7.94895	7.98862	7.66018	6.2769	7.10499	6.12595	5.77375
ENSMUSG00000003031	A_52_P673863	ATTAGCCAAGCAACCATAAGACTCTAGTCAAAAGCACTCGTGCAGATATGCTGCATATGA	ENSMUST00000067327	chr6	ENSMUST00000067327	Cdkn1b	7.48231	7.58115	7.64371	7.26095	7.08662	7.4037	6.93149	6.91266	8.01214	6.81083	7.03853	6.45781	5.64533	5.58622	6.93646	8.00175
ENSMUSG00000003031	A_55_P2026562	GTGCTTAAAAGGTTGCATACTGAGCCAAGTATAATTTTTGTAATGTGTGAAAAAGATGCC	ENSMUST00000003115,ENSMUST00000067327	chr6,chr6	NM_009875	Cdkn1b	12.2979	11.9015	12.0861	11.4085	12.3452	12.2802	12.3669	10.7746	11.7996	12.0285	11.9429	12.1546	11.6003	11.1606	11.9603	12.0222
ENSMUSG00000003032	A_55_P2122020	GTTTATTCCCAAGTATGCCTTTAAGCAGAACAAATGTGTTTTTCTATATAGTTCCTTGCC	ENSMUST00000107619	chr4	NM_010637	Klf4	14.1453	14.1646	14.0644	14.1406	15.3327	15.2629	15.2629	13.938	14.3162	14.9095	14.9119	14.9761	14.0257	13.9561	15.2471	14.9008
ENSMUSG00000003033	A_51_P190805	TCCCTTGCCAGCCCTTGACCACATCAGTGTTTTCTCAGAAGGGCACATGGCCTCAGCCTT	ENSMUST00000003117	chr8	NM_007456	Ap1m1	12.3408	11.9019	11.9765	12.1436	13.0961	13.1019	13.1894	13.0687	13.1894	13.5476	13.5991	13.5684	13.5852	13.8448	13.2629	13.9822
ENSMUSG00000003037	A_55_P1962174	AAGCACAAACTAAGGAAAGCTCACTTAGAGGATTTTGGAAGAAGTGGACCGCTTCCATGG	ENSMUST00000003121	chr8	NM_023126	Rab8a	12.2706	12.0963	12.291	12.1546	12.7061	12.779	12.805	12.6275	12.1857	13.0358	12.6314	12.7542	12.8862	12.7285	13.5332	12.9078
ENSMUSG00000003037	A_55_P2174821	ACTCGACTATGGGATCAAGTTCATGGAGACCAGTGCAAAGGCCAACATCAATGTGGAGAA	ENSMUST00000003121	chr8	NM_023126	Rab8a	12.5341	12.5663	12.5986	12.5996	12.8557	12.8843	12.9671	13.1159	12.4586	13.4339	13.0668	12.8772	13.1291	13.2023	13.6273	13.2422
ENSMUSG00000003039	A_52_P482124	CCAGATTTGGGGAATAGGGAACACAATGATTTTTGTAATATGTAATGAGGTGTTGCAGTG	ENSMUST00000003123	chr8	NM_026455	Fam32a	10.6823	11.0321	11.0221	10.9084	12.0208	12.1264	12.2287	12.4954	12.6376	12.3309	12.3904	12.4583	12.4958	12.2735	12.2441	11.9433
ENSMUSG00000003039	A_52_P549977	CTGGTGAATCTGCTGAGACCAGGTTTTCTGAGACTTGATTAAAGTCAGGGTGTCCTTTCA	ENSMUST00000003123	chr8	NM_026455	Fam32a	12.5365	12.223	12.4016	12.4111	12.1035	12.3066	12.3543	13.3442	13.0046	12.9186	12.7182	12.6045	13.2768	13.1599	13.2126	13.259
ENSMUSG00000003051	A_51_P480241	TGTGCTATAAATATTCCAGGTGTATATAGAGAGCTATTTTTTCTAAAGCATTTCCCCTCC	ENSMUST00000003135	chr1	NM_007921	Elf3	11.4369	11.2194	11.0661	11.2428	12.3557	12.3672	12.3848	10.9954	11.3466	12.2115	12.3939	12.6178	10.3392	9.97948	12.8356	12.6515
ENSMUSG00000003053	A_51_P103706	GAGTTTCCCAACCCAGAGATGTTTGACCCTGGGCACTTTCTAAATGCGAATGGAAACTTT	ENSMUST00000176624,ENSMUST00000003137,ENSMUST00000177087	chr19,chr19,chr19	NM_007815	Cyp2c29	6.71361	6.59877	6.73087	7.02708	7.00203	7.20129	6.95909	7.83096	7.23955	6.69498	6.50231	6.7097	6.41411	6.72424	6.97493	7.04293
ENSMUSG00000003062	A_51_P172688	GAGAGTGAGAAACCGCTTTTGGAACTATGAGTTCTGCTCTGTGAATGTGAAGAACCTCAC	ENSMUST00000039694	chr13	NM_024270	Stard3nl	13.1847	13.0923	12.9355	13.1168	13.4304	13.3529	13.4917	13.3545	13.1665	13.3633	13.241	13.2823	12.724	13.0188	12.8001	12.8509
ENSMUSG00000003068	A_55_P2166399	GAGGAAGACTTGTTTGACATTGAGGACGGCATTATCTACACCCAGGACTTCACAGTGCCT	ENSMUST00000144883,ENSMUST00000003152,ENSMUST00000105371,ENSMUST00000144119,ENSMUST00000105370,ENSMUST00000144108,ENSMUST00000152592	chr10,chr10,chr10,chr10,chr10,chr10,chr10	NM_011492	Stk11	12.9625	12.693	12.5914	12.7872	12.2193	12.2474	12.2271	12.6578	12.6204	12.5149	12.537	12.5928	12.9397	12.932	12.7651	12.7551
ENSMUSG00000003070	A_55_P2049687	GGGGGGAGTGGGGTGGACTTTTTAGGATAGAAGCAACACTTTGCAATAAACTCATTTTTT	ENSMUST00000003154	chr10	NM_007909	Efna2	8.74717	8.97465	9.69439	8.86238	8.83918	8.83066	8.65504	9.26056	9.78648	9.65303	9.55626	9.51324	9.5149	9.24648	10.4421	10.3725
ENSMUSG00000003072	A_55_P2061690	ACGGGCTGAGATCCAGATCCGTATTGAGGCCAATGAAGCCCTAGTGAAGGCCCTGGAGTA	ENSMUST00000105367,ENSMUST00000003156,ENSMUST00000105366	chr10,chr10,chr10	NM_025313	Atp5d	15.1375	14.9659	15.0457	15.1687	14.9129	15.0314	14.9453	15.0661	14.787	15.0764	15.0539	15.0513	15.0014	14.9214	15.3755	15.1366
ENSMUSG00000003099	A_51_P307243	CCCCAGCTATTTTATGTTCTGTAATTAACTATGTTAAAATAAAATAAAGTCATTATTGTA	ENSMUST00000003183	chr7	NM_011155	Ppp5c	11.246	11.5436	11.73	11.5173	11.1883	11.2772	11.2336	11.2099	11.6814	11.633	11.5955	11.9258	11.6	11.086	11.5253	11.1753
ENSMUSG00000003119	A_55_P1999182	GATCACTCCCTTTACCCCTGTTGAGTATCTTGTACATACCTTTTTCCAAATAAATCATCC	ENSMUST00000107539,ENSMUST00000107538	chr11,chr11	NM_001109626	Cdk12	10.7917	10.8915	10.5915	10.572	11.1427	10.9816	10.8188	11.7548	11.8978	11.7623	11.7836	11.6109	12.1306	12.6139	12.4461	12.6674
ENSMUSG00000003119	A_55_P1999187	ATCTGTCTGTGATCTGCTGTTATTAGCAGACAAAGCTAATACACTCATATGTCTTGATTC	ENSMUST00000003203	chr11	NM_026952	Cdk12	9.43171	9.58922	9.49721	9.1849	8.62796	8.59068	8.56354	8.76336	9.10251	9.40376	9.33065	9.13275	9.62741	8.71118	9.48794	9.67986
ENSMUSG00000003123	A_51_P435363	GAAGAAGCTGACAATAAAGGACTTGAGCAACTCAGAGCCTTCAGACAGCCCCGAGATGTC	ENSMUST00000003207,ENSMUST00000054301,ENSMUST00000149349	chr7,chr7,chr7	NM_010719	Lipe	7.14681	7.65179	7.41884	7.61461	7.91502	7.54562	7.5759	7.96351	8.596	8.09833	8.2671	8.07941	7.87738	7.72724	9.89764	8.87621
ENSMUSG00000003123	A_51_P174133	TCTCCAGAGTGGAAGTCATTTTTTGACTGTGTTACCGTGTCTGATATAGAGAAATGCTTG	ENSMUST00000149349,ENSMUST00000105177	chr7,chr7	ENSMUST00000105177	Lipe	5.82064	6.04612	5.68608	5.50877	5.6206	5.66098	5.53034	5.61485	5.64992	5.56597	5.62127	5.64648	5.69752	5.59788	6.16694	6.01733
ENSMUSG00000003131	A_52_P45834	AGATTTTGCTTAATGGTTACATTCGGTAGCTATGATCTAGGTTTTTATGTTCTGCCTTCA	ENSMUST00000172450	chr9	NM_008775	Pafah1b2	11.5857	11.3193	11.2254	11.2533	11.2008	11.1319	11.2083	11.5857	10.7743	11.5669	11.354	11.1541	10.9319	11.4165	11.056	11.1159
ENSMUSG00000003134	A_51_P448005	TCAGTACGTTTAAGTTATAACCTCAATCTTTACCTAATCTTAGGCTCACACATAAACCTG	ENSMUST00000054462	chr1	NM_018775	Tbc1d8	7.08376	6.96551	6.69627	7.11197	7.66324	7.11363	7.06496	6.04471	5.52414	6.79532	6.64145	6.67382	5.75104	5.51495	6.65675	5.60825
ENSMUSG00000003135	A_52_P249588	TCCAGCGAAACTTCCAGATCTAGTGGAGAACAACCCTTTAGTCGCTATAGAAATGCTGCT	ENSMUST00000161515,ENSMUST00000003219,ENSMUST00000160145	chr1,chr1,chr1	NM_028043	Cnot11	12.5469	12.4187	12.3237	12.4609	13.2339	13.1318	13.1954	13.1075	12.9463	13.278	13.1964	13.1108	13.2063	13.3446	13.4318	13.8033
ENSMUSG00000003135	A_52_P585362	GTACAATTACAATCTCCTAACAGTGGAGAAGGAACAAGAAACAATAATCCTTGCGCCCCT	ENSMUST00000161515,ENSMUST00000003219,ENSMUST00000160145	chr1,chr1,chr1	NM_028043	Cnot11	8.46495	8.39978	8.9203	8.52082	8.96453	8.86864	8.7578	9.08211	9.56512	9.31231	9.26593	9.43033	9.88238	9.41757	9.997	9.6226
ENSMUSG00000003153	A_52_P354744	GTGCTTACACATTTCAGACCCTTTAGGCAAACCCTTGCATAGAGTGGTAGAGCCATATCT	ENSMUST00000032476,ENSMUST00000168704	chr6,chr6	NM_011401	Slc2a3	15.9438	16.0655	16.2373	16.0088	16.1829	15.8237	15.8481	15.7093	15.7302	15.652	15.6796	15.7093	15.8444	15.9817	15.8255	15.8676
ENSMUSG00000003153	A_30_P01027890	CTTGAAGAGAAATTTGAAGAAGGATCAAGTCTTGCTACAATAGAGAGATGGAGAGCAGCA	ENSMUST00000165884	chr6	chr6:122725638-122752828_R	Slc2a3	5.49659	5.4907	5.4946	5.54506	5.50569	5.56297	5.50242	5.49292	5.50453	5.51431	5.54043	5.5052	5.59886	5.54348	5.62128	5.56051
ENSMUSG00000003154	A_55_P2365308	AGAGCAGAGGAACTGGACCCTCGACCAGCATCACATCGCCAACTTGTGTGACTCCCTCAA	ENSMUST00000003238,ENSMUST00000177927	chr6,chr6	NM_021899	Foxj2	5.86734	5.48732	5.55669	5.45362	5.50114	5.57801	5.46005	5.48095	5.57067	5.69067	5.56872	5.56124	5.39807	5.37777	5.47944	5.57187
ENSMUSG00000003161	A_51_P489313	TTGTGAATTTCTCGTATGATGATTTCATCCAGTGTGTCATGACCGTCTAACTCAAGAGCA	ENSMUST00000088786,ENSMUST00000148633,ENSMUST00000003245	chr5,chr5,chr5	NM_025618	Sri	13.7218	13.408	13.5496	13.5456	13.3615	13.3779	13.5103	13.5963	13.2088	13.2004	13.1941	13.178	13.3799	13.1198	13.7994	13.47
ENSMUSG00000003166	A_55_P2121827	ATCTGTGTGTGTGTCCTAATGTGGCCAAATGTTTGCAGGTGATAATGGTTCACAGGAGCT	ENSMUST00000135229,ENSMUST00000117945,ENSMUST00000012152,ENSMUST00000066127,ENSMUST00000117082	chr16,chr16,chr16,chr16,chr16	NM_010048	Dgcr2	10.877	11.1677	11.7016	11.3428	11.6195	11.6103	11.6537	11.5011	11.6617	11.8659	11.6651	11.7707	11.4048	11.486	11.4888	11.4939
ENSMUSG00000003166	A_55_P2108042	TCCTTTCTTAAGATGCTGTGAGAACCATTTCATCCAATGCCAAATAAACTTGTGTTATGG	ENSMUST00000135229,ENSMUST00000117945,ENSMUST00000012152,ENSMUST00000066127	chr16,chr16,chr16,chr16	NM_010048	Dgcr2	12.6669	12.5897	12.4656	12.586	13.1678	12.9703	12.7117	12.2302	12.7689	12.7117	12.9554	12.9527	12.9048	12.9799	13.0246	12.9964
ENSMUSG00000003178	A_51_P519648	AGAAACAAAAGATATCCACCTGGAAATGGAGAACATGGTGAATCCCCGAACCACTCCCAA	ENSMUST00000077159	chr6	NM_153396	Mical3	10.3383	9.64724	9.54876	9.92626	9.21665	9.4512	9.6725	9.57724	9.80174	10.0847	9.92469	9.81844	9.07289	8.41848	9.797	9.20246
ENSMUSG00000003184	A_55_P2083939	CCACTGGAAATATCTGAGCCCCACTCAGCTGCTACCAATAAAGCAGTTTATGCCGCCATC	ENSMUST00000003284,ENSMUST00000107835,ENSMUST00000124069,ENSMUST00000130610,ENSMUST00000107834,ENSMUST00000146355	chr7,chr7,chr7,chr7,chr7,chr7	NM_016849	Irf3	12.0635	12.0565	12.0743	12.1027	12.4638	12.5992	12.5098	12.5743	12.2491	12.5103	12.6856	12.6445	12.9463	12.7912	12.5117	12.4949
ENSMUSG00000003190	A_51_P239286	GACTTGAACTTGCCCTTGGACTGAACGTTTCCTCTGACCCAGCATAGATGACTGAAATAT	ENSMUST00000003290,ENSMUST00000128816	chr7,chr7	NM_029410	Bcl2l12	10.7229	10.2478	10.1582	10.0577	10.7023	10.6826	10.5492	10.5371	11.3293	10.6278	10.74	10.7947	11.1825	11.4627	10.9532	11.2061
ENSMUSG00000003199	A_55_P2017112	TGACCTGGTGAAGTTCCAAGAGGCCTGGAGCCCAGAGCATACCTACCTGGACAAACTCAA	ENSMUST00000149441,ENSMUST00000162883,ENSMUST00000159996,ENSMUST00000159340	chr17,chr17,chr17,chr17	NM_026530	Mpnd	13.156	13.126	13.2014	13.3053	13.275	13.3914	13.3766	12.925	12.7316	12.8156	12.8562	12.958	12.6104	12.3819	12.6335	12.6797
ENSMUSG00000003199	A_51_P505322	TCAAGCAGGGGAGCTGAGGCTGCATAGGCTTTGCTGTCCTGGGACAGGCTGGGTAATAAA	ENSMUST00000149441,ENSMUST00000162883,ENSMUST00000159996	chr17,chr17,chr17	NM_026530	Mpnd	13.559	13.3266	13.3716	13.4977	13.5418	13.5728	13.5959	13.0148	12.503	12.8903	13.0544	13.1855	12.7811	12.8646	13.0965	12.917
ENSMUSG00000003200	A_51_P517094	TTCCAGTAATGGAGGCCTCCAGCCTGGGCTCTATTACATTCTTCTCTACAGCTGCCCCAT	ENSMUST00000003268	chr17	NM_013664	Sh3gl1	12.6659	11.8042	11.8554	11.9568	11.4551	11.5544	11.5106	11.8453	12.2413	11.7596	11.8119	11.7287	12.8935	12.9074	12.58	12.8227
ENSMUSG00000003208	A_52_P498128	CTTAGTTGTACCAAAGAAGGTAAAGACAGAAGCCAACGGCGCCTCAGAGCAGGTCGGGGT	ENSMUST00000086869	chr17	NM_028381	Ccdc94	7.74003	7.52455	7.87613	7.94408	8.516	8.46636	8.55106	8.66846	8.54028	9.00021	8.64208	8.70727	9.21329	8.77671	9.68504	9.51824
ENSMUSG00000003226	A_51_P511375	GATTGAATCATTTGGTTCTCCTAAAGGGTCTGTTAGTAGAAGAATTTGTATCACAGAATG	ENSMUST00000003310	chr10	NM_011240	Ranbp2	12.4213	12.3716	12.1459	12.0283	12.551	12.366	12.1292	12.5674	12.4624	12.4394	12.3946	12.2578	12.7289	13.0295	12.8156	12.7828
ENSMUSG00000003227	A_66_P111658	CCCACCACTGAATATAGACCATACTGTGAGAGGACCATAATTAGGTCCTGAATTTTTAAT	ENSMUST00000003312	chr10	NM_010100	Edar	5.57047	5.58832	5.64417	5.57558	6.05028	5.74473	5.54864	5.58158	5.67053	5.58929	5.70889	5.6972	5.48391	5.51548	5.5898	5.68984
ENSMUSG00000003228	A_52_P141488	CCCCAATAACAAACCTCCAAGTTTCTCAAAGAAATTTCCACTCAGGTCTGTTTTCCAAGG	ENSMUST00000003313	chr19	NM_018869	Grk5	8.3292	8.3146	8.56457	8.31306	7.5066	7.41364	7.35556	8.86323	9.37713	7.81939	8.0042	8.18796	8.5401	8.067	8.17826	8.68835
ENSMUSG00000003233	A_55_P2014978	CCCCCAGGAGCCCCTCCAGGGCGTGACCTGGCCTCGGTGCCCCCGGAACTGACGGCCAGC	ENSMUST00000003318,ENSMUST00000171572,ENSMUST00000171774	chr16,chr16,chr16	NM_007889	Dvl3	8.91707	8.19773	8.30844	8.49699	8.26316	8.24801	8.29144	8.08332	8.27442	8.20883	8.21364	8.28728	8.99153	9.06799	8.72513	9.07686
ENSMUSG00000003234	A_66_P127484	CAAATTTCTCTTTTCCTTTCAACTGGAGCATCCTCTGCACAATGTGGGAGACCTATCCAA	ENSMUST00000003319,ENSMUST00000148679	chr16,chr16	NM_013852	Abcf3	11.7372	11.4396	11.589	11.6714	11.9638	12.0049	12.0476	11.9598	11.9243	11.5613	11.9676	11.9467	12.3351	12.5157	12.0834	12.2572
ENSMUSG00000003235	A_51_P151968	AACATTAGCCTAAAGGAAGTGATGCAGGTCCTGACCCTTGTAGTCCTGGAGTTCCCCCTG	ENSMUST00000003320,ENSMUST00000148714	chr16,chr16	NM_172265	Eif2b5	13.1819	13.1203	13.2183	13.1564	13.8382	13.7447	13.8243	13.7013	13.5905	14.3213	14.1654	14.1603	13.6225	13.7327	14.4141	14.0418
ENSMUSG00000003269	A_66_P105843	TGGATCCTGGTTCCCCATTTGGAAAATCACCACCTCTAGCTCCTGACTCCTTATTTGTAA	ENSMUST00000056820,ENSMUST00000107729	chr7,chr7	NM_011181	Cyth2	13.5757	13.439	13.4219	13.3462	13.206	13.3652	13.262	13.7154	13.6015	13.3754	13.4447	13.3095	13.7456	13.8104	13.6371	14.0085
ENSMUSG00000003269	A_55_P1988113	AAGAAGAAGCAAGAACAACCCTGACCCCTGTCCCCAACTCCATTATTTATTTTGGAGCTG	ENSMUST00000056820,ENSMUST00000107729,ENSMUST00000139376,ENSMUST00000107728,ENSMUST00000107726	chr7,chr7,chr7,chr7,chr7	NM_011181	Cyth2	13.154	13.0604	13.1037	13.1417	12.7072	12.8835	12.9709	13.2557	13.4013	13.1256	12.9376	12.9935	13.3256	13.4546	12.937	13.0591
ENSMUSG00000003271	A_55_P2051778	TTTACCGAGAGCAAATGCACGGGGTGCAGAGGTTCCCCTGGGACACGTCTGAAGAGGATA	ENSMUST00000075571,ENSMUST00000107735	chr7,chr7	NM_017465	Sult2b1	9.04951	9.37995	9.33981	9.65646	8.8097	8.92715	8.87065	9.43762	9.1538	9.39865	9.29575	9.29575	9.26572	9.08296	9.20416	9.08462
ENSMUSG00000003273	A_51_P480013	CAGAATCCTTCGGCTTCATCACCTATCAGGGATCTCTCAGCACTCCTCCGTGCTCTGAGA	ENSMUST00000003360	chr7	NM_009800	Car11	10.7027	10.1649	10.0774	10.2321	9.669	9.67828	9.81089	10.3531	9.93709	9.94947	9.8488	9.8858	10.2459	10.6829	10.2478	10.3006
ENSMUSG00000003279	A_52_P443073	TGTAGAGATGTTTTTTAGTTCATAATGAACAGTGTATGTACCCTCAAAAATTACTTATTT	ENSMUST00000133983,ENSMUST00000148486	chr17,chr17	NM_177639	Dlgap1	5.6192	5.63026	5.64231	5.63119	6.59813	5.7796	6.86423	5.61992	5.67609	5.63783	5.72933	5.70121	5.61447	5.62586	5.6745	5.77898
ENSMUSG00000003279	A_51_P520650	CTCACTGGTACTTCATCAACCAAGCTTCAAATGTTTCAATCAGCAGAAGATTGTAAATTC	ENSMUST00000133983,ENSMUST00000060072,ENSMUST00000155016,ENSMUST00000148486	chr17,chr17,chr17,chr17	NM_177639	Dlgap1	6.10802	6.19446	6.30335	6.4534	8.57223	8.50545	8.16774	7.5741	8.26163	7.21608	7.34336	6.92912	5.71866	5.64286	7.27144	6.80375
ENSMUSG00000003279	A_55_P1959728	ACACTGTTCCCTGGGATCCTCATGCAACAGTTTAGAAATAAAGACTCGAGTTCTTTTAAT	ENSMUST00000097288	chr17	NM_027712	Dlgap1	5.62899	5.62868	5.62271	5.64399	5.98608	5.76295	6.07869	5.61776	5.65402	5.64467	5.71438	5.66952	5.66747	5.68532	5.71481	5.75731
ENSMUSG00000003282	A_55_P2030025	AACTGAACTCCTTGGGTGCAGAGTAAAAGCCTATCACATCACTTCTAAAGCAGTCTTGCC	ENSMUST00000003369	chr4	NM_019969	Plag1	5.71613	6.07794	5.75002	5.67897	6.5208	5.71719	5.88125	5.70583	5.71931	6.26188	6.06395	6.69009	5.65254	5.56872	5.73864	5.66502
ENSMUSG00000003283	A_55_P2066230	GCCTGGAATGACTGAATTCAATCTATAGCTGTGATTTAAGTGGAAACTGTTAGAATAGTA	ENSMUST00000003370,ENSMUST00000109799	chr2,chr2	NM_001172117	Hck	11.9718	11.9832	11.9957	12.0296	10.9695	10.9796	10.9508	13.0316	12.9823	12.5621	12.5126	12.6192	12.6933	12.7551	12.0138	11.9334
ENSMUSG00000003299	A_55_P2080396	GTGCCTGCCTGGGATCTCTTTTGTCACATTAAAAATAAACCCTATTTTTCACAAGACTTG	ENSMUST00000003386	chr9	NM_023167	Mrpl4	14.4703	14.5577	14.5723	14.6436	14.6663	14.7632	14.6164	14.6321	14.456	14.9196	14.7941	14.7719	14.508	14.7662	14.7719	14.7515
ENSMUSG00000003299	A_55_P2103902	TTCCGTCGCCTTCCTGGAGGACAAGCTACTCTGGCAGGACTCAAGATACACTCCGCTCTA	ENSMUST00000003386	chr9	NM_023167	Mrpl4	13.5122	13.0424	13.113	13.2027	13.2572	13.4288	13.271	13.4088	13.2111	13.606	13.5032	13.4712	13.4966	13.4818	13.8785	13.8681
ENSMUSG00000003308	A_51_P438666	TGGGGATTACTGTGCACCAGGGCAAGATCTACGTCCTCGGAGGCTATGATGGCCACACTT	ENSMUST00000164812,ENSMUST00000049567	chr9,chr9	NM_016679	Keap1	11.1671	11.244	11.2023	11.2537	12.2031	12.165	12.171	11.6691	12.024	12.4599	12.3491	12.3459	11.9065	11.817	12.6862	12.4059
ENSMUSG00000003309	A_52_P638605	TGAGAAGAATGTTGTCATCTGGAGCATCAAGTCATTCCCTGGGGGAAAGGAGTACTTGAT	ENSMUST00000115433,ENSMUST00000003397	chr9,chr9	NM_009678	Ap1m2	11.9568	11.3779	11.4188	11.5986	10.3576	10.3045	10.4383	11.1242	10.5854	10.2019	9.8683	9.99581	10.9171	11.1696	8.91139	8.97144
ENSMUSG00000003316	A_51_P260548	TGTAGACAATTCTGTCATACCTACAGAACTGCTGGTACTTCCAGACCGACTCACCTGACC	ENSMUST00000169020,ENSMUST00000168741,ENSMUST00000164283	chr8,chr8,chr8	NM_009149	Glg1	14.3394	14.6311	14.4975	14.5777	14.8085	14.5843	14.2737	13.2827	13.3971	13.6015	13.6727	13.7381	13.4927	13.5386	13.9694	13.6867
ENSMUSG00000003341	A_52_P357128	AAGTTGACCAGAGGCCCATCGCTGGGAGATTCCCAGTCATCCAGGACAATGCAACAGTCA	ENSMUST00000020383	chr10	NM_026094	Atp8b3	8.14932	8.55076	8.50877	8.81493	6.08324	7.57231	5.80895	7.01275	7.21806	5.62127	5.67673	5.68363	6.95043	6.59761	6.52126	5.64583
ENSMUSG00000003344	A_51_P424054	ACCCCATCCAGTGATGTCCCAGAAGGCGCAGTCTCCAGTTTGGGGTTCCACTTCCTCATA	ENSMUST00000126980,ENSMUST00000003434,ENSMUST00000147162	chr10,chr10,chr10	NM_145361	Btbd2	13.1695	12.7951	12.7677	12.7201	12.3868	12.384	12.3966	12.4986	13.2615	12.3245	12.6335	12.5563	12.7702	12.8183	12.4242	12.7138
ENSMUSG00000003345	A_55_P2109712	AGACTTTTTTGAGAAGCCAGACTACGACTACCTGAGGAAGCTCTTCACTGACCTCTTTGA	ENSMUST00000079773,ENSMUST00000085435	chr10,chr10	NM_134002	Csnk1g2	11.5827	11.9606	12.0021	12.1076	11.5526	11.7607	11.6711	12.2691	12.1156	12.1714	11.9531	11.8546	12.2502	12.4958	12.2223	12.6096
ENSMUSG00000003345	A_55_P2041045	AGAAATGAACTTATGTTTCTCTGGCGCTTCCTTGAAGCCGTAGAGTTTAGGGGCTTTTTT	ENSMUST00000079773,ENSMUST00000085435	chr10,chr10	NM_134002	Csnk1g2	13.7058	13.606	13.7418	13.8053	13.3501	13.3754	13.4789	13.5935	13.6922	13.6371	13.7929	13.7265	13.9832	13.9996	13.8266	13.9879
ENSMUSG00000003346	A_55_P2027870	TCTCTCCTCATGGAAGCAAAGAGAAGGAAAGAGGGAAACTAATTAAAGGATTAAGATTTT	ENSMUST00000003436	chr10	NM_145421	Abhd17a	10.0291	10.9165	10.9904	10.8479	10.1621	10.5711	10.4474	10.8739	11.0716	11.3755	11.2266	11.2905	11.0732	10.1843	11.4386	10.8523
ENSMUSG00000003346	A_55_P2147876	TCTGGCTATGGGATCAGCTCTGGCCGGCCCTCGGAGAAGAACCTCTATGCTGACATTGAT	ENSMUST00000003436	chr10	NM_145421	Abhd17a	12.6284	12.4521	12.4302	12.5757	12.0937	12.0953	12.1753	13.0226	13.2027	12.8211	12.6775	12.5904	12.9078	13.0702	12.8046	13.041
ENSMUSG00000003348	A_55_P2018532	GCACTTCTACTACTTTGTCACCGAGTTCAACCTCATTGACCCCAAAGAGCTGGAGCCCCT	ENSMUST00000003438	chr10	NM_172457	Mob3a	9.08977	9.24019	9.20763	9.18964	9.10743	9.17632	9.09798	9.94567	9.80018	9.4095	9.39723	9.06534	10.159	10.0094	9.83062	9.49631
ENSMUSG00000003352	A_51_P259009	CTTAGCATCTGGTGAGACTGGGGAACTGGGGCATATTCAAGCCAAGAGCCAGCCTGGACT	ENSMUST00000109150,ENSMUST00000003442	chr15,chr15	NM_007581	Cacnb3	9.56191	10.0082	9.62017	9.94947	9.03709	8.88535	8.92537	9.72521	10.3099	9.66139	10.0648	10.0015	9.85738	9.80298	9.07266	9.46248
ENSMUSG00000003354	A_52_P74576	CTCTAAACCTTAATAAGATTAACACGCAGTGGAGAACCATCCTCAGGGAGGTGAAGACCA	ENSMUST00000003444	chr15	NM_153518	Ccdc65	5.43698	5.50704	5.4367	5.58719	5.54293	5.42279	5.65861	5.52688	5.44193	5.59482	5.39703	5.40035	5.65737	5.40521	5.59136	5.48665
ENSMUSG00000003354	A_66_P108434	TAGAAGAGAAGCACTTTCTTCGCCTACAACTGGAGAACATAGTGGAAGATCTGTGGCGGA	ENSMUST00000003444	chr15	NM_153518	Ccdc65	6.13176	5.95767	5.6868	5.50444	5.61145	5.65612	5.52172	6.30319	6.2265	5.94991	5.61292	5.66039	5.74829	5.58739	6.61329	6.18902
ENSMUSG00000003354	A_55_P2095603	CTCCAGCTGCTTACTACTTACCACCACTACCCTTACAGTGTAAACGATGACTTCTTTTTT	ENSMUST00000003444	chr15	NM_153518	Ccdc65	8.18048	7.72909	7.82095	7.96894	6.4794	6.9084	6.24451	9.43106	9.43486	7.49454	7.58584	7.47206	8.46779	8.28651	7.95298	8.31369
ENSMUSG00000003355	A_51_P130727	TCTCCAAAAAGAAGCTAAAAGAGGAGAAACGAAACAAGAGTAAGAAGAAATAAATAGTGG	ENSMUST00000003445	chr15	NM_024169	Fkbp11	8.60132	10.6473	10.9115	10.5933	10.0918	10.2364	10.2549	10.55	10.7037	10.7166	10.5782	10.5699	9.35288	7.62925	8.90839	7.85317
ENSMUSG00000003360	A_55_P2161535	GTGGTATTGATATCCAAGATGTGTCTATGGTTGTCAACTATGATATGGCCAAAAATATTG	ENSMUST00000003450	chr15	NM_001080981	Ddx23	7.13755	5.94088	5.88529	6.09059	6.55115	6.10837	6.16068	6.06436	7.21626	6.01084	6.55838	6.30753	7.89429	7.33134	7.74957	7.75152
ENSMUSG00000003363	A_55_P2037513	TGGGCCCAGACCTTTGGCCCACCCCCAAAGGGCCAAGATTATAAGTAAATAATTGTCTGT	ENSMUST00000117095,ENSMUST00000117611	chr7,chr7	NM_011116	Pld3	11.5331	11.7074	11.834	11.865	11.3028	11.2343	11.2659	11.0152	10.966	11.0051	10.8621	11.1511	10.8222	10.8149	11.4434	11.3583
ENSMUSG00000003378	A_51_P428754	TTCTCTCTTTTTTGGGGGGAGAAACCTCAGAAATTTCTATGAGACGCCCCCAGGGAGAGG	ENSMUST00000003468	chr7	NM_008168	Grik5	8.58494	8.22495	8.0218	8.28961	6.35789	5.65297	5.8503	7.68817	8.40237	7.12764	6.77873	6.78822	8.32336	7.7257	6.87583	6.89286
ENSMUSG00000003379	A_66_P120987	TAGAAAACAACATATTAAAACGCTCCTGTGGTACTTACCTCCGCGTGCGCAATCCAGTCC	ENSMUST00000003469	chr7	NM_007655	Cd79a	7.77115	7.75314	7.90487	8.20235	5.5785	5.5936	7.66821	8.28154	7.90334	8.17327	8.1729	7.89775	7.94805	8.00387	7.59723	7.7286
ENSMUSG00000003380	A_55_P2043723	ACGTGGAGTATTATCAAAGCAACTACGTGTTCGTGTTTCTCGGCCTCATCCTGTACTGCG	ENSMUST00000076961	chr7	NM_010261	Rabac1	15.2935	15.0029	15.0151	15.0854	14.6253	14.5148	14.5801	14.2337	13.7956	14.3082	14.3016	14.2564	14.56	14.3759	14.1322	14.5843
ENSMUSG00000003380	A_55_P1955227	CCTGAGGCCTCAAACCCAGGGAGGGGCTTTTGTCTTTGGAAATAAAGCTGTTACAATTGC	ENSMUST00000076961	chr7	NM_010261	Rabac1	15.2237	14.8854	14.7442	14.8705	14.4028	14.328	14.3841	13.9864	13.6701	14.04	14.092	14.1104	14.2797	14.4782	14.4997	14.5529
ENSMUSG00000003382	A_55_P2062133	TGTTTCCCTTGATTGCCATTCCACCAGTAATCTCTTGGTTGATTGGCACTGCACACAGTT	ENSMUST00000119109,ENSMUST00000170036,ENSMUST00000136680	chr3,chr3,chr3	NM_001286844	Etv3	9.44379	9.39545	9.21151	9.53435	9.80582	9.78743	9.88358	9.24668	8.74346	9.38561	9.2128	9.21026	8.71987	9.41892	9.61734	9.61498
ENSMUSG00000003402	A_55_P2035892	TGGTGGGAGATAAATGGATGACTTGACCTGTGACCTCAGAACAATAAATGTGACTTGTCC	ENSMUST00000115331,ENSMUST00000003493	chr9,chr9	NM_008925	Prkcsh	14.9346	14.9709	14.905	15.0208	15.1995	15.1093	15.1441	14.4583	14.2573	14.7892	14.8114	14.9484	14.3873	14.3957	14.7727	14.4275
ENSMUSG00000003410	A_51_P305230	CTGGCCTATACTGAGAGAAAGGGGAGGGAACAGGTTTAAAAATCCCCAAAACGGCAAAAA	ENSMUST00000003501	chr9	NM_010487	Elavl3	9.83121	10.2936	10.1118	10.1489	7.18911	6.76433	6.26934	9.62216	10.2958	8.22993	8.24489	8.02304	8.58226	8.70152	7.9755	7.50916
ENSMUSG00000003411	A_55_P2125311	AGTGTGTAAAGTGAGGCCCACCTGCACAGCTAATACTATTAAAGAAAATGTCTCAAAGTA	ENSMUST00000106650,ENSMUST00000003502	chr4,chr4	NM_023537	Rab3b	9.5903	9.31499	9.31157	9.32171	8.20009	8.03338	7.97872	9.98334	10.2024	6.91689	7.19231	7.49935	10.798	10.9014	8.40092	8.21364
ENSMUSG00000003418	A_51_P471791	CTGTTCATCCATCGATTTTCCCAAAAAGTAAGAGCATAGGAGATGAGGCCTACATGCCAA	ENSMUST00000003509	chr2	NM_145838	St8sia6	6.24525	6.35033	6.31294	6.39572	11.4696	11.3098	11.4284	8.46925	8.82726	10.5696	10.6516	10.8381	6.27639	5.47106	9.5105	9.59466
ENSMUSG00000003420	A_51_P161890	GCTGGAGGTTAAACGTGGAGATGAGCACCATTATCAATGTCAAGTGGAGCATGAGGGGCT	ENSMUST00000003512	chr7	NM_010189	Fcgrt	8.81714	8.76649	8.92246	8.99405	9.68675	9.77873	9.93109	9.45654	9.0339	10.1608	10.3854	10.3813	8.94646	8.83359	9.86616	9.63162
ENSMUSG00000003421	A_55_P1991931	ATGTCTCGGCCAGTGATGCAGGCCTGAGCCGTGGCCTAATAAACGTGGATGTGAACATCT	ENSMUST00000107830,ENSMUST00000003513,ENSMUST00000107829	chr7,chr7,chr7	NM_025533	Nosip	11.982	11.9775	12.2171	12.1998	12.0172	12.0712	12.1003	11.6434	11.4458	12.1782	12.0969	12.2346	12.4863	12.1058	12.5924	12.5681
ENSMUSG00000003423	A_55_P1986706	GATGTGGAGAAGATGTTGGTGTCTTCTCTAAGTGAAATAAACAGGTTTCCAGTTCTCCCC	ENSMUST00000107813,ENSMUST00000085375,ENSMUST00000107811	chr7,chr7,chr7	NM_029406	Pih1d1	11.6994	11.9706	12.2217	12.1517	12.6264	12.6171	12.7939	12.7149	12.3578	13.2344	13.1151	13.2854	12.8361	12.8333	13.2798	13.3319
ENSMUSG00000003435	A_51_P429983	GAACCCTGAGTCTGGAGCAAGCCAGGGCAATCACTCTGTATTTCCTTTTCCTCCTTCCCT	ENSMUST00000003527	chr7	NM_013676	Supt5	13.5665	13.241	13.2595	13.4235	13.2179	13.2404	13.2506	13.1055	13.4536	13.4215	13.4369	13.5142	13.5618	13.7186	14.0408	14.2743
ENSMUSG00000003436	A_51_P504494	GAAAGGGCTTTATTGTACATATTGCTTATTTATAACCTAGTTTTTCTCATCTCCCCAGAG	ENSMUST00000108315,ENSMUST00000138721	chr7,chr7	NM_007866	Dll3	10.1382	10.2421	10.3248	10.5717	10.2984	10.3181	10.4022	11.9936	12.0485	10.8312	10.811	10.9082	10.964	10.9035	10.0266	9.89109
ENSMUSG00000003436	A_55_P2045208	TGAAGATGGAGACTCTAGATCCATTTATGTCATACCAGCCCCTTCCATTTATGCACGAGA	ENSMUST00000108315,ENSMUST00000138721	chr7,chr7	NM_007866	Dll3	9.8488	9.4385	9.73979	10.0255	10.0797	10.2021	10.1183	11.4573	11.3567	10.2142	10.0629	10.4238	10.6668	10.4231	9.74023	10.1646
ENSMUSG00000003437	A_51_P183995	CCTCAAGGCTTTCTAATGAGATCAGCACAGACACCATTTTTAGGGCAGGGAAGCACTTTT	ENSMUST00000003529,ENSMUST00000122857	chr7,chr7	NM_019458	Paf1	12.3414	12.2407	12.3215	12.3382	12.4783	12.5723	12.4945	12.8493	12.6784	12.4834	12.6388	12.5232	13.2	13.3302	12.8792	13.0897
ENSMUSG00000003438	A_55_P2127692	GCGCTCTGGATCGCCGGTTTGCTCGGAGCTGGTGGGACTGTCAGCATCGTCTATATTTTT	ENSMUST00000081946,ENSMUST00000131849,ENSMUST00000135220	chr7,chr7,chr7	NM_025616	Timm50	13.6376	13.8363	13.8197	13.8881	13.9561	14.0068	14.0818	13.5594	13.0075	14.0054	13.9159	13.907	13.6188	13.8712	13.7574	13.9596
ENSMUSG00000003438	A_52_P682990	GTCCGGACGGTGCTGGAGCACTATGCTCTAGAGGATGACCCACTGGAGGCATTCAAACTA	ENSMUST00000081946,ENSMUST00000151990,ENSMUST00000134263	chr7,chr7,chr7	NM_025616	Timm50	13.3946	13.2148	13.1908	13.1894	13.3039	13.349	13.259	12.7872	12.4945	13.1503	13.258	13.1946	13.1159	13.3601	13.4414	13.4767
ENSMUSG00000003444	A_55_P2036894	GGCAGCCTCTGAGGTCTTTCGGGGAGGGGCAAAGAATGAAGTATGGCCTGAGGCAAAACA	ENSMUST00000003536	chr7	NM_026042	Med29	12.5798	12.6674	12.7998	12.6936	12.4578	12.6797	12.5837	13.1179	13.0148	12.9328	12.954	13.0309	13.549	13.275	13.091	13.0226
ENSMUSG00000003444	A_65_P17492	ACTTTGATGAAGGTTGCAGCCCAGAATCTGATTCAGAACACTAACATTGACAATGGACAG	ENSMUST00000003536	chr7	NM_026042	Med29	13.1894	13.0298	13.1184	13.1001	12.9221	13.1425	12.9174	13.6269	13.4729	13.3623	13.3848	13.4033	13.6927	13.5309	13.959	14.0037
ENSMUSG00000003452	A_55_P1975235	AATTTCTGGTTTCTCTGAATCACAGATGACCTGCAATCAAATGGCAACAGTTCACTTAAA	ENSMUST00000086829,ENSMUST00000111513,ENSMUST00000140759	chr6,chr6,chr6	NM_009753	Bicd1	5.44983	5.45842	5.41873	5.59781	8.01317	7.73003	7.44005	8.09911	8.30555	7.13998	7.41815	7.20836	7.83132	8.23673	7.28704	7.19342
ENSMUSG00000003452	A_52_P97221	AAGTTTTGAGGGTATCTTTAATTTTTTAAAATTGCAGTTGAGTAGATAGATATATTGGTG	ENSMUST00000086829,ENSMUST00000111513,ENSMUST00000140759	chr6,chr6,chr6	NM_009753	Bicd1	5.79774	5.97763	5.69857	5.4881	7.66784	5.66512	5.55738	6.06079	6.03407	5.54692	5.60431	5.65377	5.67148	5.52859	5.93159	6.07971
ENSMUSG00000003464	A_52_P118958	CCCTGACTGTCCTTACGTCCTCTCTGTTTAGAGTCTTATTTATTCTGCCCTTTTAACCAG	ENSMUST00000075895,ENSMUST00000111252	chr1,chr1	NM_023041	Pex19	12.2474	11.5425	11.6932	11.6904	11.3496	11.3865	11.449	12.0462	11.5159	11.4988	11.3649	11.3137	12.0569	12.5633	11.988	12.092
ENSMUSG00000003469	A_51_P368210	AGTCAGGTACCTCATGGGATGGGCCAAGAGATCTGGGATCCTGGGAACTATGTAGAGAAG	ENSMUST00000003561	chr14	NM_145981	Phyhip	7.39934	6.91008	5.58624	6.39156	5.63227	5.72416	5.57911	5.59995	7.5049	5.6393	5.67518	5.62047	5.71267	5.75257	5.74813	7.13704
ENSMUSG00000003476	A_55_P1987156	CCAACAGACTTGAAAAGGCCCCTTGTCTAGGTACCCCACGAAAATAAACTTTGAAAACGT	ENSMUST00000003568	chr6	NM_001288618	Crhr2	6.91904	7.11507	6.82002	6.87127	7.46753	7.57747	7.35404	6.09777	5.87543	8.65974	8.73723	8.97388	5.62324	5.9501	5.38819	5.43331
ENSMUSG00000003477	A_51_P162162	CGAATCGCCTTCCCTGGGAAAGTTATAGCAATCATTTGTAAAGCCTTGCTCCACAGCTTT	ENSMUST00000003569	chr6	NM_009349	Inmt	5.73098	5.55316	5.52006	6.37755	6.27187	5.62914	6.33206	5.54341	5.53781	5.60152	5.59537	6.38721	5.7301	5.73676	5.70781	5.62235
ENSMUSG00000003484	A_55_P2083411	ACTCTCCTATCCATCCACCCACCTGTGCCTTTCCAGGAATAAAATTTTCTTGTCACCTTG	ENSMUST00000003574,ENSMUST00000141975	chr8,chr8	NM_024444	Cyp4f18	9.29273	9.66407	9.63108	9.79326	9.6203	9.85466	9.72179	9.70521	9.41029	9.59375	9.77571	9.9321	9.37713	9.43593	9.38689	9.51466
ENSMUSG00000003500	A_52_P183038	CTTTGGGGTCACAATTGTGTCATTGTATATTAAATAATCTGAATAAATCAAGCAGTTATC	ENSMUST00000162739,ENSMUST00000160878,ENSMUST00000078155,ENSMUST00000159124,ENSMUST00000162099	chr6,chr6,chr6,chr6,chr6	NM_011829	Impdh1	12.0439	11.5633	11.5958	11.496	10.5925	10.604	10.5398	11.5408	12.2217	11.4119	11.4564	11.7284	12.6689	12.0205	11.8496	11.1594
ENSMUSG00000003518	A_55_P2063251	GACATTAAGTTCTGAAGCAGAGTGGAGATAGATTAGTGACTAGATTTCCAAAAAGAAGGA	ENSMUST00000151678,ENSMUST00000003612,ENSMUST00000107173,ENSMUST00000107172	chr11,chr11,chr11,chr11	NM_028207	Dusp3	8.25224	8.96783	8.79268	8.75896	6.37064	5.8081	6.07429	8.97465	9.19439	7.4138	7.51096	7.20774	9.19719	8.78275	7.64793	7.19044
ENSMUSG00000003518	A_66_P119155	AGTCTACCACCAGTGTTAACGCACTCTAAAGTTGTAACCAAAATAAATGTCTTACATTAC	ENSMUST00000151678,ENSMUST00000003612,ENSMUST00000107173,ENSMUST00000107172	chr11,chr11,chr11,chr11	NM_028207	Dusp3	12.304	12.7711	12.7277	12.2319	10.8472	10.9843	10.7683	11.2533	11.3347	11.2174	11.3987	11.3712	11.1846	11.1136	10.6192	10.5715
ENSMUSG00000003526	A_51_P215438	GACCACTTCTGCAGGTTACAGAGCCCTAGTCCAGGATTAACCTTCTGCCAGGGTCTAACC	ENSMUST00000003620,ENSMUST00000136776	chr16,chr16	NM_011172	Prodh	9.83346	9.64668	9.66768	9.89109	10.4072	10.5758	10.4781	10.9881	10.9489	11.2464	11.2585	11.179	11.8122	12.1977	11.3026	11.3574
ENSMUSG00000003527	A_51_P249414	AAATATCTAGTGTTGTTCCCGTGGCCAGGTTGGCACATTACGCGGACCAGTCCCTTGGAA	ENSMUST00000003621	chr16	NM_022408	Dgcr14	12.3373	11.9145	12.0501	12.0583	11.0583	11.1516	11.247	11.6424	11.7259	11.3803	11.4405	11.3409	11.6568	11.8268	11.8035	12.034
ENSMUSG00000003528	A_66_P130241	TGTGTCCAGCCTGGCCATGGCTGGGTGTCTCTTTGGCCTGTGAATATGTGCTCACTTATC	ENSMUST00000003622	chr16	NM_153150	Slc25a1	13.9201	13.1742	13.2654	13.2859	13.0259	13.0054	13.3088	13.1816	12.7329	13.3367	13.2714	13.1387	13.2148	13.4657	13.0441	13.4298
ENSMUSG00000003531	A_55_P1976789	TCCCAGCCCTGGATGGAAGAAGCCAGAGGATGGCCTAGAAAATAAAGAACCCAGGACATG	ENSMUST00000143343,ENSMUST00000076757,ENSMUST00000151266,ENSMUST00000066027,ENSMUST00000155387,ENSMUST00000153123,ENSMUST00000148514	chr16,chr16,chr16,chr16,chr16,chr16,chr16	NM_010047	Dgcr6	11.2931	11.4006	11.5881	11.6003	11.2181	11.366	11.3663	10.9312	10.8657	11.3535	11.3905	11.4584	11.6394	11.6206	11.8294	11.8476
ENSMUSG00000003534	A_55_P2077313	CCCCTGTCCTAGGCAGGTAATAATAAAAGTTGAGTTGTTTTTTGTTTTTTGTTTTTCCAC	ENSMUST00000119825,ENSMUST00000117301	chr17,chr17	NM_007584	Ddr1	10.8915	10.5184	10.6701	10.673	8.93442	8.74075	8.82471	11.0711	11.5958	9.4052	9.16788	9.49401	11.7433	11.7369	9.42242	9.29372
ENSMUSG00000003541	A_51_P286488	TGCTGTAACACAGATATTTATTACGATTTATAGGGTCGGTAAGACAGAGTTGTGGGAGGG	ENSMUST00000003635	chr17	NM_133662	Ier3	13.4564	13.4922	13.593	13.5418	9.73164	9.6617	9.82268	10.9223	10.3401	9.64432	9.47396	9.45216	11.5353	11.5237	9.79217	9.5198
ENSMUSG00000003545	A_55_P2113051	ACTGCCGACCACAATTCATTGACTCCATAGCCCTCACCCAGGCTGTATTTGTGATTTTTT	ENSMUST00000003640	chr7	NM_008036	Fosb	8.11388	8.83731	8.62878	8.66053	8.72376	8.65125	8.63798	8.69505	7.90811	8.28851	8.85595	8.75372	9.03414	8.72067	8.86433	8.4923
ENSMUSG00000003546	A_51_P101573	AACATGATCTCTACTTTGGAGTCCTCTAGAGTAGCTGACTGAGGCTCCCAAGGTGGGAGA	ENSMUST00000003642	chr17	NM_029091	Klc4	9.89029	9.67459	9.83782	9.71733	9.22997	9.28175	9.44511	10.1464	10.2682	9.74628	9.65798	9.87731	10.0319	10.1339	9.62898	9.89656
ENSMUSG00000003549	A_66_P132232	GTTTGTGCGCAATGTGCCCTGGGAATTCGGTGAGGTGATTCCCGATTATGTGCTGGGCCA	ENSMUST00000003645,ENSMUST00000160192,ENSMUST00000160909,ENSMUST00000160369,ENSMUST00000176818,ENSMUST00000162992	chr7,chr7,chr7,chr7,chr7,chr7	NM_007948	Ercc1	11.9866	12.0685	12.1837	12.1389	12.5714	12.8531	12.8305	12.9282	12.3833	13.196	13.1547	13.1291	13.2841	13.276	13.1271	13.4877
ENSMUSG00000003555	A_51_P116813	CGGTGGCCCCCTTGCTCATCCCACACAAGGCTAACATTGACTCCAGCATTGGAGAGTTTG	ENSMUST00000026012,ENSMUST00000131142	chr19,chr19	NM_007809	Cyp17a1	9.14515	9.11706	8.94192	9.07365	9.05844	9.10522	9.04995	9.21123	8.89963	9.04605	9.05738	9.12697	9.14043	9.25462	8.97634	9.1578
ENSMUSG00000003559	A_51_P282227	CCCAAGGTTTACTCAAAGGGCCAAAGGCATCATCAACGTTGTGAGAATTATCTTCCTTCT	ENSMUST00000003655	chr19	NM_020577	As3mt	11.2197	11.031	11.0945	11.0442	11.5749	11.491	11.4111	10.3911	10.2003	10.3392	10.3869	10.472	10.7258	10.9137	11.7295	11.6067
ENSMUSG00000003573	A_55_P2167461	TTGTATGCGTTTGTGTGCATTTGCATGCATTTGTATGTGCACAGGCCATGTGTGTGCTGA	ENSMUST00000087467	chr8	AK155463	Homer3	10.4525	10.4936	10.3258	10.4361	9.59723	9.58951	9.69621	10.8056	10.6657	10.1399	9.9647	10.0053	10.1095	10.252	10.4864	10.2874
ENSMUSG00000003573	A_51_P466613	TACCTTCCCCTCCAGGATCATCTGTTTCCGCTTGTTGATCTCTTTCTTTTCATCAAAATG	ENSMUST00000140212,ENSMUST00000110124,ENSMUST00000003669	chr8,chr8,chr8	NM_011984	Homer3	8.84427	9.44739	9.55578	9.36494	9.73023	9.85738	9.66718	9.88864	8.87767	9.14207	9.48056	9.58666	9.72784	9.49303	8.99521	9.44218
ENSMUSG00000003575	A_55_P2112170	GCAGACGCTTCTTTGTATTTTTGCGCCCTTTGTAATGAAATGTAATAAAAACCCAATGTT	ENSMUST00000076615,ENSMUST00000142769	chr8,chr8	NM_001004062	Crtc1	9.80202	9.94133	9.77507	9.65067	9.48794	9.62298	9.81558	9.19049	9.54929	9.77938	9.63844	9.67277	9.86761	9.66541	10.3644	10.326
ENSMUSG00000003581	A_55_P2166262	CACAGAATCTATGTGGTGCATCTGCAAGGGCATCATTAAAAGGAAAAAACAAAAACACAA	ENSMUST00000003677	chr11	NM_027859	Rnf215	11.5249	11.7718	11.6971	11.8181	11.3414	11.4248	11.3174	10.9971	11.0221	11.229	11.3091	11.3925	10.7157	10.7914	10.7581	10.491
ENSMUSG00000003585	A_52_P488427	CAATAAAAAGCTCTTGACCCCACACAACTTGAGAGCCAGGTTACAGGCTGCCCAGAATTC	ENSMUST00000003681	chr11	NM_144520	Sec14l2	8.88828	8.95868	8.88995	8.81419	9.56324	9.60969	9.49704	9.28633	10.0438	8.55056	8.9385	9.03494	9.12965	9.02635	8.88592	8.46134
ENSMUSG00000003604	A_55_P1978047	ACTGGGATCGCTATCAAGATACTGAAAAGGAGGTCAATGGTGAAAGTGGAGAATCTCAGC	ENSMUST00000003705	chr2	NM_028844	Aven	11.0216	11.2171	11.0269	11.0704	11.4299	11.5122	11.6121	12.4196	11.9334	12.5445	12.3044	12.18	11.7147	11.6806	12.1966	12.3448
ENSMUSG00000003604	A_55_P1978050	TGCTTACAGCAGCCAACACCTACCTCTGTGTTTGATGGCATCTGAATATATGTATGAGGC	ENSMUST00000003705	chr2	NM_028844	Aven	12.6192	12.4875	12.3981	12.3752	12.7122	12.7457	12.7685	13.517	13.526	13.5391	13.5362	13.4866	13.2442	13.4004	13.7503	13.5315
ENSMUSG00000003617	A_55_P2111302	TCTGATGTCTTTGACCTTTTCCCTGGAACATACCAAACCCTAGAAATGTTTCCCCAAACA	ENSMUST00000091309,ENSMUST00000108329,ENSMUST00000003714,ENSMUST00000108328,ENSMUST00000108325,ENSMUST00000172860,ENSMUST00000129135	chr3,chr3,chr3,chr3,chr3,chr3,chr3	NM_007752	Cp	6.35983	6.91383	6.54685	7.07745	6.8876	7.16708	6.96917	6.9155	6.38256	7.02491	6.81367	7.11535	6.48722	5.67563	5.663	5.63142
ENSMUSG00000003617	A_55_P2087607	GCTTGCAGTGTCTATATGTACTAGAGATAAGAGACAATGAAAGAATCTCCTTTAGTGATA	ENSMUST00000108329,ENSMUST00000108328	chr3,chr3	NM_001276248	Cp	5.66626	5.66941	5.55107	5.71882	5.80484	5.60988	5.70479	5.66731	5.52768	5.81702	5.50777	5.52194	6.17262	5.73161	6.25532	5.64813
ENSMUSG00000003623	A_51_P489153	ACTTTCTAATTGCCAGAGGGATAAAGCACACGGTTAGAAGCTAATTTCTCTGACATCAGT	ENSMUST00000003720	chr5	NM_023733	Crot	12.0508	11.997	11.9058	11.6944	12.1867	12.1411	12.1231	11.4345	11.4348	11.8148	11.68	11.72	11.9304	11.6085	12.355	12.1804
ENSMUSG00000003644	A_55_P2139256	CTCAGCTGGTAACTCAGGGTTCATCTGTCCAAGGCCTTTCTAATAAACTTACAATCCAGT	ENSMUST00000105894,ENSMUST00000168974,ENSMUST00000003741	chr4,chr4,chr4	NM_009097	Rps6ka1	14.5049	14.4691	14.3041	14.4997	14.3236	14.1704	14.0103	13.9391	13.9062	14.1547	14.3252	14.3796	14.421	14.5635	14.2343	14.3578
ENSMUSG00000003657	A_52_P556433	AGATGAAGGAGTTCATGCAGAAGTATGATAAGAACTCAGATGGGAAAATTGAGATGGCGG	ENSMUST00000003754	chr8	NM_007586	Calb2	6.5107	7.26513	6.84002	7.05595	9.96578	9.96578	10.1227	5.59225	5.62396	9.38616	9.06496	9.01628	7.10639	5.46179	7.7603	7.03925
ENSMUSG00000003660	A_55_P2098450	CAGGAGTATAAGTTCAGTGTGGATGTGAAAGAAGCTGAGACAGACAGTGATTCAGATTGA	ENSMUST00000103220	chr2	NM_177214	Snrnp200	14.0794	14.094	13.9218	14.0019	13.9778	13.8785	13.9764	13.5413	14.0309	13.6878	13.8622	14.092	13.7271	13.774	13.6677	13.5797
ENSMUSG00000003660	A_51_P292877	GGAGTGGAGAGTGTTTTTGACATCATGGAGATGGAGGATGAAGAACGGAATCCATTGCTT	ENSMUST00000103220,ENSMUST00000131435	chr2,chr2	NM_177214	Snrnp200	12.9128	13.2327	13.0968	12.9799	13.1011	13.0884	13.041	12.8032	13.1731	12.8893	13.061	13.1417	12.8984	12.798	13.0251	12.739
ENSMUSG00000003662	A_52_P585699	AGCAGACACGCTAACTGGCTTCTCTTAAGCTAGACGTAAAGTGATTATAACACTGTACCA	ENSMUST00000003759	chr2	NM_025296	Ciao1	7.72206	7.84037	7.68112	7.95523	8.53238	8.31831	8.49837	8.04608	8.28794	8.56708	8.59662	8.81771	8.57378	8.42815	8.56062	8.51294
ENSMUSG00000003662	A_66_P118195	CTCTCTGACAGCCCATCTTCGTCAGGCCCATTCCCAGGATGTCAACTGTGTGGCTTGGAA	ENSMUST00000003759,ENSMUST00000174030,ENSMUST00000143575	chr2,chr2,chr2	NM_025296	Ciao1	13.2359	12.8106	12.8893	12.8524	12.8322	13.053	13.0037	13.3218	12.9519	12.9615	12.9633	12.7591	13.5541	13.6342	13.5719	13.5128
ENSMUSG00000003665	A_51_P492456	ATTTAAGATTCTTCAATATGGACTGTATTGGAACTCAGATCTAGGTCTCTGGGGAGGGGT	ENSMUST00000003762	chr17	NM_008215	Has1	5.37437	5.40685	5.37923	5.54532	5.44736	5.37733	5.58507	5.43522	5.38817	5.48882	5.3663	5.40379	5.62697	5.42405	5.52562	5.44336
ENSMUSG00000003680	A_55_P2135383	TACCGTGAGCTATACTCCTTCTTTGGTGACAGCTTGGCCACTCGCTTTGGCACTGGCCAG	ENSMUST00000176610,ENSMUST00000177216,ENSMUST00000177056,ENSMUST00000176496,ENSMUST00000003777,ENSMUST00000176080	chr19,chr19,chr19,chr19,chr19,chr19	NM_001177798	Taf6l	9.76251	9.83555	9.43879	9.62155	11.0075	11.1233	11.0713	11.0289	10.8956	11.179	11.1822	10.9191	11.3663	11.4335	11.6464	11.9824
ENSMUSG00000003721	A_55_P1957624	CAATGTGCCAAACGTGTTACTGACACAGAGAATAAGAATGCTTTGAACAATTTAGAAATG	ENSMUST00000003818,ENSMUST00000071064,ENSMUST00000160968,ENSMUST00000159085	chr1,chr1,chr1,chr1	NM_001271532	Insig2	9.73714	10.5696	10.6789	10.6599	10.2573	10.1021	10.1356	10.0134	9.84399	10.0097	9.80789	9.68994	9.11706	8.96181	9.69489	9.57724
ENSMUSG00000003721	A_51_P439452	TATGTATACACAAGCCTAATGGTAGTAGTGGTGACCACACTACTCTATTTATTATTCTGT	ENSMUST00000003818	chr1	NM_133748	Insig2	11.5734	11.7996	11.7107	11.7411	11.4976	11.2866	11.4324	10.8791	11.028	10.9872	10.9949	11.1347	10.9526	11.0799	10.9976	10.9283
ENSMUSG00000003731	A_52_P199586	CCTGGGTAGACAAACAAAGCTTGATTTCAGAGCAGAAATAGGCCAAGAAACCATGGCGTT	ENSMUST00000102590	chr4	NM_008468	Kpna6	12.9465	13.0151	12.898	12.7839	12.5708	12.4614	12.4161	12.3504	12.722	12.3463	12.4776	12.6036	12.5392	12.4488	12.4183	12.2015
ENSMUSG00000003731	A_55_P1980041	AATTATCTTTCTTCATCCATCCCAGTCCTCTGCCCTGACGTGTGTAACTCTTGGGTACTT	ENSMUST00000102590,ENSMUST00000003828	chr4,chr4	NM_008468	Kpna6	11.0613	11.0649	10.8508	10.8124	9.92127	10.0066	10.8095	11.447	11.3281	11.1704	11.3026	11.0404	11.3417	11.4481	11.1739	11.8224
ENSMUSG00000003746	A_52_P171019	CTTTTACCCAGTGAAAAAAGCATTTCTGATTTACCTACTCCTATTCAGCTAAAGGAGAAA	ENSMUST00000003843	chr10	NM_008548	Man1a	6.49422	6.19082	6.19008	6.66554	5.54751	5.57265	5.50603	5.82655	5.58137	5.52418	5.57148	5.61591	5.57649	5.67036	5.69016	6.09426
ENSMUSG00000003746	A_52_P260105	AATGTGAATGCTGAAGTTTCTGTTTTTGAAGTCAACATACGCTTCGTCGGTGGACTGCTG	ENSMUST00000003843,ENSMUST00000105470,ENSMUST00000146483,ENSMUST00000105469,ENSMUST00000133330	chr10,chr10,chr10,chr10,chr10	NM_008548	Man1a	7.24368	7.03053	6.89353	6.69151	5.60726	5.70509	5.5539	5.57253	5.62423	5.60335	5.67284	5.62807	5.61145	5.59931	5.6651	5.69743
ENSMUSG00000003752	A_51_P507622	GACTCTAGAACTCTGGGGTGGGGGAGAAACAATGTGTTCTGTGCTCCAGAACCTCGGCTT	ENSMUST00000003850	chr7	NM_181593	Itpkc	9.35659	9.36719	9.14086	9.17492	9.84056	9.7085	9.75685	8.81301	9.36719	9.45394	9.27396	9.62239	9.10006	8.99607	9.95924	9.58346
ENSMUSG00000003762	A_55_P1998761	TGTATTGGAGGGTGGGGGTGGGTGCTGATCCTTTCCTCCGAATAAAGGCACCCTTTCCCT	ENSMUST00000003860,ENSMUST00000108378,ENSMUST00000128090,ENSMUST00000142910	chr7,chr7,chr7,chr7	NM_133770	Adck4	10.4717	9.91147	9.94849	10.0604	10.8273	10.7842	10.7907	9.892	9.50378	10.0601	10.2857	10.4014	10.921	10.8185	10.4875	10.6307
ENSMUSG00000003778	A_55_P1986993	CATGTATGTGTGCACACAAATGTAATGTGTTAATATGTCCTCAGTTCTAACTTCTGTTAC	ENSMUST00000003876,ENSMUST00000115766	chr18,chr18	NM_030147	Brd8	10.4796	10.2791	10.2318	10.2648	10.365	10.2082	10.3071	9.4093	9.71076	10.9082	10.9823	11.1458	9.99617	9.76317	10.2459	10.1805
ENSMUSG00000003778	A_65_P07450	TGTTTGTTTATTCCATGAGTTAAAAGACTGACCTTGTTCATGGTAGAGCAATGAAGTGAG	ENSMUST00000115765	chr18	XM_006526354	Brd8	10.2757	10.1861	10.0949	10.0621	10.1723	10.0386	10.139	9.67766	9.77196	10.1484	9.78092	10.0399	10.1065	9.74426	10.5377	10.2057
ENSMUSG00000003779	A_51_P133137	CTTTGGCAAAAAATACTAAAGTTGTGGGGATGAAGATGCATGGTTGTTGCCCTGAGGTTG	ENSMUST00000167161,ENSMUST00000166044	chr18,chr18	NM_009004	Kif20a	14.7087	14.552	14.4108	14.5419	13.9529	13.8796	13.8239	14.1567	14.5196	14.258	14.36	14.3335	15.0064	14.7703	14.6493	14.5642
ENSMUSG00000003808	A_55_P2151156	TGCAGGCCAGCTGTTTTAATAAAGTGGGCACATTCCCTCATTTGGTGCCTTTTGTTAGGA	ENSMUST00000003906,ENSMUST00000129595,ENSMUST00000109754,ENSMUST00000156970	chr8,chr8,chr8,chr8	NM_025648	Farsa	13.8072	13.5184	13.6055	13.7841	13.4555	13.4587	13.6787	14.028	13.8009	13.8306	14.0054	13.9029	14.6508	14.4396	14.224	14.6274
ENSMUSG00000003808	A_52_P323975	TCCTCCTGAATGCTAAGATGGCTGTTACCAACTGAGTCATAGCTTTGAGTAGGACAGAAT	ENSMUST00000144404	chr8	ENSMUST00000144404	Farsa	9.0881	9.01073	8.58994	8.85255	9.26889	9.09097	9.1232	9.12929	9.46279	9.52784	9.69755	9.51301	9.49939	9.4093	9.0221	9.65646
ENSMUSG00000003808	A_51_P279465	AGTTAGCCCAGAAGAAGCCGTTTACACCAGCCAAGTACTTCTCTATTGATCGTGTGTTTC	ENSMUST00000003906,ENSMUST00000156970,ENSMUST00000141480	chr8,chr8,chr8	NM_025648	Farsa	13.5372	13.3966	13.5585	13.65	13.4966	13.5462	13.5328	14.2511	13.9542	13.9566	13.8906	13.6991	14.2299	14.2657	13.9652	14.1453
ENSMUSG00000003809	A_55_P1986441	TGGCAGGGGACACTTTGTCCTTTCCCTCATGACACAGCTAACTACACAATAAACAACATG	ENSMUST00000003907,ENSMUST00000182458,ENSMUST00000109745	chr8,chr8,chr8	NM_008097	Gcdh	10.3162	10.2857	10.4996	10.5885	10.5639	10.6129	10.5732	10.6521	10.4779	10.8418	10.9035	10.9492	10.4619	10.521	10.3908	10.6453
ENSMUSG00000003810	A_55_P2052769	AGCTCTTAAAGCAAACCTAGCACTTGTTTGCTTCCCTTACATTCACCTGTGTAATACACC	ENSMUST00000003908,ENSMUST00000106484,ENSMUST00000106486,ENSMUST00000106485	chr4,chr4,chr4,chr4	NM_001042743	Mast2	11.8334	11.2812	11.3003	11.4918	11.2886	11.134	11.0043	11.3134	11.5168	11.0664	11.3796	11.4633	12.4653	12.3977	12.0103	12.4826
ENSMUSG00000003813	A_55_P1985749	TCCCCCTGGTAATTGGCTAATTACTGGAGATTAATGTTGGTAAACAGAAGCCTCCTCCTC	ENSMUST00000003911	chr8	NM_009010	Rad23a	6.42807	6.72462	6.15314	7.02092	7.70107	7.25436	7.32043	7.43662	6.73474	7.15088	7.03459	7.27195	7.38564	8.02144	8.48214	7.42923
ENSMUSG00000003814	A_51_P416419	CAACTCTAGGAACAGGGGTGTAGAGGAGAAGCCCTAGGCTTGAGATTTCATCTGCTCTCC	ENSMUST00000003912	chr8	NM_007591	Calr	14.9303	14.3692	14.3188	14.2822	13.3564	13.4298	13.2585	13.8523	15.1107	13.7357	13.865	13.892	14.2365	14.1828	13.9649	14.0945
ENSMUSG00000003824	A_51_P273538	AGGCATGCTGATATTGTTTTTTATAGTTCTGTAACCCAACACAAAGCCACCAATGCTCTT	ENSMUST00000136026,ENSMUST00000170296,ENSMUST00000003922	chr8,chr8,chr8	NM_027954	Syce2	14.5994	14.8656	14.8545	14.7289	14.3537	14.2743	14.1515	14.8216	14.7123	14.6067	14.5901	14.6428	14.6483	14.7056	14.4409	14.6478
ENSMUSG00000003847	A_55_P2372248	ATGTTGTGACCAATGCTGGAAGATCTCATGATGTTCAGCCATTTACGTACACTCCGGATC	ENSMUST00000133026,ENSMUST00000154474,ENSMUST00000169453,ENSMUST00000151114,ENSMUST00000075922,ENSMUST00000125721,ENSMUST00000126397,ENSMUST00000077440,ENSMUST00000126333,ENSMUST00000147588	chr8,chr8,chr8,chr8,chr8,chr8,chr8,chr8,chr8,chr8	NM_001286260	Nfat5	8.19221	8.5262	8.69766	7.98841	7.83454	8.05038	7.96286	7.64054	7.3777	7.46778	7.4207	7.77882	7.94511	7.91556	7.8676	8.85762
ENSMUSG00000003848	A_51_P266640	TGCGCTGTCATGGCTGTTTCAAGACGACATCGGACATGAACCGAGTGTTCTGTGGACATT	ENSMUST00000003946	chr8	NM_026277	Nob1	13.9617	13.7971	13.83	13.8343	13.772	13.7978	13.8762	13.7414	13.3891	13.5299	13.4485	13.2306	14.2288	14.3009	13.3875	13.6137
ENSMUSG00000003849	A_51_P424338	TAGGTCATTTATGCAATATTCGCCATTTTCTTCGGGCTAGTCCCAGTTAGATGGCATCCA	ENSMUST00000003947	chr8	NM_008706	Nqo1	10.7042	10.4612	10.5696	10.5308	12.4492	12.5044	12.5743	11.6237	11.4098	12.2445	12.1373	11.9494	11.1483	11.2146	12.048	12.2021
ENSMUSG00000003863	A_55_P2101367	CGACTCGGCCTCTTGGCTCCAGGCGTTACTCAGTGATCACGGGTAAAGACCTACTGTTTC	ENSMUST00000107779,ENSMUST00000003961,ENSMUST00000131154,ENSMUST00000137578,ENSMUST00000130143	chr7,chr7,chr7,chr7,chr7	NM_029741	Ppfia3	9.49423	8.88924	8.99737	9.08689	9.79603	9.65484	9.70803	9.67201	10.0642	9.77544	9.91512	10.0455	9.85819	9.79874	9.71802	9.79498
ENSMUSG00000003865	A_55_P1982883	TTCTTGAAGCCCCACATGTACCTCGAGGCCTTTCTGCCTGCAAGCTTCAGTGAATGGGCG	ENSMUST00000003964	chr7	NM_030678	Gys1	10.593	10.1502	10.0986	10.4054	11.0272	10.8702	10.8003	11.0421	11.5945	10.2453	10.4184	10.7907	11.6285	11.8812	11.5323	11.8936
ENSMUSG00000003865	A_55_P2026315	TGTGGCTTCCCGAATCAGCCAAGTTCAGAGTTAGGACATTTCAGGGATTAACATAATTGA	ENSMUST00000003964,ENSMUST00000107766	chr7,chr7	NM_030678	Gys1	10.5377	10.4274	10.4568	10.4836	11.1283	11.0167	11.1102	11.4313	11.7511	10.6115	10.7391	10.6964	11.4873	11.7607	11.8653	12.1568
ENSMUSG00000003868	A_55_P2025974	GCCCTTCCCACCCCATTTTCTACAAGTTCTAACACTGTGACTTTATATAAAATTATTGAA	ENSMUST00000033087,ENSMUST00000107771	chr7,chr7	NM_011304	Ruvbl2	15.278	15.0473	15.0844	15.1681	14.5824	14.6039	14.513	14.8471	15.1517	14.9444	14.787	14.8153	15.2577	14.9815	15.2965	14.9565
ENSMUSG00000003872	A_51_P325223	CCAGGGTCGTGGAACTACCGAAGACTGATGAGGGTTTGGGCTTCAACATCATGGGTGGCA	ENSMUST00000003971,ENSMUST00000156528	chr7,chr7	NM_011698	Lin7b	5.95663	7.02451	6.47507	6.77223	7.88863	7.629	8.19959	8.50163	8.00665	8.14502	8.24972	8.12438	8.54662	6.47561	7.60452	8.18601
ENSMUSG00000003873	A_55_P2137406	TCCTGGGATGAATGGGGGAAGGGGAAAGGCATTTTTCTTACTTTTGTAATTATTGGGAGG	ENSMUST00000033093	chr7	NM_007527	Bax	14.3363	14.7475	14.6215	14.6539	14.9283	15.0678	15.049	15.2485	15.0752	15.1951	15.1712	15.1951	15.0669	14.9375	14.9619	14.8428
ENSMUSG00000003882	A_51_P196695	ATCAATCAACTATGTTTGGATCCAGGGAATCTCAAGTTATTCAATTCATTCTCTGTAAGC	ENSMUST00000003981	chr15	NM_008372	Il7r	5.4941	5.45614	5.48206	5.36634	5.40896	5.445	5.37386	5.38263	5.45268	5.37577	5.44816	5.4776	5.37695	5.43001	5.50235	5.5852
ENSMUSG00000003923	A_51_P493720	CTTTGAGCCTTGACAGAAGATGATGCTGAGTTCTGCCTTTTGCTTAAGAACTGGAACGGA	ENSMUST00000092430	chr10	NM_009360	Tfam	14.4347	14.0788	13.9816	14.143	13.8808	13.8887	13.9795	14.2213	13.829	13.7289	13.7657	13.6422	13.9886	14.3073	14.0649	14.2967
ENSMUSG00000003923	A_55_P2026445	CTCTGAGCATTAAGATGGAAGACGGAGTTGTCATTGGGATTAGGCCCAAGAAACCAGTTA	ENSMUST00000092430,ENSMUST00000145220,ENSMUST00000105432,ENSMUST00000121685	chr10,chr10,chr10,chr10	NM_009360	Tfam	13.2279	13.7436	13.6141	13.8261	13.4379	13.4131	13.5496	13.7551	13.398	13.3619	13.2428	13.1929	13.5103	13.6976	13.3678	13.4176
ENSMUSG00000003923	A_52_P351785	CCTCTGAATTTAAAGCTGGTGTTAGCATACGGATGTACAGTAGCTAGAAAGCCTTCCTGG	ENSMUST00000092430	chr10	NM_009360	Tfam	9.13737	9.33572	9.40271	9.68358	9.96896	9.98972	10.0683	10.2695	9.97398	10.2388	10.0853	10.164	10.034	10.6016	10.3809	9.83173
ENSMUSG00000003929	A_51_P277629	GAAGTTTAGAGAATTACAACATTCAGTAACCTTAGGCTACCTGAAGGGTTTGAGCAATGC	ENSMUST00000054072	chr17	NM_207541	Zfp81	8.60982	8.85137	8.91491	8.68445	9.03798	8.81671	8.68526	8.44087	8.66712	9.20348	9.19223	8.96306	8.95633	8.39833	9.8883	9.02613
ENSMUSG00000003929	A_55_P2046478	GAATTCACACTGGAGAAAAACCCTATGTGTGTAAGCAGTGTGGAAAAGCATTTACATGTT	ENSMUST00000054072	chr17	NM_207541	Zfp81	9.86639	10.4561	10.5036	10.3778	11.0568	11.0512	11.024	10.6559	10.6907	11.2237	10.9814	10.8868	10.4212	10.3071	10.9962	10.8969
ENSMUSG00000003929	A_55_P2046485	ATTCGTTCTTCTCAGCTTCTGATCCATGAAAGAATTCACACTGGAGAGAAACCTTACTCC	ENSMUST00000054072	chr17	NM_207541	Zfp81	8.09608	8.42679	8.55432	8.45843	8.97718	8.7558	9.53248	8.35654	8.44054	9.18439	8.90894	8.56136	8.12627	8.04229	9.36027	9.26999
ENSMUSG00000003929	A_55_P2330545	CTGTATTTTCCATGCCCTGACTGTGTAATTCAATCTAATAAACCCCTCTTAATATGCTGT	ENSMUST00000054072	chr17	ENSMUST00000054072	Zfp81	11.6499	11.6113	11.2329	11.2389	10.8305	10.6754	10.7449	10.6938	10.2361	10.4296	10.5788	10.1	9.55578	10.159	10.2297	10.5871
ENSMUSG00000003934	A_52_P495565	ACTGGTCTAGCTGATGGCAGTTATTAGCACTGGTTGCTGTTTCCATAGTGACAAGCCTAT	ENSMUST00000004036	chr11	NM_007911	Efnb3	8.12488	8.2203	7.87951	7.89557	8.64468	8.46458	8.48829	7.80474	8.07921	8.21309	8.44473	9.17289	8.42094	8.18031	8.8464	9.18718
ENSMUSG00000003948	A_55_P2093595	CCACTAAACTGTATTTGAGAACTTGTGCTGTAGGTTAGAATAAAGTTGTTACTTGGGTTG	ENSMUST00000004050	chr11	NM_026178	Mmd	11.0476	11.3073	11.2353	11.0555	10.86	10.8544	10.8492	8.90287	8.71051	10.4282	10.5007	10.6972	10.5904	10.7403	10.2978	10.2209
ENSMUSG00000003948	A_55_P2077458	TTACTTCCTCCGATGTCTTGTGTTCGGCACTGGCCGTTAGCCACTGTACTAATTAAAGAA	ENSMUST00000107887	chr11	ENSMUST00000107887	Mmd	5.65514	5.62368	6.17511	6.30753	6.28829	5.70197	6.47658	6.19852	5.5721	5.67291	5.63921	6.44215	7.11951	6.12793	6.07588	5.75678
ENSMUSG00000003948	A_52_P518808	GACCAGTAGCTATATTCTGCAAAATTACCCCTTCCCTATTTGACGAAGAGTTTGGGTTTC	ENSMUST00000134929	chr11	ENSMUST00000134929	Mmd	11.0704	10.8416	10.9111	10.9968	10.2033	10.252	10.0765	9.48628	9.27189	10.0621	10.0027	10.031	11.1395	11.4017	10.4146	10.9595
ENSMUSG00000003948	A_55_P2167984	TTTGAGAACTTGTGCTGTAGGTTAGAATAAAGTTGTTACTTGGGTTGACTCCATTGTCTG	ENSMUST00000004050	chr11	ENSMUST00000004050	Mmd	10.5607	10.7226	10.6875	10.6189	10.4218	10.2606	10.3528	8.29997	8.22615	10.0238	9.97619	10.2149	10.5361	9.93794	9.96498	9.78429
ENSMUSG00000003949	A_55_P2009752	CCGTGTTTCTCATCCTCTGTTTGCTTTTGAACATATGTGCGCCTATCAAGTGGACTTCTG	ENSMUST00000004051,ENSMUST00000043658,ENSMUST00000107881	chr11,chr11,chr11	NM_172563	Hlf	7.571	8.06033	7.47	7.93451	7.79212	7.81641	7.58951	8.27573	8.33039	8.54986	8.54284	8.47555	8.56062	8.67792	7.58327	8.06302
ENSMUSG00000003955	A_51_P115159	AGACTAGAAGTATTTGGAAAACCCAGGAGTAAGGCTGCAACAAGAAACCTGCTTTACAAA	ENSMUST00000004057	chr16	NM_027342	Fam162a	15.7976	15.6136	15.544	15.4852	14.7459	14.5717	14.6032	14.9273	14.7997	13.3045	13.2525	13.2349	14.6061	14.421	14.2967	14.1418
ENSMUSG00000003970	A_55_P1965571	TTGACAAGCCTATCTTAAAGGCTGGCCGTGCCTACCACAAGTACAAGGCAAAGAGGAACT	ENSMUST00000004072	chr15	NM_012053	Rpl8	16.2034	16.2592	16.092	15.9934	16.054	16.0806	16.0496	16.098	16.0712	16.0134	16.0739	16.1038	16.1225	16.0493	16.1972	16.1337
ENSMUSG00000003970	A_66_P139116	CTGCGTGGAACCAAAACTGTACAGGAGAAGGAGAACTAGAGTTCAGGAGCTAATAAAGTA	ENSMUST00000004072	chr15	NM_012053	Rpl8	15.9475	16.0779	15.9861	16.0301	15.981	15.99	16.0938	16.0229	15.9946	16.0095	16.0346	16.0515	15.9991	16.0783	16.0298	15.9995
ENSMUSG00000003974	A_51_P486543	ACAGTGGCAATATTAGGTAACCTTTTTCCTATGAAGTCTTTTGTAGGTTCTTGTTGTAAC	ENSMUST00000004076	chr5	NM_181850	Grm3	5.69216	5.66252	5.7076	5.51755	5.57566	5.71621	5.4726	5.56597	5.67565	5.52325	5.65169	5.73145	5.62393	5.70087	5.42572	5.55483
ENSMUSG00000003992	A_52_P522977	GAGGATTCTCCCTTTCCTGTGGGACTGTAACATAACTGAAAACGTTGACACTGTTTGCCT	ENSMUST00000004094	chr13	NM_024272	Ssbp2	6.64484	5.63299	5.99988	6.79188	8.18133	7.20614	6.95973	5.85257	5.74244	5.60408	5.77721	5.80195	6.84602	6.94453	5.44706	6.53965
ENSMUSG00000003992	A_55_P2155041	GCTCCTGCCCTTCCCCAACTATTTTGTGCTGTGTACATCACTGCTTTATATAAGTTATTT	ENSMUST00000004094,ENSMUST00000042122	chr13,chr13	NM_024272	Ssbp2	13.0604	13.1877	13.9538	13.9789	12.5303	12.3448	13.2212	13.2084	13.5002	13.6376	12.7551	12.7142	12.7711	12.9651	12.2987	12.6587
ENSMUSG00000004018	A_55_P2058812	CTCTGCATCTCACTGAAAATATCAGAATATTCATGTATTTTCCTTGTCCTTGAGTTTTCC	ENSMUST00000004120	chr11	NM_025923	Fancl	10.238	10.2406	10.2857	10.2922	12.3241	12.3723	12.48	12.15	11.8397	11.9918	11.8236	11.8879	12.0369	12.1973	12.4664	12.062
ENSMUSG00000004018	A_55_P2135880	GAGAAAACCTTGAATGGAACCTACCTGTGAAGAGATGGAATGCTTAAAAGTTGTTTAAAA	ENSMUST00000004120,ENSMUST00000109509,ENSMUST00000134445	chr11,chr11,chr11	NM_025923	Fancl	12.6349	12.5674	12.6077	12.676	14.0516	14.0464	14.2109	13.112	12.8685	13.3411	13.2294	13.2891	13.1277	13.0726	13.5476	13.2677
ENSMUSG00000004031	A_51_P504833	TTTAACCAGATTTCTTAAAATGTTGTTGTTCCGTGACTCCCAGCACTGCTTCTTACTTTT	ENSMUST00000004133	chr1	NM_207583	Brinp2	8.18462	8.26754	8.41542	8.46555	6.08927	5.62286	5.90325	8.68179	8.4559	8.526	8.46636	5.66802	8.30255	8.46925	8.28511	8.49854
ENSMUSG00000004032	A_51_P260169	TCTCACCTATGATGTCTTGGATCAGAACCGTATATTTGAGCCCAAGTGTCTGGATGAGTT	ENSMUST00000004134,ENSMUST00000167523,ENSMUST00000170058,ENSMUST00000172247,ENSMUST00000167387,ENSMUST00000169365	chr3,chr3,chr3,chr3,chr3,chr3	NM_010360	Gstm5	13.0463	12.9706	12.9833	12.9842	10.0557	10.0632	9.96518	12.2179	11.522	9.99812	9.94328	9.97398	12.0535	12.0322	9.70775	9.98498
ENSMUSG00000004035	A_55_P2016667	ATCAGCTTATGGACAACCGCATGGTGCTGGCGAGGCTTTGCTACAACGCTGACTTTGTGA	ENSMUST00000004137,ENSMUST00000106687,ENSMUST00000106688,ENSMUST00000133947,ENSMUST00000124215	chr3,chr3,chr3,chr3,chr3	NM_026672	Gstm7	8.12246	7.87411	7.70722	7.94117	7.53976	6.7132	7.47628	7.45342	6.81314	7.44532	6.8612	6.47577	7.72548	7.63421	5.5395	5.62896
ENSMUSG00000004035	A_55_P2016662	AGTAGGACTTGGAGGAGGGACAAGGATCCGTGCAGTCAATGGAGGCATGCTCTTGCAGCT	ENSMUST00000106688	chr3	XM_006501972	Gstm7	5.80914	5.88299	5.65384	5.53806	5.66714	5.62614	5.53945	5.59342	5.81843	6.27606	6.08211	5.64753	5.66935	5.7069	5.9178	6.07953
ENSMUSG00000004038	A_55_P2102060	TCATGTACAATAAAGCCTGAAACACACTTGAAACACAATAAACACTGAACACTTGCTGTG	ENSMUST00000106678,ENSMUST00000004136	chr3,chr3	NM_010359	Gstm3	10.1108	10.2676	10.2097	10.3061	10.0725	10.0371	10.0962	8.43616	8.71322	10.3461	10.3262	10.5029	7.77517	7.22781	8.83664	8.16426
ENSMUSG00000004040	A_51_P201480	CACTCTGTGAGCTGATACCCCAGGCTGGGAACTCCTGGCTCTGCACTTTCAACCTTGCTA	ENSMUST00000103114,ENSMUST00000127638,ENSMUST00000092671,ENSMUST00000137093	chr11,chr11,chr11,chr11	NM_213659	Stat3	12.7289	12.7583	12.6042	12.6669	13.4176	13.2187	13.0336	12.5411	12.5563	13.0867	13.1503	13.131	12.914	13.0263	12.9717	13.3754
ENSMUSG00000004040	A_55_P1991219	TTTAACATTCTGGGCACGAACACAAAAGTGATGAACATGGAGGAGTCTAACAACGGCAGC	ENSMUST00000103114,ENSMUST00000127638,ENSMUST00000092671,ENSMUST00000138438,ENSMUST00000156645	chr11,chr11,chr11,chr11,chr11	NM_011486	Stat3	9.99455	10.3213	10.0275	9.87485	10.7074	10.7229	10.4767	10.0282	10.4265	10.6931	10.573	10.3644	10.3345	9.67221	10.4019	10.3289
ENSMUSG00000004043	A_55_P1990495	CTCTCTGAAGGAAGCAGAGGGATGCTTTTTATATTTTGTACATAGAACTCAACATTTATG	ENSMUST00000004145,ENSMUST00000107356,ENSMUST00000107357	chr11,chr11,chr11	NM_011488	Stat5a	8.62233	8.43138	8.59404	8.66618	9.73839	9.41245	9.72234	7.10804	7.9065	9.02307	8.95568	9.16002	7.89487	7.44501	9.58041	9.6256
ENSMUSG00000004044	A_51_P237752	TGGGTAAGTGTTGGATGAGGTCCTCTGTGCTGATGGGCTAATGTTGTGGGCAGATGCAGT	ENSMUST00000060792	chr11	NM_008986	Ptrf	13.1089	12.9107	12.7293	13.0092	11.9452	12.1292	12.2547	12.026	11.6864	12.8259	12.9128	12.9065	13.2823	13.4339	13.458	13.4384
ENSMUSG00000004044	A_52_P457839	AGGATGTCACGCTCCATATCGTTGAGCGGCCGTATTCCGGATTTCCCGATGCTTCCTCAG	ENSMUST00000060792,ENSMUST00000132934	chr11,chr11	NM_008986	Ptrf	6.77073	5.55548	7.18396	7.14741	7.6297	7.63758	7.08911	5.83441	5.48109	5.56333	5.61843	7.14616	7.28042	6.9653	7.37892	7.74665
ENSMUSG00000004054	A_52_P56634	TTCACACTGGATGGGGGCTACACCCCACATGCCTACAAACTGTAGGGACCCCTGACTTAC	ENSMUST00000004156	chr19	NM_022012	Map3k11	9.05463	8.73092	8.90336	8.84815	9.12029	8.99134	8.88895	8.35949	9.4959	8.93484	9.18734	9.16631	9.79655	9.70616	9.55068	9.86915
ENSMUSG00000004056	A_66_P135179	CTGTTCCTGTAGTGAACACACGTGTCTACGCTGCTTAGTGTGAGGGACAAAGTTTTCATA	ENSMUST00000108344	chr7	ENSMUST00000108344	Akt2	8.42285	7.97105	8.80306	7.98497	9.06759	9.135	9.26938	7.62241	7.71447	8.85072	9.14779	9.23629	7.94082	8.16238	8.7686	8.33822
ENSMUSG00000004056	A_55_P2066518	CTGCTGGCCTTTCCTTACTCCTCGTATTTGTACGGTACAAGCAATAAAGACACTCATTTC	ENSMUST00000108344,ENSMUST00000108343,ENSMUST00000051356	chr7,chr7,chr7	NM_001110208	Akt2	12.5667	12.4221	12.3823	12.3774	12.8843	12.8437	12.7721	12.5989	12.4851	13.1599	13.0849	13.1184	12.5501	12.7138	13.156	13.3855
ENSMUSG00000004056	A_55_P2025228	CCTTTCCTTACTCCTCGTATTTGTACGGTACAAGCAATAAAGACACTCATTTCAGACCAG	ENSMUST00000108344,ENSMUST00000051356	chr7,chr7	NM_001110208	Akt2	11.8945	12.372	12.5055	12.4099	12.8772	12.9023	12.895	12.5246	12.5535	13.2175	13.1291	13.2279	12.5344	12.6469	13.2072	13.5995
ENSMUSG00000004069	A_55_P2087766	GGAGCTCGTGTAAGACAGGAAGAACACTTTCTCTGTAGTTTCTTTCTTTTCATTTATAAT	ENSMUST00000060067,ENSMUST00000115854	chr16,chr16	NM_023646	Dnaja3	13.5002	13.2456	13.2063	13.196	13.6474	13.5434	13.5585	13.4912	13.8622	13.4419	13.4776	13.5819	13.6442	13.5692	13.374	13.4116
ENSMUSG00000004070	A_52_P477819	GTACTACATGTGAAGGACCTGTCATGTTGTTTGCATCCTACCCCAAGTGACCTGTTCTAT	ENSMUST00000004172,ENSMUST00000120232,ENSMUST00000118885	chr16,chr16,chr16	NM_010443	Hmox2	13.3844	13.1488	13.1921	13.2668	12.799	12.8046	12.9655	13.1689	13.1387	12.9431	12.9385	12.9425	13.5058	13.5456	13.2668	13.3852
ENSMUSG00000004070	A_55_P2062678	GCATGTGGACAATGCCCAGCAATTCAAGCAGTTCTACCGCGCTAGAATGAATGCCTTGGA	ENSMUST00000004172,ENSMUST00000120232,ENSMUST00000118885,ENSMUST00000121529	chr16,chr16,chr16,chr16	NM_010443	Hmox2	12.9659	13.0128	13.1988	13.2039	12.7754	12.7994	12.8885	13.1629	13.0232	12.9766	12.9359	12.894	13.2926	13.1302	13.2659	13.3579
ENSMUSG00000004071	A_52_P602996	CCAGATACACCTGATGAGGACTGCAAACCAGCTGAACATCAAACCAGAAAAGTGAACACT	ENSMUST00000004173	chr16	NM_025670	Cdip1	9.36221	9.13414	9.46305	9.45536	8.60576	8.70982	9.29942	9.17848	9.46597	10.0269	9.28091	8.94488	8.85444	8.61637	8.30751	8.45203
ENSMUSG00000004071	A_52_P578521	AGCCTACATCTGCACATACAAGCGCTTGTGCTAACAGAGCCAGACTTGGACTCCCCTACC	ENSMUST00000004173,ENSMUST00000140187,ENSMUST00000118703,ENSMUST00000117713	chr16,chr16,chr16,chr16	NM_025670	Cdip1	8.7249	9.07289	9.06515	9.11084	9.51755	9.48325	9.53036	9.87877	9.63404	9.84426	9.65387	9.46516	9.72473	9.966	10.1613	9.71752
ENSMUSG00000004085	A_52_P522379	CCATCGTTCAAGCAAATCATTTCAATCCTGGAGTCTATGTCAAATGACACGAACCTTCCT	ENSMUST00000090824,ENSMUST00000135469,ENSMUST00000112073,ENSMUST00000150126	chr2,chr2,chr2,chr2	NM_178084	Zak	10.3634	10.3171	10.2235	10.1688	8.69128	8.36609	8.38504	9.59747	9.52648	9.08274	8.79483	8.70326	7.90223	7.28176	8.14915	7.44554
ENSMUSG00000004096	A_52_P445307	TCAAGGTTAAAAGAAGATGGGATGATGATGTCGTTTTTAAGAACTGTGCAAAAGGTATAG	ENSMUST00000004200	chr9	NM_023153	Cwc15	14.2101	14.1842	14.1286	14.1704	14.1659	14.2458	14.2776	14.1163	14.169	14.3806	14.2467	14.2899	14.513	14.3126	14.8563	14.4502
ENSMUSG00000004098	A_51_P241995	TCTGTGGTCTATTTAATTTGCTTCCTTCTGAAGGAAGTCTGGGGTACGGTGAGAGATTCC	ENSMUST00000004201	chr9	NM_016919	Col5a3	7.97783	7.67387	7.45591	7.67802	5.70829	5.66268	5.70909	7.31127	8.03423	5.6855	5.98678	6.28793	7.53877	7.19213	6.29492	5.91167
ENSMUSG00000004099	A_51_P195573	TGTCCAGTGCTCGGGAGAGCGCATCAGCTGCAGTTAAAGCAAAAGAGGAGGCTGCTACCA	ENSMUST00000004202,ENSMUST00000177754,ENSMUST00000178110	chr9,chr9,chr9	NM_010066	Dnmt1	12.0175	12.2077	12.1402	12.2572	12.7014	12.5374	12.6448	8.55277	8.56606	8.5916	8.80573	8.63653	12.5146	12.5415	12.0535	12.3652
ENSMUSG00000004100	A_51_P189985	TGGGATCAAGTGCAGTCCGGTTTCCTTTTATAAAGGAACTGCCCAGTTCTTAACCTCCAA	ENSMUST00000004203,ENSMUST00000147780	chr9,chr9	NM_145610	Ppan	13.943	14.0724	14.2389	14.3976	14.3363	14.3217	14.3328	14.1946	14.2159	14.3676	14.4602	14.4659	14.4716	14.2198	14.1912	14.2564
ENSMUSG00000004110	A_52_P1180358	TTTCTGTCAAATTAGTGCTATGATAATTGAGTCAAAAACCTGAAGTTATTGTCTCCTCCC	ENSMUST00000004214	chr1	NM_009782	Cacna1e	5.71496	5.7578	5.61528	5.5608	5.57727	5.59526	5.56917	5.59213	5.59183	5.58154	5.62371	5.62439	5.64332	5.75416	5.70707	5.69838
ENSMUSG00000004113	A_55_P2078040	TATTTGACTTCTACAAACAGAACAAAACCACCAGAGATCAGACTCACCAAGCTCCCGGAG	ENSMUST00000070864,ENSMUST00000102939,ENSMUST00000100348,ENSMUST00000041342,ENSMUST00000114447,ENSMUST00000133892,ENSMUST00000125798	chr2,chr2,chr2,chr2,chr2,chr2,chr2	NM_001042528	Cacna1b	5.40857	5.48606	5.43235	5.57217	5.50741	5.40723	5.65083	5.50365	5.441	5.56606	5.41441	5.42259	5.59303	5.37966	5.55431	5.46989
ENSMUSG00000004127	A_55_P2111192	CAGAACAGGGGCAAAGAACTAAATGCATAGCATTTCATAAAGGCTTTATTACAACAGTAA	ENSMUST00000040321,ENSMUST00000162864	chr3,chr3	NM_175389	Trmt10a	7.51427	8.09934	7.88494	8.0073	7.10005	6.77655	6.75415	7.41837	7.77412	7.7848	7.62741	7.61384	7.0211	6.88277	6.72299	6.61044
ENSMUSG00000004127	A_55_P2298438	GGAAGTAGGTCAATAGTGTGAGGCCAATCCAGGCTTCAAAGAAAAGAAATAATCATTTAT	ENSMUST00000161791	chr3	ENSMUST00000161791	Trmt10a	5.49941	5.51241	5.62427	5.77097	5.52072	5.6484	5.46095	5.76107	5.73869	5.47267	5.62901	5.63197	5.41276	5.46639	5.42471	5.46603
ENSMUSG00000004127	A_52_P45797	GAGAACTACCAGTTGTTTGCTGGGCTCTACAATTCATTCCTTTTGGACAATGGAGTCTAT	ENSMUST00000040321,ENSMUST00000162864	chr3,chr3	NM_175389	Trmt10a	11.4275	11.3034	11.2105	11.3229	10.8356	10.7455	10.7737	12.041	11.6584	11.3217	11.0974	10.9945	11.3835	11.8068	11.053	11.3692
ENSMUSG00000004151	A_55_P1986321	GACTCTGACTTACTCTAACGGATCAAAAGAGGGATGGTATTAATTTTGATGTATAAGGAA	ENSMUST00000095767,ENSMUST00000159334	chr12,chr12	NM_007960	Etv1	5.48799	5.57015	5.47787	5.60291	5.58368	5.4575	5.69197	5.60289	5.47923	5.64917	5.43219	5.38284	5.62864	5.42674	5.62197	5.47846
ENSMUSG00000004151	A_66_P135185	TCACAGGCCAGTAGCATTTTATGTATCTGGTGCCATCCTGCTGTTTTGGTACTACAAATA	ENSMUST00000095767,ENSMUST00000162730,ENSMUST00000159334	chr12,chr12,chr12	NM_007960	Etv1	11.0298	10.606	10.5966	10.6047	10.6956	10.7209	10.7428	11.6654	11.8691	11.7156	11.7999	11.7545	13.0332	13.4007	13.1492	13.4101
ENSMUSG00000004187	A_55_P2149500	CTATCTAGCAGAGACAACCCTTTCTGGAGTAACCTAATTAAAGCTGTGGGTTTTCAGCAA	ENSMUST00000004294	chr15	NM_010630	Kifc2	8.29469	8.74346	9.11884	8.88924	8.79317	8.9417	8.53938	8.5013	8.45288	8.96719	9.08234	9.1017	7.73158	7.50056	8.86812	8.85569
ENSMUSG00000004207	A_52_P508089	GTTATTTTGGATGATTAGAAGCACAGAATGATCAGGCCTTTAGAGCGATGGAATGGCCAT	ENSMUST00000105465,ENSMUST00000177779,ENSMUST00000179238,ENSMUST00000004316,ENSMUST00000165878	chr10,chr10,chr10,chr10,chr10	NM_011179	Psap	13.8977	13.9728	13.8632	14.0728	13.9748	13.9018	14.1555	13.2275	12.8252	14.0103	13.8881	13.9772	12.9546	13.0905	13.4997	13.4474
ENSMUSG00000004221	A_51_P260300	TGTTACTGTAATTAATGGTGTAGTGAAAGTACTTGTACACTGATCTGTGTGTACCTTTAG	ENSMUST00000164101,ENSMUST00000180230,ENSMUST00000114133,ENSMUST00000004330,ENSMUST00000114129,ENSMUST00000114130,ENSMUST00000114127,ENSMUST00000064407	chrX,chrX,chrX,chrX,chrX,chrX,chrX,chrX	NM_010547	Ikbkg	6.47083	6.83194	7.31659	7.62179	8.13658	7.97712	8.01236	7.41329	7.82033	8.13478	7.83758	7.76998	6.90823	6.9475	7.49454	7.37956
ENSMUSG00000004221	A_55_P2050652	CTCCCAGGGCATGTGGCACTTGGGTCTATAACATGTGTTACCTCTGGTAGACATGTGGAA	ENSMUST00000164101,ENSMUST00000180230,ENSMUST00000114133,ENSMUST00000004330,ENSMUST00000114129,ENSMUST00000114130,ENSMUST00000114127,ENSMUST00000064407,ENSMUST00000114128	chrX,chrX,chrX,chrX,chrX,chrX,chrX,chrX,chrX	NM_001136067	Ikbkg	7.96213	7.73325	7.91544	7.90284	8.66006	8.52192	8.4592	8.17028	8.08128	8.50485	8.45224	8.18499	8.35438	8.49541	9.41579	9.07557
ENSMUSG00000004231	A_55_P2075127	GGCAACCCATACAGCCATCCCCAGTACACCGCCTACAATGAGGCTTGGAGATTCAGCAAC	ENSMUST00000174490,ENSMUST00000172880,ENSMUST00000004340	chr19,chr19,chr19	NM_011037	Pax2	5.78665	6.70892	7.31819	6.94518	5.52023	5.53891	5.53833	6.63652	7.04703	7.02051	7.06828	5.77608	5.56891	5.69142	5.64887	6.56788
ENSMUSG00000004231	A_55_P2148518	ACCCGACGTGGTGAGGCAGCGCATCGTGGAGCTGGCCCACCAGGGTGTGCGGCCCTGTGA	ENSMUST00000174490,ENSMUST00000172880,ENSMUST00000004340,ENSMUST00000173346	chr19,chr19,chr19,chr19	NM_011037	Pax2	5.71034	6.15424	5.74277	5.63428	5.91291	7.16541	5.8248	5.69412	5.71438	5.92979	5.71556	5.73913	7.21685	5.63171	5.73268	5.62803
ENSMUSG00000004231	A_55_P2075125	TATACACTGATCCTGCCCACATTAGAGGAGGTGGAGGTTTACATCTGGTCTGGACTTTAA	ENSMUST00000172880,ENSMUST00000004340	chr19,chr19	ENSMUST00000004340	Pax2	6.98137	6.23257	5.5829	5.91448	5.43458	5.50046	5.78546	5.41349	5.50815	5.94053	5.49088	5.88192	6.70219	7.16104	7.54017	6.97225
ENSMUSG00000004233	A_52_P641477	TCTATTAGGAATACTGGGAATTGTATCTACCAGGCCAATTGCCTGTTTAGCTCTGTGGTC	ENSMUST00000004343,ENSMUST00000135960	chr3,chr3	NM_027462	Wars2	6.25386	6.50414	6.03811	6.5704	8.14016	7.93805	7.77069	6.80585	7.30782	7.39384	7.327	7.57456	7.32945	7.27633	7.41906	8.20675
ENSMUSG00000004233	A_55_P2182527	AAAGGCTGCGAAGCAGAAGCATGATGGGACCGTAGGCCTGCTCACATACCCTGTACTCCA	ENSMUST00000145650,ENSMUST00000004343,ENSMUST00000135960,ENSMUST00000126875	chr3,chr3,chr3,chr3	NM_027462	Wars2	8.40333	8.73275	8.58002	8.76957	8.85688	8.71914	8.76033	8.75006	8.52815	9.06078	8.83932	8.44196	9.4735	8.80122	8.97571	9.52901
ENSMUSG00000004263	A_51_P461475	TGATGCTCTTTAAAAAACATCCTGACCAAAACCAACCAAACAAAAACATCCTCACAGTTC	ENSMUST00000088357	chr6	NM_007881	Atn1	10.3758	9.98068	10.1858	10.2086	10.5379	10.4528	10.1685	9.39525	10.8642	10.7408	10.9232	10.9823	11.1696	10.8541	11.1547	11.2428
ENSMUSG00000004264	A_66_P126523	CCAGAACATCTCTAAAACGATCGCCACATCACAGAACCGAATCTATCTCACAGCTGACAA	ENSMUST00000004375,ENSMUST00000145447,ENSMUST00000130279,ENSMUST00000143000,ENSMUST00000129422	chr6,chr6,chr6,chr6,chr6	NM_007531	Phb2	15.2547	15.2165	15.1804	15.2297	15.5908	15.5769	15.4913	15.5485	15.4943	15.6184	15.6376	15.6038	15.4444	15.3085	15.5325	15.5624
ENSMUSG00000004264	A_55_P2157019	GGAGCGAGTGCTGCCGTCCATTGTTAATGAGGTGCTCAAGAGTGTGGTGGCCAAGTTCAA	ENSMUST00000004375,ENSMUST00000145447,ENSMUST00000147974,ENSMUST00000130279	chr6,chr6,chr6,chr6	NM_007531	Phb2	14.2649	14.4956	14.5196	14.6554	14.9294	15.04	15.0201	15.0931	14.8327	15.2463	15.1941	15.1181	15.1828	15.355	15.1804	15.5615
ENSMUSG00000004266	A_52_P114722	CGGTCGGCAGACAAGGAGAAGAACAAAGGTTCTCTCAAGAGGAAGTGATCTGGGCATTCG	ENSMUST00000004377,ENSMUST00000112484,ENSMUST00000171549	chr6,chr6,chr6	NM_001077705	Ptpn6	9.83991	10.0856	10.1124	10.2158	11.1432	11.1098	11.2684	9.92736	10.0103	10.878	10.8638	11.0743	10.8324	10.7027	11.1544	11.3496
ENSMUSG00000004267	A_55_P2019457	CCACAGTTGCCACCATCTCCGTGGCTTTGAAATGACCACCACCATTAAAGTCTGAATCAC	ENSMUST00000147307,ENSMUST00000112476,ENSMUST00000004378,ENSMUST00000125436	chr6,chr6,chr6,chr6	NM_013509	Eno2	10.1866	9.98233	9.98142	9.95148	8.89847	8.68871	8.62983	7.82702	7.52932	7.94117	8.2337	8.61767	8.36129	8.19469	8.49901	8.27039
ENSMUSG00000004268	A_51_P518586	CTCAGAAGCTATTGAAGGTAATTAAGAATCCAGTGTCCGACCACTTCCCAGTTGGCTGTA	ENSMUST00000004379	chr6	NM_013536	Emg1	14.8362	14.6883	14.6769	14.8428	15.1695	15.1628	15.1003	15.5142	15.2872	15.3899	15.3783	15.2813	15.4953	15.6231	15.3327	15.7414
ENSMUSG00000004270	A_51_P145415	TGCCTCTTCACATGGGACAAATGGCTTAAGGTGTACAGATCCATCTATTTCCTTGGACAT	ENSMUST00000135516,ENSMUST00000004381,ENSMUST00000130020,ENSMUST00000150597	chr6,chr6,chr6,chr6	NM_145130	Lpcat3	12.1958	11.8676	11.9929	12.1604	12.9813	12.9771	12.9969	12.3073	12.0344	11.872	11.9799	11.8831	12.3364	12.4906	12.958	13.2237
ENSMUSG00000004285	A_55_P1973486	CTGCCTCCTCCCTGTGCTGTTAATAGTATCGTTGTTGATATTAAAGGAATTATTCTCTCC	ENSMUST00000004396,ENSMUST00000143101,ENSMUST00000149646	chr6,chr6,chr6	NM_025381	Atp6v1f	14.9228	15.3085	15.5577	15.4099	15.0004	15.0624	15.0863	15.1517	15.0812	15.2071	15.1075	15.04	14.8346	14.7011	15.0624	15.367
ENSMUSG00000004296	A_51_P385812	GCTCTTCAATCAGGGCTTCGTAGGTACATTAGCTTTTGTGACAACCAATAAGAACATAAT	ENSMUST00000102796,ENSMUST00000170513	chr11,chr11	NM_008352	Il12b	6.11719	5.74364	6.0251	5.85528	5.86042	6.06321	5.74316	5.80772	5.76917	6.15364	6.23112	6.37025	6.2424	6.19223	6.50414	5.75452
ENSMUSG00000004317	A_30_P01021878	TCATCAGGGGAGTTTTAGTAGCTTCCAGAGCAGCTCTAGTGATGAAGACTTGATGGACAT	ENSMUST00000115746,ENSMUST00000128319	chrX,chrX	chrX:6790023-6896433_R	Clcn5	5.35859	5.36503	5.70797	5.45899	5.36557	5.34737	5.50832	5.38496	5.76077	5.41875	5.35131	5.36201	5.49914	5.44434	5.47106	5.39953
ENSMUSG00000004317	A_55_P2156350	ATTTCTTTGAAAAGACCACCAGTACTAAAATAACTGGACGCCTGTGCTCCACTCGGTGTG	ENSMUST00000004428	chrX	NM_001243762	Clcn5	6.84885	5.36168	5.36634	6.89247	7.62025	5.36365	7.31695	7.49596	7.18396	7.49379	7.46005	6.94013	7.78096	7.52586	7.48019	7.70092
ENSMUSG00000004317	A_55_P2180301	GTGATACTGCATTAGGAAGGGTTCACGAAAGAGTAAACAAGATGGCTACGGTTTAATTAT	ENSMUST00000115746,ENSMUST00000004428	chrX,chrX	NM_001243762	Clcn5	8.63261	9.02814	8.79644	8.6157	8.06493	7.92328	8.13135	8.11331	8.01764	7.22866	7.52038	7.40573	9.25071	8.50382	8.6086	8.07138
ENSMUSG00000004317	A_55_P2106975	CTTCTGTGATACTGCATTAGGAAGGGTTCACGAAAGAGTAAACAAGATGGCTATGGTTTA	ENSMUST00000115746,ENSMUST00000004428	chrX,chrX	NM_001243762	Clcn5	9.86761	9.01429	9.21049	8.76254	9.36703	9.70306	8.713	8.21364	8.28288	8.14915	8.33217	9.78839	9.12491	9.31157	9.90787	9.34488
ENSMUSG00000004317	A_30_P01024039	AAGCTCTGAGCCTGTGACCCCAGTGTGGGAGAAGATAGGTACAAGATGGCCATGTGGCAG	ENSMUST00000115746,ENSMUST00000128319,ENSMUST00000132126	chrX,chrX,chrX	chrX:6790023-6896433_R	Clcn5	6.32776	7.09023	6.49565	6.62501	6.24145	5.88152	6.19339	6.64768	6.23775	6.10052	6.60327	6.25671	5.908	6.5054	5.74444	5.63483
ENSMUSG00000004317	A_30_P01033491	AGAATCTTGCAGAAAGCAGAATCACACACTTGCATCTCCATCTATACCCTCCTTTAAGTC	ENSMUST00000115746,ENSMUST00000128319,ENSMUST00000132126	chrX,chrX,chrX	chrX:6790023-6896433_R	Clcn5	6.64864	5.53062	6.01025	6.12695	5.49905	5.6883	5.38361	5.54116	5.62756	5.46282	5.63291	5.64713	6.34036	6.64671	5.36724	6.63394
ENSMUSG00000004319	A_55_P2047852	TCGTTTGTTGAATAGCACAATTCTTTAATCTGCGGGACTCGTCCACTTTTTTCTTCTTTC	ENSMUST00000093490,ENSMUST00000056508,ENSMUST00000110302,ENSMUST00000129672,ENSMUST00000004430,ENSMUST00000110301,ENSMUST00000145741	chr8,chr8,chr8,chr8,chr8,chr8,chr8	NM_173874	Clcn3	13.7377	13.6315	13.2783	13.384	14.1547	13.7825	13.7621	13.1584	13.3274	13.4379	13.4464	13.4504	13.7754	13.6029	13.7166	13.802
ENSMUSG00000004319	A_55_P2047842	CATGAAGAATGCTTAGTTTGTTAACCTGTGATGTTGCCTAGAGCTGTATTTATCTGTTTT	ENSMUST00000093490,ENSMUST00000056508	chr8,chr8	NM_173874	Clcn3	13.5391	13.4474	13.0875	13.1207	13.8467	13.5391	13.6371	12.8678	13.0825	13.021	13.2501	13.2572	13.2938	13.2768	13.4526	13.3983
ENSMUSG00000004328	A_55_P2025730	CTGGCCCCATGGAGCTTAGACAACTGTAATCACATTTTTTGGTTGTTGTTTTGGTTTTTT	ENSMUST00000108492	chr7	NM_016868	Hif3a	5.4764	5.44201	5.46915	5.35965	5.40058	5.43504	5.3658	5.3728	5.4398	5.36503	5.43766	5.46521	6.46198	5.41831	5.50145	5.56639
ENSMUSG00000004328	A_55_P2015541	CAGAAACCCACAAATGTCTCCAAAACCACCATAAAGACCTCTCCTTGTTAGGCACCAGAG	ENSMUST00000108492	chr7	NM_016868	Hif3a	11.0136	10.952	10.8051	10.7949	9.58981	9.38509	9.13114	9.5445	9.72035	8.3704	8.45642	8.39102	9.95614	10.046	8.61043	8.60153
ENSMUSG00000004328	A_55_P2161423	AGAAGAAGCTGGAAGCCCCAACAGAGCGCCACTTTTCCCTGCGAATGAAGAGCACGCTCA	ENSMUST00000108492,ENSMUST00000037762	chr7,chr7	NM_016868	Hif3a	6.26086	7.69296	8.08908	7.0079	6.78461	7.04293	6.868	7.44044	6.89048	6.14369	5.57496	7.32272	6.61517	5.83875	5.72957	7.17526
ENSMUSG00000004341	A_51_P299149	CAATCTACAGAGATCCTAATCTATCATTCAAAGCACTGGCCGGTTAAAAGAAGTGGGGAT	ENSMUST00000004453	chr13	NM_145451	Gpx6	8.70806	8.66387	8.44277	8.59621	8.02675	7.9683	7.91732	9.9955	9.61903	9.36221	9.40454	9.1976	5.63775	5.63184	5.67865	5.69796
ENSMUSG00000004344	A_55_P2166758	CCCCAACCTGGGATTCTTCAACTTCAGAACTAGACATATTATTTCCAATAAAATGTTTTC	ENSMUST00000110491,ENSMUST00000004456	chr13,chr13	NM_010343	Gpx5	5.6588	5.68949	5.75834	5.64936	5.71235	5.99988	5.60262	5.6718	5.77883	5.67717	5.82603	5.84103	5.53266	5.59892	5.58304	5.89791
ENSMUSG00000004347	A_52_P108243	GTTACGTGGTATGTTATCTGACAAATGCAAAGAAATAGAATCTCTTCATTATGTGGTGAG	ENSMUST00000170774,ENSMUST00000168944,ENSMUST00000114327	chr6,chr6,chr6	NM_011054	Pde1c	5.70257	5.99204	5.71273	5.64612	5.69578	5.69542	5.69535	5.68117	5.6914	5.64661	5.71562	5.73628	5.67002	5.65548	5.71178	5.65706
ENSMUSG00000004347	A_52_P208222	ATAGCTTGATAACTGGAATCACTTCTTGAGTTGTACCTTCATATCACCCAACAAGTCTAT	ENSMUST00000166890,ENSMUST00000164752,ENSMUST00000166102,ENSMUST00000164037	chr6,chr6,chr6,chr6	NM_001025568	Pde1c	5.58651	5.68138	5.62413	5.73459	5.66067	5.78703	5.66681	5.64879	5.64903	5.73946	5.69776	5.63597	5.74107	5.9682	5.78703	5.84323
ENSMUSG00000004347	A_55_P1974830	CGGTAAAAATAAGGCAGACAAGAAGGATCACTCCAACACCGGAAATGAGTCAAAGAAAAC	ENSMUST00000044505,ENSMUST00000170774,ENSMUST00000168944,ENSMUST00000114327,ENSMUST00000166890,ENSMUST00000164752,ENSMUST00000166102,ENSMUST00000164037	chr6,chr6,chr6,chr6,chr6,chr6,chr6,chr6	NM_001159953	Pde1c	6.16386	5.85825	6.16603	5.79089	6.51282	6.43548	5.81991	6.77179	6.53823	6.54296	7.07302	6.49602	6.82988	6.51936	6.8385	6.69783
ENSMUSG00000004356	A_66_P111714	TTGAAGAAACATAAAAATAAGAGTGAAGCAAAGAAGAGGAAGATAGAGTTCCTGCGCCCC	ENSMUST00000004470	chr10	NM_175158	Utp20	9.79579	10.5978	10.6033	10.5083	11.2109	11.2379	11.2277	11.549	12.2302	11.456	11.5951	11.6279	11.5226	11.1861	11.1427	10.9208
ENSMUSG00000004359	A_51_P389885	GAGCCAGAATGTCTTCAGAAAAATGTGGGGGAGACCAGCATAGGGCCACTTAGTAATTTT	ENSMUST00000004473,ENSMUST00000133724	chr10,chr10	NM_011461	Spic	8.32146	8.86473	8.76291	8.63685	13.6215	13.621	13.5925	9.99188	9.6256	12.5556	12.3519	12.4748	9.62017	9.06277	11.1167	11.1187
ENSMUSG00000004360	A_55_P2392485	CGGAGCCAGTATCATTAGACTGCCTTAATAATGACAGGAGGAAGTAATAAATTTATTTTG	ENSMUST00000092627	chr10	NM_001162537	9330159F19Rik	6.10907	5.60925	5.83155	5.56975	5.74524	5.5415	5.46799	6.06647	5.97152	5.48059	5.53739	5.58755	5.47712	5.59781	5.59939	5.86972
ENSMUSG00000004364	A_52_P47645	GAAAGTGGCCACATATTTACAGTTAATGATCAATTCACATCTAAACTACACAGAGTCAAG	ENSMUST00000163119,ENSMUST00000164108,ENSMUST00000167794	chr1,chr1,chr1	NM_016716	Cul3	12.0808	12.8194	12.7526	12.5335	12.6002	12.5397	12.4744	12.789	12.9406	12.678	12.6548	12.5037	12.4829	12.6983	12.792	13.1847
ENSMUSG00000004366	A_51_P262489	AAGACATTCACATCCTGTTAGCTTTAATATTGTTGTCCTAGCCAGACCTCTGATCCCTCT	ENSMUST00000004480	chr16	NM_009215	Sst	6.80722	6.54707	7.1207	6.96468	7.25558	7.3906	7.23346	7.32405	7.40723	7.43908	7.52215	7.38801	7.1496	7.11363	6.89897	7.11668
ENSMUSG00000004371	A_51_P267783	CTGGGGTCTCTATGAAATCTGTTCACAGTGTCTTCCTCACTTCCTACATTATTTATTAAA	ENSMUST00000094892,ENSMUST00000163481	chr7,chr7	NM_008350	Il11	9.44074	9.17976	9.5817	9.65872	8.45902	8.39855	8.6999	9.02056	7.65439	6.35327	6.51699	8.68257	9.05077	8.45822	7.93468	8.51771
ENSMUSG00000004383	A_55_P2069979	TTTGTATTGAGTTGACATGTGACCAGCGAAAGCTGCATTCAATAAATGAAGTACAGACTG	ENSMUST00000119826,ENSMUST00000004497	chr8,chr8	NM_010687	Large	9.62422	10.0666	10.268	10.2831	11.9997	11.8373	11.7062	10.3186	10.3585	11.1159	11.1174	11.3983	10.7522	10.0691	11.1055	11.137
ENSMUSG00000004393	A_52_P587831	GTGAAGGCCCAGAACCCACTGCGTGACTTTAAGCACAGGGGAAAGAAACCTAAGCCCGCA	ENSMUST00000004507	chr11	NM_026538	Ddx56	12.3756	12.4599	12.3206	12.705	13.0816	13.1991	13.0263	13.4546	13.4135	12.852	12.9224	12.863	13.3392	13.3891	12.6606	13.0646
ENSMUSG00000004394	A_51_P291682	AATTATATATTTTCCTTCCTGATTGAATCATCATCACTCCCTGTAACTAGCGAAAACCAC	ENSMUST00000004508	chr11	NM_134020	Tmed4	12.1926	12.1635	12.2462	12.3408	11.9097	11.8493	11.9603	11.6349	11.3583	11.6075	11.3417	11.3885	11.5135	11.4036	11.4443	11.3889
ENSMUSG00000004415	A_55_P2098120	ACCAGGAGGTGATCAGAGACCTGTGATGTTATTTCAAATAAAGGTGCTCTCTCCACTGTG	ENSMUST00000057497,ENSMUST00000111103	chr5,chr5	ENSMUST00000111103	Col26a1	8.31919	8.57483	8.77787	9.10928	10.3899	10.1601	10.2309	8.6209	7.88356	7.59556	7.47206	8.14898	8.23029	7.95013	8.45642	8.415
ENSMUSG00000004415	A_55_P1954271	TCTCCACCAGGAGGTGATCAGAGACCTGTGATGTTATTTCAAATAAAGGTGCTCTCTCCA	ENSMUST00000057497,ENSMUST00000111103	chr5,chr5	NM_024474	Col26a1	8.22857	8.50429	8.51383	8.79955	10.107	9.64819	10.0028	7.97699	7.40282	7.38781	7.45702	7.65882	7.8716	7.28092	8.50407	8.28366
ENSMUSG00000004446	A_52_P574653	CTCTTTCCCTGGGTAACATCACAGAAGATTCCATATCAAAAGCAAATGTTCCCTCCGCTT	ENSMUST00000160684,ENSMUST00000004560	chr6,chr6	NM_007544	Bid	12.1864	12.4424	12.4047	12.6241	13.5972	13.5705	13.5305	12.919	12.7113	13.697	13.7047	13.772	12.537	12.7746	13.3116	13.2793
ENSMUSG00000004451	A_52_P253004	AACTAAGGTCTGATCCCTGGAAACTGATCTTGTGTCACTTCCAAAGAATCATGGGCTTTT	ENSMUST00000004565	chr1	NM_022327	Ralb	13.387	13.082	13.2689	13.1484	13.5963	13.5916	13.593	12.0427	12.1253	13.5467	13.5486	13.6046	12.4067	12.426	13.2014	13.1046
ENSMUSG00000004455	A_52_P540434	AGCCAAGCACTTCATTCTCAAGAGAGCATTTTGTTTTGAACCTCTGTTCCCTTTGTGGAC	ENSMUST00000102528,ENSMUST00000128309,ENSMUST00000134719	chr5,chr5,chr5	NM_013636	Ppp1cc	14.768	14.5024	14.4674	14.5109	14.7317	14.5985	14.676	14.7459	14.2358	15.0284	14.9183	14.6755	14.5328	15.0596	14.9353	15.5954
ENSMUSG00000004460	A_51_P188073	TCTCAGAGGATGCCCGAGCAAAGGAAACCAGATGAGGGTTAGAGACAATTGTTAGCTATT	ENSMUST00000004574,ENSMUST00000132105	chr16,chr16	NM_001190804	Dnajb11	13.2668	13.3213	13.3088	13.3713	13.4715	13.549	13.4954	13.5866	13.5646	13.5103	13.5819	13.6051	12.7011	13.3029	13.26	13.2339
ENSMUSG00000004462	A_51_P300655	TCTTTGTAACTTGCTACTCTCTTTTTAAAAAGAGTGACAGAATGGTCAGTTGGTGCATAA	ENSMUST00000004576	chr16	NM_001081368	Tbccd1	9.36121	9.3703	9.42933	9.42291	10.1677	10.078	10.0709	9.08847	9.65848	9.8944	9.84857	10.0233	9.5276	9.04977	10.3356	10.15
ENSMUSG00000004473	A_51_P359800	AAGCGTGACCATGAATACATTTTAATCAGAAGAGGTTTTTTATTTTAGATACTGGCACCC	ENSMUST00000004587	chr7	NM_009131	Clec11a	8.30555	8.88466	9.05332	8.97614	8.45254	8.42914	8.35007	8.58278	8.63601	8.22246	8.15131	8.26449	7.55038	6.24806	7.77084	6.66114
ENSMUSG00000004500	A_52_P387124	GTTGAGATACACCTGTATGAACAATAATATTGTTTTTTACCTTAAAACAAAGCAGATGAT	ENSMUST00000038701,ENSMUST00000124387,ENSMUST00000128293	chr7,chr7,chr7	NM_178732	Zfp324	8.08835	6.36816	7.21511	6.75434	7.11567	7.04194	8.00102	5.9599	9.37126	8.24671	7.5541	7.76638	5.70721	7.76125	6.66306	7.21058
ENSMUSG00000004508	A_55_P2071078	AGGAGTGGACAGATGTGCGGCAGTCCTCCGAACCTTCCAAGGGTGCCAAGCTGTAATGAA	ENSMUST00000004622	chr7	NM_010248	Gab2	6.88452	6.60155	7.1457	6.93363	6.68616	6.81602	6.7994	7.01061	6.23211	5.65163	5.64359	6.89301	5.82872	5.96751	6.77179	6.96984
ENSMUSG00000004530	A_66_P115453	AATGACTCACACTGCATTGTCTGTACGTGTGCTACGCTGAGGACTGTGTGAAGATTCACA	ENSMUST00000004646,ENSMUST00000164980	chr5,chr5	NM_011779	Coro1c	13.8104	13.5673	13.5142	13.6416	13.483	13.499	13.4866	13.9561	14.1734	13.6069	13.7779	13.7668	13.83	14.2683	13.5002	13.6912
ENSMUSG00000004535	A_51_P403273	AGCAAACCAGCACTTACGTAGTCATGGAGCAGGCTTTTGCTTTGATTCCAGCTTTGATGT	ENSMUST00000080723	chr6	NM_025816	Tax1bp1	13.2595	13.0683	12.9986	13.0965	13.028	12.9927	13.0483	13.5719	13.1746	13.4283	13.3669	13.0795	13.3866	13.8143	13.4243	13.8832
ENSMUSG00000004558	A_51_P176352	TCAGGAGAAGGTTTGCTGGTGGGTCAGCGATCCTTAATGTGATAGAAATATCCAGCATGT	ENSMUST00000004673,ENSMUST00000111632	chr14,chr14	NM_013864	Ndrg2	13.6622	13.4564	13.3545	13.3542	11.7555	11.5389	11.7496	11.5996	11.1223	10.8016	10.701	10.6408	10.4633	10.5184	11.4143	11.9127
ENSMUSG00000004561	A_51_P465273	GCTTATCATCCAATCCCCTTTAACTGGAATAAGAAACCAAAGGAGGAAATATTCTCTATG	ENSMUST00000047899,ENSMUST00000168413,ENSMUST00000165100,ENSMUST00000163603,ENSMUST00000164252,ENSMUST00000166408,ENSMUST00000164902	chr14,chr14,chr14,chr14,chr14,chr14,chr14	NM_001029990	Mettl17	7.43893	8.31009	8.22111	8.30483	10.0594	10.0544	9.94438	8.4571	8.60926	9.8488	9.48465	9.64432	7.95059	8.46153	10.1783	9.74426
ENSMUSG00000004562	A_52_P251615	TCCCAGAAGATTCATCTCTGCCAGGTCGAATGGAATTCCATTCTGGGAGATCATGAGAAA	ENSMUST00000182905,ENSMUST00000093813,ENSMUST00000100639,ENSMUST00000183208,ENSMUST00000182909,ENSMUST00000182760,ENSMUST00000182061,ENSMUST00000182644,ENSMUST00000182667,ENSMUST00000182217,ENSMUST00000182828	chr14,chr14,chr14,chr14,chr14,chr14,chr14,chr14,chr14,chr14,chr14	NM_198249	Arhgef40	9.81313	9.96755	9.90016	9.87515	8.26284	7.86743	8.24506	7.73756	8.05192	7.6667	9.22335	7.5829	8.80001	9.30979	8.02613	7.74542
ENSMUSG00000004562	A_51_P419925	ACTGGAAGAGCCTCAGAAACACTTGATTCTTCTGGAGATGTGTCCCCAGGACCACGAAAC	ENSMUST00000100639,ENSMUST00000183208,ENSMUST00000182061,ENSMUST00000182644	chr14,chr14,chr14,chr14	NM_001145922	Arhgef40	8.17187	8.02013	7.73831	7.96467	5.90309	5.67939	6.45934	7.04634	6.72279	6.96796	6.60307	5.98003	7.37224	7.54314	7.1515	7.33448
ENSMUSG00000004565	A_55_P1985219	GGCAGAACTGCACTGATAACCTTTGACCAACTATGTGACCTTCCCCCAAATAAACTCTTA	ENSMUST00000004681,ENSMUST00000111070	chr8,chr8	NM_001122818	Pnpla6	13.2294	12.9776	12.775	12.8689	13.2563	13.2212	12.814	12.1528	12.3752	12.0233	12.6284	12.6482	12.6701	12.7625	12.6839	13.0905
ENSMUSG00000004567	A_51_P482029	TTTTTAGAATTTGCTTTAAAAGATCTGCGTCTGACAGGCCTTGTGAGGGCTTGGGCTGAT	ENSMUST00000004683,ENSMUST00000162797,ENSMUST00000161842,ENSMUST00000161705	chr8,chr8,chr8,chr8	NM_053177	Mcoln1	12.4645	11.9847	11.9676	11.8456	12.524	12.4703	12.5535	11.4661	11.3889	11.8297	11.969	12.0736	11.6617	11.5973	11.8546	11.7633
ENSMUSG00000004568	A_51_P394735	CACCATGACTTTTTGGATTTAGAAGTTCAAATGGTTTCCACTTGGCCCTGGGAAGGATTC	ENSMUST00000004684,ENSMUST00000156085	chr8,chr8	NM_133962	Arhgef18	11.4676	11.7947	11.6654	11.7938	12.7132	12.5418	12.576	10.9523	11.3688	11.6733	11.9735	12.0718	11.3204	11.4332	11.3212	11.5701
ENSMUSG00000004591	A_55_P2136556	CCCATGTTTGCCCTAGGCCTGCCTTAAGTGGAAGGAAGATTAATCACTTAACTATATTTT	ENSMUST00000043812	chr3	NM_178654	Pkn2	10.9228	10.9115	10.7522	10.7612	10.754	10.8273	10.7969	11.4405	11.1819	10.9183	10.8991	10.6001	11.4207	11.748	11.2782	11.0646
ENSMUSG00000004609	A_66_P109986	CTTGCCCATGAGTAAGTACATGTATGAAGGCTAGAGGTCAAAGTTCAGTGCCTTCCTCTT	ENSMUST00000004728,ENSMUST00000039861	chr7,chr7	NM_001111058	Cd33	5.64208	5.80621	5.65344	5.63796	5.6538	5.63169	5.69086	5.65201	5.649	5.63987	5.67971	5.68742	5.61855	5.66623	5.66604	5.63511
ENSMUSG00000004610	A_55_P2017944	GGAGGTGGGGCGGATCTGAGACCCTCCCTGATACTCTGCAATAAAACTGTGCCTTTCCAA	ENSMUST00000004729,ENSMUST00000143096,ENSMUST00000155468	chr7,chr7,chr7	NM_026695	Etfb	14.6618	14.7563	14.8201	14.7997	15.3244	15.3866	15.3161	14.7527	14.6436	15.1319	15.1457	15.2479	14.787	14.6901	14.8538	14.8545
ENSMUSG00000004612	A_55_P2009582	AAGGAATGCAGAATTCTGTCTCTGTCCCTCCCACCTTGCCTTATCCTTCATTGGTTTCTT	ENSMUST00000070518	chr7	NM_024253	Nkg7	10.6197	9.41029	10.3254	10.3447	10.3102	10.4695	10.4361	9.22358	9.32251	9.3164	9.39613	10.5291	10.5539	10.9615	10.4101	11.1021
ENSMUSG00000004612	A_51_P499195	TCTCCATATTAGTGGCTATGGCAGTGTACACCAGTATGAGATGGAGCCAGACTCCATTTT	ENSMUST00000070518	chr7	NM_024253	Nkg7	5.37095	5.4431	5.41422	5.54059	5.44897	5.38542	5.60508	5.46161	5.42177	5.50271	5.42112	5.43428	5.5279	5.4024	5.49853	5.43895
ENSMUSG00000004613	A_51_P487028	GGCTGTGGCAGAAGGAGGGCTCAGAACAGACTCTGCCACTCAGATCACCATGTACAGCTT	ENSMUST00000004732	chr7	NM_177693	Lim2	5.53911	5.53589	5.63685	5.43346	5.49671	5.63214	5.40559	5.51174	5.61273	5.45187	5.59593	5.63797	5.50444	5.61969	5.39278	5.40701
ENSMUSG00000004626	A_51_P134062	TCACATCCTTACTCCAACCCGCTTCCTCGATGACCTCAAGACACTGGATCAGAAGCTGGA	ENSMUST00000160708,ENSMUST00000004745,ENSMUST00000159370,ENSMUST00000161629,ENSMUST00000162832	chr8,chr8,chr8,chr8,chr8	NM_011503	Stxbp2	13.4642	13.0942	13.2485	13.293	13.4098	13.4384	13.4632	11.9757	11.7228	12.1776	12.3209	12.4664	12.5563	12.689	12.5404	12.267
ENSMUSG00000004626	A_55_P2000668	TTCCAGCAATCAGAGCTAGCATTTAAAATACAGCAAACTTGGGGCTGGTGAGATGGCTCA	ENSMUST00000160708	chr8	NM_011503	Stxbp2	12.5515	11.2592	11.6316	11.0643	11.1996	11.3143	11.1195	11.101	12.0504	11.1115	11.3236	11.3125	12.3523	12.2071	12.325	12.0441
ENSMUSG00000004630	A_55_P2111399	GTTCTAGCCATCCTGGGCCTCCCACTGGCCCCTGAAAACAATAAAACACTTGGCACTAGC	ENSMUST00000136105,ENSMUST00000145855,ENSMUST00000142431,ENSMUST00000133459,ENSMUST00000004749,ENSMUST00000128566	chr8,chr8,chr8,chr8,chr8,chr8	NM_001129803	Pcp2	9.22758	9.4459	9.32251	9.49303	9.59824	9.67418	9.61192	10.0996	9.872	9.66302	9.79326	9.80095	9.50264	9.80473	9.45677	9.47491
ENSMUSG00000004631	A_55_P1958160	GTTATACCTCCCACGCACACAGACAACTACGACAGCACCAACATGCCGTTGATGCAGGCA	ENSMUST00000115579,ENSMUST00000115577,ENSMUST00000101677,ENSMUST00000004750,ENSMUST00000153284,ENSMUST00000090686,ENSMUST00000126151,ENSMUST00000133306,ENSMUST00000123907,ENSMUST00000128109,ENSMUST00000130428	chr6,chr6,chr6,chr6,chr6,chr6,chr6,chr6,chr6,chr6,chr6	NM_001130188	Sgce	11.5342	11.7518	11.7786	11.9442	9.62741	9.22997	9.45142	10.6159	9.8552	7.35362	7.36832	7.54283	11.8554	11.829	9.07365	8.77885
ENSMUSG00000004633	A_55_P2336558	ATGTTCTGTTTTAATCCACCAGGGAAGTGAGCTGATAGAGCTAGTGGAATAAAAACGTTT	ENSMUST00000046856,ENSMUST00000146114,ENSMUST00000114401,ENSMUST00000067741	chr6,chr6,chr6,chr6	NM_001163640	Chn2	9.79326	9.98947	10.0082	9.83836	8.71886	8.57535	8.53081	7.11999	7.03329	6.49734	6.61586	6.74964	7.82121	7.72341	6.87799	5.53108
ENSMUSG00000004633	A_51_P144364	ACGTTCCATCCACAGAAGCTGGTATTTCTGGCATTATTCTCAGCAGGAATCTGATGTGAC	ENSMUST00000114403	chr6	AK030336	Chn2	5.54572	5.66923	5.59753	6.01873	5.60628	5.5656	5.69458	5.65702	5.59941	5.62583	5.62042	5.61019	5.53951	5.58933	5.62067	5.59008
ENSMUSG00000004637	A_55_P2015892	GCCCAGCCATGCGTTCTTTCCTAATAAATTTTTCATTCTAGAATATTCCATCTTTTCCGC	ENSMUST00000160862	chr8	ENSMUST00000160862	Wwox	9.38014	9.52994	9.34254	9.26845	9.64711	9.07225	8.63685	7.53429	7.83533	8.16108	8.38678	7.97329	8.13135	8.12685	7.45018	7.98728
ENSMUSG00000004637	A_55_P2152387	ATTTCAACAACTGCTGCCGTTGCCTGCCATCCGAGGAGGCTCAGAGTGAAGAGACAGCTC	ENSMUST00000004756,ENSMUST00000162052	chr8,chr8	NM_019573	Wwox	9.40087	9.47595	9.49319	9.54694	10.28	10.2944	10.3453	9.41517	9.02791	9.81731	9.73681	10.0227	9.31309	9.45339	9.45269	9.45431
ENSMUSG00000004637	A_55_P2015882	CGCAGTGCACCCTGGGAACATGATGTACTCAGCCATCCATCGCAACTCATGGGTGTACAA	ENSMUST00000004756,ENSMUST00000160862,ENSMUST00000109108	chr8,chr8,chr8	NM_019573	Wwox	9.85143	9.74913	9.70893	9.71653	10.4437	10.4238	10.4684	9.00058	8.59816	9.077	9.14631	8.99899	9.16981	9.16739	9.20024	9.05708
ENSMUSG00000004637	A_55_P2015887	CCTCTCCTAGGGGAGAGATGCATCCGTAGACGACAGGTTTTGTGTAGCGTCTTCGGGTAG	ENSMUST00000109107	chr8	ENSMUST00000109107	Wwox	8.45783	9.81236	8.28979	10.4032	8.35843	8.90336	7.36007	9.97758	8.11866	8.74552	8.82584	7.85121	9.1309	9.44033	8.66351	8.67764
ENSMUSG00000004637	A_51_P110371	CAAGCAATTCTTTAGAGATTATAACGAGTGCATTTTACATTTTGCAAACCATTCCCTAGG	ENSMUST00000004756	chr8	NM_019573	Wwox	9.67372	9.20159	9.31555	9.09251	10.6183	10.5408	10.6439	8.88256	8.94635	9.63568	9.59655	9.87515	9.17898	9.24262	9.30115	8.76669
ENSMUSG00000004642	A_55_P2071802	AGCAGATCAACTACGGGAAGAACACTATTGCCTATGATCGATATATTAAAGAGGTGCCCA	ENSMUST00000075670,ENSMUST00000101354,ENSMUST00000057551,ENSMUST00000143003,ENSMUST00000139518	chr5,chr5,chr5,chr5,chr5	NM_009193	Slbp	13.0581	13.7462	13.6315	13.6544	13.9566	13.8117	13.9391	14.0091	13.5972	14.1794	13.9336	13.7047	13.9574	14.1342	14.421	13.9154
ENSMUSG00000004651	A_66_P135323	ACGTAATCCTGGAAACCATGACAAAGCCAAAACCCCCAGGCTCCCATCTTCAGCAGATGT	ENSMUST00000004770	chr7	NM_011661	Tyr	7.78096	7.24262	6.41448	8.29144	8.66189	8.86067	8.61492	6.53315	6.78788	6.64419	6.8152	8.95762	8.25806	7.77708	8.03072	8.11827
ENSMUSG00000004651	A_51_P102311	TACTCTGCTACCTAGCATGTATATATAAATCTACCCAACAAATGTTCATTACAGCTGACA	ENSMUST00000004770	chr7	NM_011661	Tyr	5.76685	5.67631	5.65683	5.59087	5.60674	5.68008	5.59341	5.5762	5.61949	5.58909	5.60017	5.61201	5.67821	5.73536	5.64331	5.63799
ENSMUSG00000004654	A_51_P475545	GATCATCAAAGGACCCATAGTCCTCTCTGTTGGGGTGAACTTTGGGCTGTTTCTCAATAT	ENSMUST00000063578	chr6	NM_001003685	Ghrhr	5.63762	5.76351	6.00495	5.7198	7.11217	6.56431	7.26589	5.72016	5.89538	5.75104	5.95792	6.82421	5.48844	5.63069	5.43634	5.68145
ENSMUSG00000004655	A_51_P125205	CTGTGTATGTTTCTTTGCAATTGAATTTCATCTTATGGTAAGAAAATAAAGGACAATGAC	ENSMUST00000004774	chr6	NM_007472	Aqp1	8.66458	8.68179	8.60843	8.71637	9.06973	6.3836	6.47161	6.93386	7.13116	7.20145	6.69474	7.14887	6.21499	7.18629	7.05381	6.67303
ENSMUSG00000004661	A_55_P2123987	GTGATCCTGAAAGGAAAGAATTTCTGGATGACCTCTTCATCTTCATGCAGAAGAGAGGTA	ENSMUST00000164010,ENSMUST00000171444,ENSMUST00000004780,ENSMUST00000114165,ENSMUST00000164035,ENSMUST00000098686,ENSMUST00000170477,ENSMUST00000167670	chr9,chr9,chr9,chr9,chr9,chr9,chr9,chr9	NM_019689	Arid3b	5.50096	5.51879	5.63631	5.44539	6.02889	5.67117	5.88117	5.76685	6.22669	6.36517	6.51383	6.26896	5.71951	7.26764	5.55159	5.69472
ENSMUSG00000004661	A_51_P161554	GACCCTTCCTACCCAGGGGTGACAGGGACAGTGCTGCAAGACTTTTCAGTCATCAAATAC	ENSMUST00000171444,ENSMUST00000004780	chr9,chr9	NM_019689	Arid3b	11.2165	11.1771	10.9446	11.1489	11.3899	11.377	11.3044	11.6737	11.5772	11.5772	11.6137	11.7976	11.788	11.8276	11.301	11.5737
ENSMUSG00000004661	A_55_P2123993	ACAAGCAACATTGGGAGCATCAATATGTCTGTGGATATTGATGGTACCACCTATACAGGT	ENSMUST00000171444,ENSMUST00000004780,ENSMUST00000114165,ENSMUST00000164035,ENSMUST00000098686	chr9,chr9,chr9,chr9,chr9	NM_019689	Arid3b	5.69898	5.7942	5.6286	5.70608	7.05924	6.80507	6.54114	5.98089	7.74433	7.15742	7.34044	7.4061	5.65242	5.74807	5.69259	6.78591
ENSMUSG00000004665	A_51_P427663	ATTGGAGTACACTAGGCTTTAAAATACTGCAGGCATTCTGAGGGACTAAGTTTGCTTTCC	ENSMUST00000004784	chr10	NM_007725	Cnn2	13.7341	13.5732	13.3569	13.4193	10.2406	10.1075	10.1926	13.348	13.3415	10.5184	10.6222	10.6278	14.6017	14.4891	11.0959	11.3438
ENSMUSG00000004665	A_55_P2010931	TGCCAGCTCCCCCACTGCATCAGCAGCCCTGTGTGGGCTTTGGGGTTTTCATTGTGTTTT	ENSMUST00000004784,ENSMUST00000105374	chr10,chr10	NM_007725	Cnn2	12.5263	12.2521	12.2124	12.267	9.46893	9.38058	9.4747	12.2782	12.0214	10.1339	10.0777	10.1087	13.183	13.3716	10.3804	10.6556
ENSMUSG00000004667	A_52_P362033	GAACAGTTTCTACAGCAGGAGCTGCTCATCAATATCACAGAGCACGAGCTAGTCCCTGAG	ENSMUST00000004786,ENSMUST00000131743,ENSMUST00000152843	chr10,chr10,chr10	NM_025554	Polr2e	14.0335	14.2176	14.353	14.323	14.409	14.4748	14.5231	14.6883	14.5353	14.8234	14.6561	14.6436	14.5244	14.5504	14.6988	14.8606
ENSMUSG00000004667	A_66_P119680	GTTCAGAGTTCTCCATTCTCGAAGGACTCTCCTGAGAATTAAAGGATACTTTGATAAGTT	ENSMUST00000147507,ENSMUST00000143438,ENSMUST00000004786,ENSMUST00000131743	chr10,chr10,chr10,chr10	NM_025554	Polr2e	14.7966	14.7056	14.8346	14.8485	14.7966	14.8132	14.924	15.0331	14.9364	15.0449	14.8208	15.0473	15.2145	14.7753	15.8204	14.9879
ENSMUSG00000004668	A_66_P124670	TACTTTGTGGATAAGATAAAAGTTTTATCGGAAACATTTCTGAAGATATCCAAACTTTTC	ENSMUST00000042740	chr11	NM_178259	Abca13	5.38491	5.40938	5.3926	5.45239	5.3751	5.3733	5.5072	5.41002	5.37903	5.42575	5.39979	5.39668	5.46177	5.47334	5.475	5.41431
ENSMUSG00000004668	A_51_P283507	CCAAGAGGACCTAGGATATCCAAGCTGCACATTGCATCTTCCTTTTAAATATACCGAGTC	ENSMUST00000042740	chr11	NM_178259	Abca13	5.61829	5.62471	5.56375	5.77769	5.69913	5.66868	5.70257	5.58941	5.55264	5.68361	5.59012	5.6086	6.00243	6.05334	6.27245	5.90608
ENSMUSG00000004677	A_55_P2065308	TGGACCATGATACCATACTTCCTGGGACCAAGCGCAGGTATTCGGACCCCCCTACCTACT	ENSMUST00000170242,ENSMUST00000168839,ENSMUST00000071935	chr8,chr8,chr8	NM_001142322	Myo9b	10.7255	10.4019	10.4299	10.4779	10.7949	10.7318	10.6523	10.3594	10.7157	10.563	10.6782	10.7512	10.4135	10.3691	10.4675	10.6512
ENSMUSG00000004677	A_51_P399985	ACGGAGCCAGGGACTTGGAACCTTTAGGAACAATCAGTGCATCCGGTGACAGCCTGGGTT	ENSMUST00000170242,ENSMUST00000168839,ENSMUST00000071935	chr8,chr8,chr8	NM_015742	Myo9b	12.426	12.4843	12.3889	12.5418	12.8187	12.6354	12.5986	11.7526	12.4902	12.3819	12.6936	12.8488	12.5837	12.2701	12.6701	12.8627
ENSMUSG00000004698	A_55_P1970755	GGTGATCTCTTGTTTTGTGTTGTAAATATATTGTTTGTATGTTGCCCTTTATGCCTTCTG	ENSMUST00000110819	chr12	NM_024124	Hdac9	7.29323	6.7635	8.29797	8.45513	7.73918	7.73067	8.24249	7.51764	7.38654	5.80272	5.76786	8.14566	6.94339	7.18038	5.66143	6.21127
ENSMUSG00000004707	A_55_P1989976	ACTTCCTCAGAAGAAAGAAGACTCAAATACAATCTACTGCTCTGTGCAGAAGCCTAAAAA	ENSMUST00000068878,ENSMUST00000004827,ENSMUST00000143463,ENSMUST00000111277	chr1,chr1,chr1,chr1	NM_008534	Ly9	5.66367	5.83925	5.67524	5.66457	5.68588	5.6496	5.7279	5.67185	5.66887	5.66625	5.68905	5.6974	5.60077	5.62946	5.68112	5.65237
ENSMUSG00000004709	A_55_P1977812	TGCACAGAGAAACCCTGTCTCAATCCCTAACCCCAGAAAAATAAAAGAAATGATGGAGAG	ENSMUST00000004829	chr1	NM_018729	Cd244	11.1153	12.039	12.1424	12.128	12.6784	12.6345	12.4282	12.8029	13.4334	12.6818	12.4539	13.0382	11.4885	11.0212	11.5206	11.6928
ENSMUSG00000004730	A_55_P2018934	ATGAATATAAGAAACTCCTCACCAGGAAGACTGACCTTAGCTCCCATTCCCAGACTTCTG	ENSMUST00000086763,ENSMUST00000004850	chr17,chr17	NM_010130	Emr1	7.82138	8.20491	8.09862	8.32896	8.18849	7.88494	8.18696	8.25854	7.9251	8.21595	8.12174	7.76046	7.65022	7.82859	8.25715	7.74631
ENSMUSG00000004730	A_55_P2144386	GGTGTTCCAGAAATTCTCATTTAATACCCATCAAGCAGTAAACACAGACTAACTCTTAAT	ENSMUST00000086763,ENSMUST00000004850	chr17,chr17	NM_010130	Emr1	5.61369	5.65889	5.77524	5.59598	5.6801	6.00424	5.5704	5.66549	5.7645	5.6345	5.8074	5.83432	5.51564	5.62396	5.44303	5.55418
ENSMUSG00000004748	A_51_P175699	ACAGAGGTACAGTATTTGGGACACTCAGGGCAGAGTCTCTGGCCAGCCTGTTCCTGTTGC	ENSMUST00000004868	chr11	NM_026443	Mtfp1	11.2329	11.0924	11.1347	11.1692	11.276	11.4147	11.1209	11.2754	10.9567	11.3344	11.3755	11.3031	11.1996	11.0874	10.9625	11.1027
ENSMUSG00000004768	A_55_P1998154	CTTTGCACCACTGTATTTTCTACCTAACTTAAAAAGGTCTAAAATCAGCCACAGGTAATA	ENSMUST00000088287,ENSMUST00000138024	chr1,chr1	NM_008999	Rab23	9.19629	9.28989	8.823	9.17359	9.17238	8.85161	8.77828	8.85356	8.98868	9.33736	9.34349	9.1651	8.25882	8.76178	8.66148	9.26678
ENSMUSG00000004768	A_66_P130100	CATCTTGTAGAGGCAGTTTCCTCTCCGACAGGTAGATGAAAGGAATGTAAATGTCTGACT	ENSMUST00000088287,ENSMUST00000138024,ENSMUST00000115174	chr1,chr1,chr1	NM_008999	Rab23	11.0021	10.8194	10.9875	11.0467	10.548	10.4589	10.6559	11.3276	11.0674	10.9144	10.7436	10.5537	10.8277	10.8565	10.8841	10.6343
ENSMUSG00000004771	A_52_P444162	ATGACATTGCTAAGCATCTCACATATGAAAATGTAGAGCGATGGCTGAAAGAACTGAGAG	ENSMUST00000172298,ENSMUST00000171100,ENSMUST00000169058,ENSMUST00000004892,ENSMUST00000165083	chr9,chr9,chr9,chr9,chr9	NM_017382	Rab11a	13.6632	13.737	13.8563	13.9029	13.3017	13.3367	13.5517	13.0468	12.9299	13.105	13.0632	13.1739	13.1484	12.8898	13.0749	12.8921
ENSMUSG00000004788	A_51_P229816	GGATTTTGGAGCCACTCAGGCTGTGTTTGCTTCAGGAACTTCAACCTTCTAGCTCAGTAG	ENSMUST00000004910,ENSMUST00000130760	chr12,chr12	NM_145445	Eif2b2	13.6849	13.31	13.2647	13.4199	13.3243	13.3359	13.4943	13.8817	13.31	13.7327	13.6359	13.5871	14.0774	14.2343	14.0128	14.1003
ENSMUSG00000004789	A_51_P290139	ACGAGATGATGGTGTCATCTCTAAGATCACCCTCAGGTGCAGGTACAGTTGTTGGAATAT	ENSMUST00000053811	chr12	NM_030225	Dlst	13.2943	12.5773	12.5685	12.7406	12.4518	12.447	12.4624	12.3889	12.7106	12.3286	12.4495	12.3264	12.7529	13.1784	12.8119	12.8076
ENSMUSG00000004791	A_51_P318381	TAGAAACTCACAGACTGAGGAACCCCACCCGTGATGTCATTTCCCGGAGGTAACCAGCCA	ENSMUST00000004913	chr12	NM_008827	Pgf	9.13315	9.55204	9.70218	9.62395	7.49437	7.67909	7.4415	8.74649	8.41679	7.96303	8.03735	7.90033	8.53583	8.73678	8.14594	7.74647
ENSMUSG00000004798	A_55_P2060036	CATAGAAGCAGAACAAAAAGTTTTCCACATGGCTCAAGTTATTTGAACCTGGCAAATAAT	ENSMUST00000004920,ENSMUST00000129025	chr11,chr11	NM_013881	Ulk2	9.42242	9.60632	9.75382	9.88864	8.37019	7.67725	7.79722	7.25646	7.9368	6.73599	6.64366	6.75624	7.27294	7.21022	5.71603	6.41154
ENSMUSG00000004798	A_52_P243412	CCAGCAGTTAATTTGAACGTTTATGTATAGGATGTTTGTATCCTTAGGTCTTTACTACAG	ENSMUST00000004920	chr11	NM_013881	Ulk2	9.15175	9.33756	9.24884	9.01584	9.28805	8.87046	8.98284	9.6269	7.67725	7.90043	8.01057	7.73048	8.78947	8.37695	8.56269	8.45337
ENSMUSG00000004814	A_51_P322640	CCAAGGCAGTGAGAACCAAGTTTGCTGTCCAGAGACGCCGTGGCAATAGCACCGAGGTTT	ENSMUST00000004936	chr5	NM_019577	Ccl24	5.59774	5.65181	5.55452	5.5492	5.53116	5.54485	5.56901	5.54774	5.54656	5.55491	5.57536	5.56756	5.57831	5.69075	5.63237	5.60592
ENSMUSG00000004815	A_52_P494380	TCCTGTCTTTGTGTGTAATTTATCACTACCTGAATGTGATCTAAGTTATATCTGGGCCAA	ENSMUST00000053913,ENSMUST00000153238,ENSMUST00000144624,ENSMUST00000132179,ENSMUST00000132708,ENSMUST00000153365,ENSMUST00000123669	chr5,chr5,chr5,chr5,chr5,chr5,chr5	NM_199011	Dgkq	9.93084	9.85317	9.65387	10.033	10.0044	10.0156	10.0285	9.25071	9.80636	9.57157	9.90959	9.99188	9.68974	9.54037	9.65236	9.58525
ENSMUSG00000004821	A_51_P146741	CGGGGTAGCTAATGCTGTAGAGATGCAAATTCAGACAATTCTTTTATGTTTTAGCTTTTC	ENSMUST00000004943	chr5	NM_026109	Tmed11	5.57976	5.60717	5.68276	5.57665	5.64195	5.79702	5.55504	5.61095	5.70613	5.5982	5.73785	5.75404	5.46925	5.52271	5.53328	5.65636
ENSMUSG00000004837	A_51_P322265	TGCTGCTACCCAGAGTCAGAGCATCTGCAGATTGGGGAAACTGAGTCAGACTTGGCAAGG	ENSMUST00000004959	chr11	NM_027817	Grap	5.80237	5.84127	5.6872	5.51097	5.60023	5.65459	5.51392	5.5653	5.65319	5.54966	5.61409	5.68191	5.63833	5.60306	5.72284	6.23356
ENSMUSG00000004842	A_55_P2017060	GAAAACAAGTCTCAATCAGAGCCTGTTCTCTATTTCCAAGGAACATCTAGAGTGCAGATA	ENSMUST00000176330,ENSMUST00000004964,ENSMUST00000176038	chr16,chr16,chr16	NM_008849	Pou1f1	5.35155	5.40929	5.38838	5.51711	5.42088	5.3574	5.5772	5.43267	5.39558	5.47449	5.3899	5.40755	5.53726	5.41093	5.4812	5.42152
ENSMUSG00000004843	A_51_P220896	CTAAAACTGAGACTGAGAACAGTACCCAATCTGTCTTTTAAAGCTTATAAAAGTGAATCG	ENSMUST00000004965	chr16	NM_026879	Chmp2b	12.3769	12.5999	12.6135	12.3452	12.6591	12.551	12.4383	11.854	11.9352	12.2936	12.3496	12.3015	11.9771	11.6503	12.2855	12.0967
ENSMUSG00000004846	A_51_P372172	TGCCCACCACCCGGGGTACTCGATACATCATGGTGTCCTTTGTTGACCCCTGACACTCAA	ENSMUST00000004968	chr5	NM_011962	Plod3	12.1292	12.033	12.0801	12.0277	11.44	11.4321	11.4689	11.7306	12.0184	11.3452	11.4921	11.5361	11.8177	12.0189	11.2437	11.3448
ENSMUSG00000004849	A_55_P1992257	TGGGCCAAGTGGCTGCCTTTATCTCCTTTCTTCTGAAATAAAAGGAAAAAGTGTTTCTGG	ENSMUST00000111080	chr5	NM_007457	Ap1s1	13.1665	13.1519	13.3642	13.275	13.2121	13.31	13.31	13.1731	12.7323	13.6723	13.6566	13.581	13.3659	13.2088	13.5781	13.6533
ENSMUSG00000004849	A_55_P1993268	CAAGTGGCTGCCTTTATCTCCTTTCTTCTGAAATAAAAGGAAAAAGTGTTTCTGGACTTG	ENSMUST00000111080	chr5	NM_007457	Ap1s1	13.147	13.2442	13.3708	13.3072	13.2938	13.376	13.3659	13.1836	12.8144	13.6976	13.5959	13.6427	13.3202	13.4101	13.4962	13.57
ENSMUSG00000004864	A_51_P239203	AAGGACTCACGGCGACGAAGTGGCATGAAGCTGCAGTGATTGATGGCTGGCCTCCATGTA	ENSMUST00000004986,ENSMUST00000129096	chr17,chr17	NM_011950	Mapk13	12.6641	12.3749	12.3604	12.4467	10.8726	10.833	11.1187	11.4027	11.012	10.4271	10.3415	10.606	11.4236	11.3171	10.664	10.3616
ENSMUSG00000004865	A_52_P493810	TTTTTTAAACCAACATGTTCATTTGGGTTTGCTTCCTTGATCCTGTGGAAATTCCCACGG	ENSMUST00000130643,ENSMUST00000004987	chr17,chr17	NM_016795	Srpk1	12.6503	12.3981	12.4521	12.442	11.7029	11.7728	11.6706	12.4906	12.3323	11.7029	11.7582	11.6037	12.6976	12.5374	12.3294	12.4609
ENSMUSG00000004865	A_55_P2021167	ACATGGAATCTTATTTAGATATTAGGGTGAATCGGACTGTTGTGTGGCAGGTGAATATGT	ENSMUST00000114767	chr17	A_55_P2021167	Srpk1	5.71872	7.71031	7.14796	7.62712	7.38243	7.63186	7.57532	7.0024	6.98071	7.28741	6.88405	7.56321	6.62236	6.24351	7.34395	5.7224
ENSMUSG00000004872	A_55_P2033705	TGTTTCCGGCCTCCACAGACTAGACATGAAGAATCTTCTCAGAAACAAAACAATAAAAAA	ENSMUST00000004994,ENSMUST00000087086	chr1,chr1	NM_008781	Pax3	5.55798	5.55696	5.5544	5.59162	5.5746	5.65555	5.54267	5.54778	5.5846	5.58525	5.63336	5.5771	5.63134	5.60757	5.66406	5.64533
ENSMUSG00000004872	A_51_P315734	AAATATTAGTCTCGATCCTTTGATACCGTGGTATTAAATATGACATTGTCAGCCTGTAGC	ENSMUST00000087086	chr1	NM_008781	Pax3	5.7536	5.78364	5.95237	5.59052	5.78047	5.74787	5.55428	5.64523	5.71774	5.66199	6.0427	5.62787	5.74967	5.88142	5.56101	6.28009
ENSMUSG00000004880	A_51_P201137	GATAGTTTCCCAGTCACTGTCCCTGAGCAGGACAAGTGGCAAGTTCACTAGACTTTTTTA	ENSMUST00000005003	chr1	NM_133815	Lbr	14.5402	14.4517	14.3394	14.5024	14.6634	14.3767	14.4317	13.9296	14.1919	14.3317	14.374	14.3394	13.6556	13.9822	13.8212	14.0176
ENSMUSG00000004880	A_55_P2184897	TTCTTTTTGCCATTTGATTTTTCTTAATTGAAAACTCTTATTAAAGTACATCTACGTTTC	ENSMUST00000005003	chr1	NM_133815	Lbr	12.1148	12.3856	12.224	12.3148	12.3949	12.3523	12.5596	11.6515	11.3589	12.3797	12.2193	12.0958	11.584	11.4299	11.8812	11.8554
ENSMUSG00000004885	A_30_P01018420	GGTCCAAGAACTGCCTGAGACGACTTCCGTGCCCGCTACAGGACACAAACCTCCCTCCCA	ENSMUST00000005019	chr3	chr3:87757295-87774970_F	Crabp2	11.2318	11.0867	11.0516	11.135	9.27501	9.21691	9.33432	11.8276	11.3503	10.7255	10.343	10.4201	11.3745	11.3436	10.167	10.1494
ENSMUSG00000004885	A_30_P01033229	TTCTTTGCCTTCTCTAAGCCAGAGAGGGGCAGAAGCTCAGAACCCTCCCACCGCCATTTG	ENSMUST00000005019	chr3	chr3:87757295-87774970_F	Crabp2	10.4824	9.77765	9.84816	9.88316	8.35702	8.16477	8.24111	10.5847	10.3059	9.41171	9.26352	9.37415	10.7909	11.0093	9.35313	9.51161
ENSMUSG00000004885	A_30_P01020627	CTGTCTCTCTGGCCTCTACTCCTTATCCTTGTAGTCTGTGTGATTTAGAATATTTATTGG	ENSMUST00000005019	chr3	chr3:87757295-87774970_F	Crabp2	12.1234	11.914	11.8739	11.9151	9.8565	9.80494	9.8158	12.3333	11.983	11.5019	11.2442	10.9752	11.9929	12.3158	10.7385	11.0616
ENSMUSG00000004885	A_55_P2059432	CTGTCTCTCTGGCCTCTACTCCTTATCCTTGTAGTCTGTGTGATTTAGAATATTTATTGG	ENSMUST00000005019	chr3	NM_007759	Crabp2	11.9554	11.8691	11.9154	11.9498	9.79029	9.71627	10.1896	12.3062	12.0084	11.5034	11.2105	11.0438	12.0561	12.2279	10.5134	11.1508
ENSMUSG00000004885	A_30_P01018307	ATCTTACAAACTAGCTCTCCCCTTACTCCTGAGGGTTACTGCTTCCTCCAAGGCCTTTTG	ENSMUST00000005019	chr3	chr3:87757295-87774970_F	Crabp2	11.1544	10.673	11.3631	11.3118	10.4144	10.6951	10.6599	11.505	11.0902	10.585	10.654	11.073	11.4826	11.6071	10.3982	10.7252
ENSMUSG00000004891	A_55_P1953728	TCATCATCTCAGCCTGCTGAGATCTTGTTTCTCTCTTCCTCCCTTGAATAAAGCTGTATC	ENSMUST00000090973,ENSMUST00000160694	chr3,chr3	NM_016701	Nes	11.0132	9.87043	9.69861	10.1557	10.8458	10.6979	10.7391	10.2086	10.3348	10.1557	10.2787	10.5276	11.7721	12.0991	9.63323	9.82137
ENSMUSG00000004892	A_55_P1971599	CAAAGAGTTTTTAGGATGGAGTACCAGCAAAACCAGGTGGAAATAAAGTTGTCTGAACCC	ENSMUST00000090971	chr3	NM_007529	Bcan	5.59244	5.80598	5.78426	6.16023	5.77855	5.84713	5.47857	6.13542	6.42038	6.253	6.77331	6.65423	5.66671	5.51308	7.05595	6.87187
ENSMUSG00000004894	A_52_P523516	ATATTGCATCTATGGCTCAGCAATATACTGGGTTTGTGATTAGAGAGCACCCACAGCACG	ENSMUST00000160737,ENSMUST00000005014	chr3,chr3	NM_022031	Hapln2	5.52111	5.48155	5.49226	5.38573	5.41954	5.45352	5.40349	5.40422	5.462	5.39634	5.45794	5.48763	5.39306	5.47507	5.52489	5.60978
ENSMUSG00000004895	A_51_P128065	CGAGGATCTACGGCCTTGGTTGGGAGTTGTGCTCCTTGCAGCAGGGAGTGATGAAATGGT	ENSMUST00000005015	chr3	NM_033573	Prcc	12.1508	11.9131	11.8177	11.8432	11.6797	11.6839	11.6106	11.6936	12.5788	11.9997	12.0786	12.2285	12.7356	12.4554	12.2407	12.48
ENSMUSG00000004896	A_52_P495162	CCTGAGCTTCGGAGGCCTGGTGTGCAAGGAATCCCCAGGGTCCATGAACTCAAGATTGAA	ENSMUST00000160648,ENSMUST00000159091,ENSMUST00000005016,ENSMUST00000168070,ENSMUST00000160074,ENSMUST00000160068,ENSMUST00000161014,ENSMUST00000159831	chr3,chr3,chr3,chr3,chr3,chr3,chr3,chr3	NM_153562	Rrnad1	9.36198	9.18843	9.2842	9.5055	9.06924	9.04471	9.06496	9.18266	9.06324	8.94646	9.02286	8.51451	9.50935	9.88948	9.35717	9.76485
ENSMUSG00000004897	A_52_P339791	GGATTGATGAGATGCCTGAGGCTGCAGTGAAGTCAACAGCCAACAAATACCAAGTCTTTT	ENSMUST00000005017,ENSMUST00000159492,ENSMUST00000162631,ENSMUST00000161616,ENSMUST00000160198	chr3,chr3,chr3,chr3,chr3	NM_008231	Hdgf	13.5692	13.8972	13.8382	13.8592	13.5013	13.5866	13.3734	13.9937	14.3713	13.9996	13.8376	13.7285	13.8139	13.6916	13.39	13.4004
ENSMUSG00000004897	A_51_P425080	TTTGCATTGAGGAAATGTCTCTTTAGATCTCAGGGCAGAAATGATAACCTGGGGAGACCT	ENSMUST00000005017	chr3	NM_008231	Hdgf	15.87	15.0159	14.9761	14.8985	14.8471	14.8085	14.7956	14.9204	15.5048	14.8688	15.0208	15.1202	15.5048	15.4599	14.8617	15.1578
ENSMUSG00000004902	A_55_P2103225	ACTAAACTTTCTGAACCAGAGATGTTCGGAAGCCCCAACCTCTTATGTACTATGGCAGGA	ENSMUST00000112682	chr6	NM_001081048	Slc25a18	5.47324	5.43681	5.48934	5.33963	5.41109	5.45977	5.34596	5.37749	5.46726	5.34814	5.45714	5.48347	5.35348	5.37561	7.53379	6.70168
ENSMUSG00000004929	A_51_P344878	GCTACTTATGGAGCGAAGTGTACTCGATGGACATGTTCCACACACGCTTCAAGCAAGAGG	ENSMUST00000005057	chr10	NM_022653	Thop1	12.693	12.5415	12.6284	12.685	12.1962	12.2601	12.2051	13.0715	13.0141	12.4982	12.5688	12.5648	13.4962	13.5305	12.8718	13.7036
ENSMUSG00000004931	A_55_P1980981	ACCATGCCAGCTGCCACCTACCGACTGCTCACGGGACAGGAACAACCAGTATACCTATGA	ENSMUST00000057798	chr10	NM_018758	Apba3	11.8471	11.5742	11.2886	11.4774	11.8081	11.8397	11.6678	11.9094	12.178	11.6842	11.8673	11.8196	12.6452	12.3052	12.2474	12.6384
ENSMUSG00000004931	A_55_P1977538	ACATCAAGACCATGCCAGCTGCCACCTACCGACTGCTCACGGGACAGGAACAACCAGTAT	ENSMUST00000057798	chr10	NM_018758	Apba3	11.7909	11.3121	11.299	11.3531	11.7936	11.8382	11.5795	11.6726	11.9439	11.3692	11.6206	11.743	12.3581	12.1407	12.1705	12.3571
ENSMUSG00000004933	A_55_P2063626	AAGAGCTCTGCAGCCCCTGAGACCCCCATGCCTGGGACACTCCATAAAGAGCATTTGGAA	ENSMUST00000119547,ENSMUST00000117488,ENSMUST00000105328,ENSMUST00000128576,ENSMUST00000121205,ENSMUST00000150605,ENSMUST00000120265	chr10,chr10,chr10,chr10,chr10,chr10,chr10	NM_010768	Matk	10.2806	10.2563	10.3409	10.3025	10.2287	10.3308	10.2854	10.1683	9.97643	10.0783	10.2095	10.3453	10.09	9.93872	10.0208	9.87342
ENSMUSG00000004934	A_55_P2034858	ATGAGATTGAGTTCCTGGCGGAAGGCTCATGGCGTCCAATCCGTGCAGAGAAGGAGCCAA	ENSMUST00000005064,ENSMUST00000134017	chr10,chr10	NM_021501	Pias4	12.3044	12.3257	12.275	12.431	12.3827	12.442	12.3452	12.5485	12.6957	12.5592	12.6391	12.5296	12.3878	12.2895	12.2543	12.5685
ENSMUSG00000004936	A_51_P241074	CTTTGTGCTTGGGGCTATTTGTCTGTTCATCAAACACATGCCAGGCTGAACTACAGTGAA	ENSMUST00000005066	chr9	NM_008927	Map2k1	14.0304	13.9074	13.8219	13.7316	13.9201	13.783	13.8587	13.6843	13.4576	13.6273	13.5255	13.3569	13.5184	13.867	13.5278	13.6893
ENSMUSG00000004937	A_51_P346104	GAAGCAGCCACCAGAACCATCTTTGTTGGGGTCAGTCTGAGTGAGGGTGTGGATGTTCCC	ENSMUST00000005067	chr10	NM_024499	Sgta	12.7264	12.9186	12.8769	12.978	12.6712	12.7379	12.6126	12.9035	13.0802	12.8137	12.7583	12.8333	12.9726	13.1926	12.7501	12.8613
ENSMUSG00000004939	A_51_P369762	CTGGACAGCAGGGCCTGAGATGTTCTGACTGGACGCAGTGGCTCTTCGCCTATAGGAAAT	ENSMUST00000005069	chr10	NM_027120	Nmrk2	5.94527	5.81616	6.72949	6.7666	5.58906	5.62662	5.51755	6.44297	5.63097	6.37025	5.9012	5.66626	5.63249	5.64856	5.75538	6.31551
ENSMUSG00000004945	A_55_P2186558	TTTCGAAGTAAGATGCAATCCATATTCCCACCAATTCCCAAGAACCATGAGTCAGCCGAG	ENSMUST00000005053	chr17	NM_027457	Tmem242	13.6404	13.6342	13.6749	13.7414	13.8822	13.9638	13.8321	13.6137	13.0763	13.6246	13.5179	13.5321	13.2714	13.2555	13.2606	13.3335
ENSMUSG00000004945	A_55_P2045114	TGCCTGGTGTGGAGTTGGTGTGATCAGCTTTGCAGTGTGGAAAGCCTTAGGAGTTCACAG	ENSMUST00000005053	chr17	NM_027457	Tmem242	13.4359	13.5546	13.592	13.4364	13.6787	13.6912	13.9247	13.4872	12.8839	13.6046	13.4682	13.4933	13.1701	13.3473	13.0743	13.4858
ENSMUSG00000004947	A_55_P1978576	CCCAGCTTCAGGTCAGCTTCTTATACCTCAGATTTTATTTGCAATAAAGATCCTATAGCC	ENSMUST00000111142,ENSMUST00000111145,ENSMUST00000111144,ENSMUST00000125827,ENSMUST00000005072,ENSMUST00000142041	chr5,chr5,chr5,chr5,chr5,chr5	NM_001256096	Dtx2	12.1844	12.1215	12.0355	12.2271	11.7736	11.6917	11.5372	12.1327	12.6655	12.091	12.2447	12.29	12.8333	12.7293	12.4822	12.6933
ENSMUSG00000004947	A_55_P1981435	GACAGAAGAGTGTACTGGCTCTTGGTCCTTTACAGTGGATATAGGGAATTAGACAACTGA	ENSMUST00000125827	chr5	ENSMUST00000125827	Dtx2	5.58157	6.97317	6.13658	6.47601	5.86734	6.60917	6.29751	6.23398	6.02996	5.62277	5.55962	6.16287	5.92628	5.86654	6.44426	5.67302
ENSMUSG00000004948	A_52_P42762	GCTGATGTCACTGTAGGGCCCCTGATATTCCTTGGAAAGGCCAACGACCAGACTGTGGAA	ENSMUST00000005073	chr5	NM_011776	Zp3	9.84123	9.40986	9.26914	9.46008	9.72638	9.85771	9.90787	11.031	10.6016	11.8742	11.9868	11.8084	11.1437	11.4046	11.6676	11.7616
ENSMUSG00000004951	A_55_P2039284	GCTCTTTTGATACATACATTTACCTGCTGTTTTTCTCAAATAAAAGTTGCAAGCTACTGC	ENSMUST00000005077,ENSMUST00000111155	chr5,chr5	NM_013560	Hspb1	15.5865	15.5451	15.7302	15.671	15.7851	15.7725	15.8171	15.8728	15.8907	15.8857	15.9446	15.9206	15.8479	15.8453	15.9662	15.9484
ENSMUSG00000004952	A_51_P381558	TCAACTGTTCTGGGGAGGGCTGTGACCCAGCATAGTCTTCTCCATGTCTGCGAGGGACAA	ENSMUST00000042135,ENSMUST00000134509,ENSMUST00000135344,ENSMUST00000152723,ENSMUST00000100570	chr5,chr5,chr5,chr5,chr5	NM_133914	Rasa4	10.8479	10.3526	10.6556	10.7191	10.6897	10.4756	10.5704	10.2255	10.2901	10.8463	11.0321	11.2922	10.2851	10.408	11.7867	11.9904
ENSMUSG00000004961	A_55_P2117425	CTTCCCACACAGCTTGACTCCTATGCTGCTCTTGGGGCCAAATAAAATACTCAATAGCTT	ENSMUST00000065957	chr7	NM_016908	Syt5	10.03	10.2889	10.3186	10.4788	8.92429	8.9836	8.83518	10.4827	10.2752	9.07173	8.93404	8.90287	9.38921	9.73194	8.87588	8.89209
ENSMUSG00000004980	A_55_P2017082	CTGAAAGTAGTTCTTGTTGGTGCCTTCATTTAAGAAGCACTTTTAAGAAAAGGGAATGTT	ENSMUST00000114459,ENSMUST00000069949,ENSMUST00000090002	chr6,chr6,chr6	NM_016806	Hnrnpa2b1	14.3368	14.6061	14.537	14.5148	14.68	14.7146	14.786	15.4033	15.4042	14.9129	15.0355	14.911	15.017	15.3138	14.8572	15.8412
ENSMUSG00000004980	A_55_P1978628	ATAGGAGAAAAAAGCATTAATAGGCATTATTTACTGTCTAATAAAATATACCTTACTATG	ENSMUST00000114459,ENSMUST00000069949	chr6,chr6	NM_016806	Hnrnpa2b1	5.76274	7.73346	8.0196	7.77115	8.94828	9.0445	8.89658	10.1126	10.2939	9.93847	9.98551	9.82461	9.35717	8.71421	9.82324	8.68372
ENSMUSG00000004994	A_55_P2404223	ATGAGGACAAGCAGCGAATGAAGCGGACAGAGATCATCCACCGCTCTTGGTTCCCCTCAG	ENSMUST00000098578,ENSMUST00000005120,ENSMUST00000164476	chr8,chr8,chr8	NM_026350	Ccdc130	10.5904	10.3828	10.6559	10.7675	10.4277	10.597	10.62	10.2464	9.82761	10.4025	10.2082	10.2426	10.7207	10.1373	10.9422	10.3265
ENSMUSG00000004996	A_52_P367791	CCACGAACTCATCACAGGTGGCATCATCACTGAACTGGGTGTCTTTGCCCCTGAGGAGCT	ENSMUST00000126435	chr8	NM_026423	Mri1	13.3456	12.9595	13.126	13.1055	12.3897	12.3904	12.4055	13.1949	13.0255	12.6478	12.5599	12.5401	13.8707	13.9483	12.7961	12.6532
ENSMUSG00000005034	A_55_P2024075	AAAGAAGCCGTGGCTTATGGGTATTGCTGTCTTGTTCTTGGTGTGTACCTGTACTGATTG	ENSMUST00000102515,ENSMUST00000106138,ENSMUST00000106137,ENSMUST00000005164	chr3,chr3,chr3,chr3	NM_011100	Prkacb	12.7509	12.9523	12.7864	12.8179	12.8406	12.7323	12.7968	12.6268	12.8183	12.3701	12.576	12.6238	12.5982	13.0157	12.5539	12.7445
ENSMUSG00000005043	A_55_P2028571	CTTCCTACTCCTCCTTATGGAAGTGTGAAACTTGATGGTTTACTGAGAGCTGTAAAATCT	ENSMUST00000136523,ENSMUST00000005173	chr11,chr11	NM_018822	Sgsh	8.58739	8.19204	8.27337	8.88911	9.07537	8.82246	9.64992	9.17783	7.95577	8.61617	8.68998	8.73485	8.88874	8.84242	8.87295	8.5581
ENSMUSG00000005045	A_55_P1978371	GTGTGTATGTTTTGGTTTCTGTGTTTTAATAAACCCTTTGGGAAGGGATGGAATCGCTGT	ENSMUST00000030775,ENSMUST00000164662	chr4,chr4	NM_001081376	Chd5	8.87396	9.04753	8.713	9.27524	7.53068	6.83019	7.02051	7.60994	7.73101	7.52477	7.93716	7.58327	7.42104	7.45557	8.07588	7.89392
ENSMUSG00000005054	A_51_P114910	TGATGTTGGTGGAGATAAATGCGTGCACTTGAGGGTGTTTCAACCCCTCCCCCATGAAAA	ENSMUST00000005185	chr10	NM_007793	Cstb	15.7714	15.355	15.303	15.3952	16.1185	16.0153	15.9466	15.101	14.786	15.831	15.8728	15.8449	14.7783	14.8711	15.4986	15.9288
ENSMUSG00000005057	A_66_P113490	AGTGTTGGGTCACATACTCCAATAACCTGACCAGGCTGTGGTCTGCCTAGCCTAGGACAG	ENSMUST00000005188	chr5	NM_018825	Sh2b2	8.91912	8.79525	8.83586	8.77459	6.7564	6.83685	7.13961	8.74748	9.26126	7.89214	8.14274	7.92205	8.47977	8.3307	7.87738	7.8752
ENSMUSG00000005069	A_55_P2057916	GCCATGGTCCCAAAATCCCATCCTGAAATTTATTTTTCTTTGTATGCATATGTGTAAATG	ENSMUST00000112532,ENSMUST00000080557,ENSMUST00000112531,ENSMUST00000112530,ENSMUST00000035861	chr6,chr6,chr6,chr6,chr6	NM_001277805	Pex5	12.678	12.7872	12.4818	12.6091	12.5589	12.5904	12.4539	11.8736	12.1736	12.4512	12.5752	12.6362	12.2385	12.1867	12.555	12.4306
ENSMUSG00000005078	A_55_P2003123	TTTACCGAACCATCACGGATACTCTCAGAAGGGGCCAATGGACATTGAATATAAAATGCC	ENSMUST00000057257,ENSMUST00000117449,ENSMUST00000145752	chr12,chr12,chr12	NM_024205	Jkamp	13.8632	13.9715	13.8461	13.8681	13.6991	13.6696	13.6005	13.4101	13.2963	13.3353	13.3623	13.3156	13.3072	13.2754	13.3537	13.1271
ENSMUSG00000005087	A_55_P2166486	TACATTACATGGAGAGCCGGAAGAAGACGAAAACCATCCAACAACTTCTATTCTGCCATC	ENSMUST00000111194,ENSMUST00000005218,ENSMUST00000060516,ENSMUST00000111191,ENSMUST00000111190,ENSMUST00000111198	chr2,chr2,chr2,chr2,chr2,chr2	NM_009851	Cd44	5.73161	5.76971	5.72762	5.52346	5.61213	5.72519	5.49905	5.58142	5.69398	5.54679	5.64759	5.73247	5.63616	5.60375	5.53176	5.68917
ENSMUSG00000005087	A_55_P2064043	TCAGAGGCAGCTGGCATCCTTTGTTTTGTTTTGTTTTGTTTTGTTCTTTTATAGCCCCCC	ENSMUST00000111194,ENSMUST00000005218	chr2,chr2	NM_009851	Cd44	8.74429	8.37488	8.39185	8.45165	9.29558	9.23014	9.41419	7.25436	6.07498	8.38258	8.20285	8.64044	8.6101	8.52419	8.46168	9.07289
ENSMUSG00000005087	A_55_P2166488	ACAGATTTCTTCGACCCAATCTCACATCCAATGGGACAAGGTCATCAAACAGAAAGCAAG	ENSMUST00000005218,ENSMUST00000060516,ENSMUST00000111198	chr2,chr2,chr2	NM_009851	Cd44	5.53043	5.52716	5.54409	5.55675	5.54643	5.61694	5.51874	5.52183	5.57208	5.54406	5.60197	5.55837	5.55585	5.52891	5.62696	5.61955
ENSMUSG00000005087	A_55_P2166501	GACGAGACCCGGAATCTGCAGAGTGTGGACATGAAGATTGGGGTGTAGTGCCTACGCCAT	ENSMUST00000111194,ENSMUST00000005218,ENSMUST00000060516,ENSMUST00000099673,ENSMUST00000111191,ENSMUST00000111190	chr2,chr2,chr2,chr2,chr2,chr2	NM_009851	Cd44	10.5265	10.824	10.9814	10.9425	5.74141	5.59152	5.69896	7.79227	6.48386	5.68529	5.51697	5.54902	7.63388	7.68567	6.1312	5.72172
ENSMUSG00000005089	A_55_P2136847	GTAGAATGTTTCAGAGTTTCATGGGTGCCCATACTCTGAAATGCAGGTGACCATAAAGGC	ENSMUST00000080210	chr2	NM_001077514	Slc1a2	5.4974	5.5231	5.47665	5.46874	5.43994	5.46165	5.76144	5.93168	5.45305	5.47288	5.48228	5.48369	5.46961	5.57328	5.56091	5.52498
ENSMUSG00000005089	A_55_P2392625	AACCCAGTTTCCAGCATTCAGACATCAGTAAATATCCTTTGGTTAAAATCCCTATTCCCC	ENSMUST00000080210	chr2	NM_001077514	Slc1a2	5.47636	5.46903	5.44058	5.58579	5.50151	5.52051	5.55567	5.47766	5.44056	5.52681	8.33807	5.47643	5.7189	5.63599	5.63266	5.52106
ENSMUSG00000005089	A_55_P1955412	AAGCAACTCTAATCAGTGTGTCTATGCCGCACACAACTCTGTCGTAATAGATGAGTGCAA	ENSMUST00000080210,ENSMUST00000111213,ENSMUST00000005220,ENSMUST00000111212,ENSMUST00000154446	chr2,chr2,chr2,chr2,chr2	NM_011393	Slc1a2	5.68537	5.83716	5.67897	5.68461	5.70498	5.64382	5.75107	5.68436	8.10303	5.7065	5.67662	5.67087	8.12665	5.59618	5.7025	5.65994
ENSMUSG00000005102	A_55_P1998392	TGGACTCATTAAGAATACATTGTTCCTGTGTCCTTGGTTGGCTCAGAACAATGACATGAA	ENSMUST00000110877	chr2	ENSMUST00000110877	Eif2ak4	6.29504	7.01826	7.04553	7.36077	5.60508	6.09715	7.0578	7.53212	6.8519	7.21685	7.32242	7.09242	6.64107	7.27503	6.72337	7.76407
ENSMUSG00000005102	A_55_P1998396	GCTGTCCTACAAAGCTGAGCTTTGTCGGGTTTTCATGTATAAATTTACCTTTTTGATATA	ENSMUST00000005233,ENSMUST00000110874,ENSMUST00000110872,ENSMUST00000102527,ENSMUST00000110870	chr2,chr2,chr2,chr2,chr2	NM_013719	Eif2ak4	10.989	10.8844	10.8031	11.0503	11.5712	11.3377	11.4686	10.0639	10.0327	10.8572	11.0506	11.0464	10.7149	10.6742	11.1174	11.5168
ENSMUSG00000005102	A_55_P1998401	GATGACCAGGGCTGTTGAGACTACTAATGGCTAACTTTTTAGAAAAGTAATAAAAGAATG	ENSMUST00000110869	chr2	ENSMUST00000110869	Eif2ak4	7.55463	7.61892	7.76071	7.36698	8.14502	7.88715	6.42224	9.00443	8.39273	7.68694	9.59055	7.7848	7.8482	7.66657	8.55677	7.55837
ENSMUSG00000005103	A_66_P135742	TCCGTGTCTGTACGCGTCCTTCTGAGAGCTTTAGACAGTTACAGTTTGCACATGAGAAAT	ENSMUST00000005234	chr5	NM_011715	Wdr1	11.8999	11.9933	11.9891	12.0228	11.5131	11.5768	11.5866	12.5152	12.4092	12.2771	12.0958	12.0014	12.8042	13.2075	12.3706	12.6627
ENSMUSG00000005124	A_55_P2132651	CTAACGATATCTTTGCTGACTTGGAATCTTACCCTGACTTCGAAGAGATTGCCAATTAGG	ENSMUST00000005255,ENSMUST00000147079,ENSMUST00000118823	chr15,chr15,chr15	NM_018865	Wisp1	7.35476	7.04899	7.43458	7.49106	5.96299	6.17035	5.94295	6.97038	7.46229	7.40638	6.68877	7.01938	10.5571	10.614	5.43897	5.71448
ENSMUSG00000005124	A_30_P01023189	TGGAGGTGGGGACAGAGGAAAGAAAAAGAGAGAGGGGGAGAGTAGCAGAAAAAGTTTTTT	ENSMUST00000005255	chr15	chr15:66682293-66722977_F	Wisp1	5.50179	6.89685	7.33544	5.47114	5.52288	5.60748	5.47599	5.49881	5.72358	5.48298	5.59876	5.59121	5.40674	5.40207	5.47995	5.57847
ENSMUSG00000005124	A_51_P220343	CATTCCTCATTTTTCTCATGATCTGTGTAGCAGGGAATGTGTTTGTTCAACCATGATGAG	ENSMUST00000005255	chr15	NM_018865	Wisp1	6.80704	6.66455	6.55838	6.66151	5.56034	5.69302	5.46386	6.88242	7.05982	6.8081	6.56676	6.4862	10.2682	10.4568	5.42156	5.54387
ENSMUSG00000005125	A_51_P405606	AGTTGCTAGAGGAAAAGTAGTTATGCCCTATAGGCGGCATGAGAGACAAGGGATCAGTTT	ENSMUST00000005256	chr15	NM_008681	Ndrg1	11.9874	11.9546	11.7816	11.4052	11.8568	11.5076	11.5772	9.59352	10.1341	10.507	10.3139	10.476	10.6473	10.6919	10.4069	10.0188
ENSMUSG00000005131	A_51_P400311	AAACATATCCAGGACAATTCAAACCAGGAAATAGCTGCAAGAATCATTCAGAGGGCCTGG	ENSMUST00000005262	chr9	NM_029247	4930550C14Rik	7.2795	8.13978	8.06683	8.36746	5.5142	5.6658	5.41768	5.76803	5.63047	5.47197	5.61905	5.66681	5.55953	5.67347	5.38873	5.39993
ENSMUSG00000005142	A_51_P336161	ACACTGAAGCCTATGGAAATACGTACCTTCCTGGCCTCTGTACAATGGCAAGAACACAGG	ENSMUST00000034121	chr8	NM_010764	Man2b1	13.3243	13.1104	13.0232	13.2689	13.1674	13.0468	13.0544	12.3329	12.6101	12.3962	12.6311	12.711	12.5374	12.3015	12.5999	12.8042
ENSMUSG00000005148	A_51_P507290	AAAGTCGTCTCACTTAAAAGCTCACCTGAGGACTCATACGGGCGAGAAGCCCTACAAGTG	ENSMUST00000005279	chr14	NM_009769	Klf5	13.6668	13.4059	13.2798	13.2306	15.1343	14.952	14.8515	13.6942	14.8409	14.1722	14.2081	14.3368	15.0991	14.7498	14.8026	14.8492
ENSMUSG00000005150	A_52_P110257	TCATCCTGTCTGGTTCTATCGATTCCAGTGTCCGATGTTGGGATTGTCGTTCTCGGAAGC	ENSMUST00000131909,ENSMUST00000136696,ENSMUST00000093357,ENSMUST00000145880,ENSMUST00000149050	chr8,chr8,chr8,chr8,chr8	NM_026399	Wdr83	12.1867	11.9275	12.0017	12.0963	12.6214	12.7641	12.7943	13.0343	12.4166	12.6204	12.6831	12.505	13.0584	13.0171	12.8312	12.9732
ENSMUSG00000005150	A_55_P2131627	TTTCGGGGCCACGCTGGAGTGAGTACAAGCGAGAAGACCCTCGTTAACGTGTGCATTGTG	ENSMUST00000131909,ENSMUST00000136696,ENSMUST00000152186,ENSMUST00000152785,ENSMUST00000149050,ENSMUST00000135463	chr8,chr8,chr8,chr8,chr8,chr8	ENSMUST00000149050	Wdr83	8.75675	8.58964	8.72237	8.57269	9.29681	9.39791	9.44984	9.24702	8.73214	9.16305	8.9176	9.19538	8.59621	9.00963	9.78596	9.10645
ENSMUSG00000005161	A_55_P1979432	CCCTGAGCACACCTAGCTGGGCCCAGGTCTATAGGAAACCAATAAAGTATTAGGGACAGT	ENSMUST00000109734,ENSMUST00000005292,ENSMUST00000109733,ENSMUST00000164807	chr8,chr8,chr8,chr8	NM_011563	Prdx2	14.7346	15.017	15.1135	15.0314	15.0349	15.043	15.0037	14.9266	14.8123	15.0464	15.1234	15.1383	14.9353	14.5109	14.6683	14.1972
ENSMUSG00000005198	A_55_P1996998	CCCACCTACAGCCTCACCAGCCCAGCCATCAGCCCAGATGACAGCGATGAGGAGAACTGA	ENSMUST00000058470,ENSMUST00000071213	chr11,chr11	NM_001291068	Polr2a	11.3334	11.4566	11.0546	11.27	11.5653	11.4251	11.2369	10.6297	11.4612	10.8872	11.4342	11.4893	10.9504	11.004	11.0484	11.5768
ENSMUSG00000005202	A_51_P423549	GCCTGAGTGACTTTTGGGTACAAGGACAGAGACTGGACATAGACCAGGCCCTGAGCAGAA	ENSMUST00000005334	chr11	NM_011367	Shbg	5.59221	5.68768	5.60197	5.65881	5.65709	5.55803	5.74883	5.73941	5.59561	5.71972	5.57287	5.53069	5.51611	5.52896	5.67261	5.58507
ENSMUSG00000005204	A_55_P2070054	TATATAAATATATATAAAAATGCCACGGTCCTGCTCTGGTCAATAAAGGATCCTTTGAAG	ENSMUST00000005336,ENSMUST00000123084	chr11,chr11	NM_030702	Senp3	14.5163	14.3265	14.1989	14.2006	14.2967	14.1972	14.1474	14.3088	14.6554	14.1905	14.2844	14.3032	14.7695	14.6368	14.4602	14.6928
ENSMUSG00000005220	A_51_P135268	TTAAGCCCAGTGGCTTAGGGGGCACATTTCAGAACTGATCTTGGAGACTGGCTTTTAATT	ENSMUST00000167460,ENSMUST00000005352	chr5,chr5	NM_016869	Corin	5.48647	5.49309	5.4436	5.62709	5.56452	5.49664	5.62367	5.49285	5.44116	5.57388	5.46135	5.48499	5.77258	5.5969	5.65722	5.58332
ENSMUSG00000005225	A_30_P01024829	GACCTTTACTTAGAAATGTATTGGAGCCTTCTAGGACCACTTGTTGAGTGAAAATCTTGT	ENSMUST00000119706	chr6	chr6:54591416-54597566_F	Plekha8	11.4763	11.2595	11.0785	11.1654	12.1424	11.9198	11.967	11.616	11.7366	11.8586	12.1043	12.142	12.0372	12.2092	12.2836	12.4814
ENSMUSG00000005225	A_30_P01023067	ATCATAATGCTGATAGGAATCAAGTTAAACTACGAAAGTGTCAAACAGCTTGTGGCTTCT	ENSMUST00000119706	chr6	chr6:54595084-54595833_F	Plekha8	10.0962	10.2372	10.1268	10.1095	11.0882	10.921	10.9711	10.5342	11.0015	10.9976	11.1441	11.2698	10.8365	10.7411	11.9119	11.0723
ENSMUSG00000005225	A_30_P01019271	CTTTGGGTATCTGTCACAATCACCTCTTGTCCCCTCAGTATTTTGACTGAACATCATAAT	ENSMUST00000119706	chr6	chr6:54591416-54597566_F	Plekha8	11.4284	11.1702	10.9408	11.024	12.0903	11.8705	11.9742	11.7185	11.9981	11.7947	12.0953	12.0733	11.9198	12.1828	11.9877	12.2183
ENSMUSG00000005225	A_30_P01021456	GTGCAGATGTGTCTGCTTCTCTGTCCAAGTTGTTGTTCCTGTATTTCATGAAAAGTGGGG	ENSMUST00000119706	chr6	chr6:54591416-54597566_F	Plekha8	11.5633	11.3599	11.0685	11.1373	12.1504	11.9534	11.9135	11.813	11.7203	12.0228	12.2015	12.1459	11.9203	12.2462	12.5077	12.8007
ENSMUSG00000005225	A_30_P01017889	GCTGATAGGAATCAAGTTAAACTACGAAAGTGTCAAACAGCTTGTGGCTTCTTAATTTAA	ENSMUST00000119706	chr6	chr6:54591416-54597566_F	Plekha8	10.8402	10.6757	10.5637	10.5919	11.5847	11.3406	11.3885	10.9305	11.3374	11.3732	11.6151	11.6543	11.2561	11.1576	11.7225	11.8338
ENSMUSG00000005225	A_52_P138205	CTGTGTTTGATGAGAAATGTGTTCGCAGAAATTTATTCTGTTTGATAAGTTGAACAGTGC	ENSMUST00000119706	chr6	NM_001164361	Plekha8	9.58328	9.53483	9.45558	9.56126	10.5956	10.4747	10.5465	9.98947	10.5885	10.5144	10.4593	10.705	10.3728	9.97398	10.9592	11.1804
ENSMUSG00000005225	A_55_P2033864	AGGTGGTGTGACAGCCACAGGACAGCACCTCCTAACTTCAGGGAATAAAGTCTGCTAAAG	ENSMUST00000119706,ENSMUST00000101385	chr6,chr6	NM_001164361	Plekha8	11.7826	11.9391	12.0138	11.9108	10.6372	10.6938	10.6328	11.4488	11.1696	11.2966	11.3214	11.103	11.0251	11.0653	11.5707	11.4992
ENSMUSG00000005225	A_30_P01022963	TAATTTAATGGACCTTTACTTAGAAATGTATTGGAGCCTTCTAGGACCACTTGTTGAGTG	ENSMUST00000119706	chr6	chr6:54595084-54595833_F	Plekha8	11.2118	11.059	10.9267	10.9658	11.8736	11.6773	11.8071	11.4873	11.4866	11.7492	11.9482	11.9642	11.7918	11.7496	12.3723	12.4439
ENSMUSG00000005225	A_30_P01025896	TGTTAATGTTTATTCCAGTCTGTATCCTCATAAAGGTTTGTAGTTTTGTAGAGCCACATG	ENSMUST00000119706	chr6	chr6:54591416-54597566_F	Plekha8	10.9782	10.6459	10.5058	10.6165	11.6708	11.481	11.5436	11.2146	11.5338	11.491	11.7534	11.7633	11.5401	11.6276	11.7679	12.1156
ENSMUSG00000005233	A_55_P1965154	GTTGGGGTTCTCCTGTATTGTAGGCTCTGCTTGTGTTAATAAACTTGCTTGTTGTCTCCC	ENSMUST00000112320,ENSMUST00000127243,ENSMUST00000005365,ENSMUST00000167875	chr2,chr2,chr2,chr2	NM_001199123	Spc25	15.1916	14.9673	14.8492	14.9761	14.0196	14.0982	14.1523	14.272	13.9688	13.9283	14.128	14.0818	13.8536	14.0714	13.9596	14.1124
ENSMUSG00000005237	A_55_P2106180	ATATAGTGACACTCTGACAGTACCTAGTGGCGCTAGCGGAAAAGGTGGAAGACTTGTATT	ENSMUST00000035539,ENSMUST00000108659	chr11,chr11	NM_001081330	Dnah2	7.12222	7.85805	6.33603	7.64779	5.8529	5.90396	5.62555	6.5531	5.72382	5.73521	5.76384	5.75147	5.68612	5.76966	5.74534	6.16889
ENSMUSG00000005251	A_55_P2136289	AACACGGGGACCATAGGAGATCTGTTTTATGTCAATAAAGGACTCCGCCTACTTTTGGAA	ENSMUST00000019386,ENSMUST00000113743	chr16,chr16	ENSMUST00000019386	Ripk4	12.5961	12.9842	12.7579	12.8764	10.5017	10.4724	10.3323	11.7692	11.8093	10.8003	11.0296	11.1469	11.1664	10.9495	9.95044	10.111
ENSMUSG00000005251	A_55_P2035400	CTTGTGTAAAACACGGGGACCATAGGAGATCTGTTTTATGTCAATAAAGGACTCCGCCTA	ENSMUST00000019386,ENSMUST00000113743	chr16,chr16	NM_023663	Ripk4	12.6708	12.7024	12.4547	12.6775	10.4963	10.5862	10.22	11.5925	11.5881	10.9627	10.914	11.1257	11.2901	11.0191	9.98068	10.341
ENSMUSG00000005262	A_52_P220347	CAGAGATACTCTGTTATTTATGGTTTGTTTAAAGTTACCTGAGAACTATCAAGCTTGTCC	ENSMUST00000115578,ENSMUST00000005394	chr16,chr16	NM_011672	Ufd1l	9.63757	9.34417	9.53567	9.54422	10.1685	10.159	10.268	10.4408	9.91799	10.7298	10.4405	10.1812	9.77507	9.82035	10.1848	10.0335
ENSMUSG00000005262	A_55_P2047509	AGATTCATTGCTTTCTCTGGAGAAGGACAGTCACTGCGTAAGAAGGGAAGAAAGCCCTAA	ENSMUST00000172013,ENSMUST00000115578,ENSMUST00000005394,ENSMUST00000170325	chr16,chr16,chr16,chr16	NM_011672	Ufd1l	12.0456	12.088	12.1436	12.0877	12.4394	12.6503	12.5824	12.7579	12.3955	12.9771	13.1511	13.0834	12.4333	12.3808	12.6419	12.5498
ENSMUSG00000005267	A_55_P2029136	ATTCCCGTCTTAGAAGAGCCGTGGATGGTGATAAAAGAAATTGTAGAAGGCCCTAATCCA	ENSMUST00000150336,ENSMUST00000149228,ENSMUST00000005399,ENSMUST00000128370	chr11,chr11,chr11,chr11	NM_133208	Zfp287	5.676	5.65022	5.59693	5.71554	5.65893	5.75678	5.631	5.626	5.61458	5.69281	5.68646	5.63547	5.82165	6.06224	5.9774	5.77995
ENSMUSG00000005267	A_51_P489702	CATAACCTGTGATTCTTCAACTCTTCGTATATTTCAAGTATGTTTTATTGAGGCCTTAGG	ENSMUST00000005399	chr11	NM_133208	Zfp287	5.68807	5.71645	5.7536	5.5402	5.61785	5.79779	5.4828	5.61886	5.72333	5.55899	5.68327	5.76406	5.66843	5.69308	5.42121	5.48454
ENSMUSG00000005267	A_52_P491244	CAAGTGCGTTTACTATGCTTCTTGATGTTGCTTCATGCCTTGATAACGCTTCTTTCCGCT	ENSMUST00000149228	chr11	NM_133208	Zfp287	8.14072	7.99652	7.75807	8.51749	7.79078	7.50347	7.20857	8.54145	8.54986	7.25218	6.94048	6.11966	8.89356	8.84993	7.68674	7.96043
ENSMUSG00000005268	A_66_P139387	CAGGTTAACACTACAGAGTCATGAAGGAATGTGGTCTGCTAACAGATGTTACAGGATGTG	ENSMUST00000005400,ENSMUST00000124470	chr15,chr15	NM_011169	Prlr	5.66497	5.70832	5.80476	5.65595	6.18343	6.06536	5.61057	5.68744	5.80765	5.69725	5.86484	5.87649	5.52058	5.61275	5.53092	5.76961
ENSMUSG00000005299	A_65_P11059	TGGATGATAATAAGGACGGCAATATCAACATCGATGACCTTGTCAAGGTAATCGACTTGG	ENSMUST00000005431,ENSMUST00000149886	chr5,chr5	NM_019694	Letm1	11.9606	12.0551	12.15	12.2206	12.1857	12.2146	12.2843	12.3323	12.8496	12.4922	12.4151	12.4889	12.7716	12.3601	12.6096	12.5129
ENSMUSG00000005299	A_51_P315144	CCTTGGGGATAGAACTGACATCTGCAACTTGAATATACCTGAGGCTTTGTGTGGCTTGTA	ENSMUST00000005431	chr5	NM_019694	Letm1	5.72798	6.59601	6.50231	6.66821	6.97632	7.04475	6.891	7.07001	6.86405	7.08394	7.22434	6.02553	6.46687	5.57453	5.56781	5.52256
ENSMUSG00000005312	A_52_P434974	CCTGCATCTGTCCAACTAACTTGCTTTTTAAACATAACCCTATGGTAGTAATTTATGTAG	ENSMUST00000058735,ENSMUST00000076454	chr13,chr13	NM_152234	Ubqln1	13.5345	13.7792	13.8306	13.9053	13.4243	13.3218	13.2641	14.3751	14.4933	13.6672	13.6597	13.5131	13.9502	14.1226	14	13.5954
ENSMUSG00000005320	A_55_P2120055	GAGAGACGAGAAGCCTGTGGGAACGACAGAAGAACATGGCATTTTTATAAATTATTTTTT	ENSMUST00000005452	chr13	NM_008011	Fgfr4	10.0668	10.1762	9.94233	10.0395	8.05584	7.56041	7.80944	8.04178	8.61982	7.81421	7.98919	7.91704	7.42978	7.12188	8.65195	7.76157
ENSMUSG00000005320	A_55_P2121871	GCCTACTTTTAAGCAGCTGGTGGAAGCTCTGGACAAGGTCCTGCTGGCTGTCTCTGAAGA	ENSMUST00000005452	chr13	NM_008011	Fgfr4	9.45195	9.76431	9.7097	9.66811	9.00159	9.05759	9.1397	9.28024	8.91514	8.64086	9.18561	9.09535	8.89624	8.23785	8.85421	8.8448
ENSMUSG00000005338	A_51_P244194	CTCCCACACAGTGAATGAAGCTAGGCTCTTTTAACAGAATCTGCCCTTGGGGGACAGTAG	ENSMUST00000111220,ENSMUST00000005470	chr1,chr1	NM_053199	Cadm3	5.59946	5.58425	5.54698	5.64784	5.60521	5.67908	5.57833	5.57081	5.91406	5.62709	5.63923	5.57964	5.73808	5.78953	5.7491	5.66956
ENSMUSG00000005338	A_52_P553013	CGCTTTTGGGGAAACAACTTTTCCTCTTCGAGCTGAACCACTCTGTCCATATTACACAGA	ENSMUST00000111220	chr1	NM_053199	Cadm3	7.56576	7.22566	8.98868	7.94246	7.28176	7.31105	7.11363	8.12882	8.01992	7.92343	7.72309	7.79962	7.90628	7.2665	9.71288	7.16138
ENSMUSG00000005339	A_55_P2120244	CAGGAATTGCATAAATGCTTCATTAAACCAACTGCAGCTGGTTATGTAACATGCAATAAA	ENSMUST00000049706	chr1	NM_010184	Fcer1a	7.07116	6.3918	6.07196	5.88283	6.53119	7.09953	7.05192	5.86009	5.69539	6.66306	6.63623	5.74566	6.69188	6.94395	6.65154	6.66195
ENSMUSG00000005354	A_55_P2023572	CGTACATTGCAGTGTGATCCTCGGCCGCTGACACAAAATCAGAAGAAAGTTCTGGAGTGA	ENSMUST00000100486	chr15	AK160591	Txn2	9.15001	9.50914	9.52901	9.46395	8.83085	8.90769	8.7874	10.5801	10.3682	10.4788	10.2707	10.2354	10.7166	10.5708	9.82982	9.9798
ENSMUSG00000005354	A_55_P1960231	GGTCCCTGAGCAGGAGGAGGAGCTGTGAACAAGTCAGACCAATAAAACCAGGTTTGCACT	ENSMUST00000173561,ENSMUST00000173631,ENSMUST00000005487	chr15,chr15,chr15	NM_019913	Txn2	14.2389	14.2918	14.3181	14.2176	13.8751	13.9538	13.8603	14.2712	14.3728	14.023	14.151	14.1959	14.051	13.9609	13.6556	13.6668
ENSMUSG00000005355	A_55_P2064063	CTGCCTCTTGCACAATGAAATGCTATAATTACTTTCGATTGGTGTAATGAGAATTCAGTA	ENSMUST00000005488	chr10	NM_009809	Casp14	10.2599	9.31069	7.71622	9.30491	8.32097	9.65067	7.29598	9.69755	9.53095	8.15284	9.55549	9.53502	10.1928	10.4296	10.4064	9.92497
ENSMUSG00000005357	A_51_P283016	TGAACATACATGTTCTGTGTGGGTTCTCTGGGGACTGCCGAGATAAACAAGAGGAATGAA	ENSMUST00000005490	chr10	NM_009200	Slc1a6	9.12073	9.69344	9.57072	9.69717	8.2671	8.34619	8.09216	8.66557	8.33313	7.779	8.11932	7.92858	8.41465	8.3678	8.00366	8.62813
ENSMUSG00000005360	A_51_P268697	GTTTACCCGGTGTGATATTTTTTATACTAACCATTTCTTACAGAAACAGATTCACAAGGG	ENSMUST00000005493	chr15	NM_148938	Slc1a3	10.0212	9.94657	10.2076	9.81313	5.47307	5.52692	5.48361	7.32979	7.80136	5.48894	5.50293	5.47646	8.4968	8.05433	5.59866	5.51662
ENSMUSG00000005362	A_52_P424871	GAGACTGAAGATGAAATAAGTCCAGACAAAGTAATACTTTGTTTATAAGTGCACCTGTAG	ENSMUST00000049675,ENSMUST00000113239,ENSMUST00000013882	chr6,chr6,chr6	NM_175357	Crbn	9.34395	10.2021	10.3227	10.0666	10.2552	10.2803	10.3926	10.0511	10.0645	10.3691	10.0869	10.0827	9.07326	8.8791	10.078	9.63377
ENSMUSG00000005362	A_52_P32081	ACAAAGTCTTGGTATGGTTTCAATGGTTCTGAACTATCTGTTGCTTTAATCAAGTCTTTC	ENSMUST00000049675	chr6	NM_175357	Crbn	11.1274	11.0455	10.764	10.7301	10.549	10.6348	10.6161	10.604	10.3795	10.4767	10.6076	10.5351	10.4678	10.5395	10.3739	10.3447
ENSMUSG00000005370	A_51_P405565	TAGACTACATTGGAAGCTGAGCTGACTTTTGAAAAAGGTGGTAAATTCAGACAACATTAT	ENSMUST00000005503	chr17	NM_010830	Msh6	15.9184	15.2607	15.0829	15.3236	15.5844	15.4995	15.5534	15.053	15.3093	15.291	15.2772	15.3697	15.3834	15.5594	15.9909	15.3746
ENSMUSG00000005371	A_52_P66199	GTCCCAGTATGTACCTTCTTTCTATGAAAGAGAAAAACACTAACCTTAAGTTATATCCAG	ENSMUST00000130379,ENSMUST00000005504	chr17,chr17	NM_001081034	Fbxo11	12.0984	12.0668	11.9362	11.9929	12.9023	12.6599	12.5126	11.9603	12.1354	12.229	12.2873	12.1776	12.2498	12.3229	12.2954	12.6641
ENSMUSG00000005373	A_55_P2119957	GGCATCTTGCATGAATGTAGATGTGTGTGTGCGTATGTGGATTTTATAAAAAAGAAAATG	ENSMUST00000005507,ENSMUST00000142385,ENSMUST00000153519,ENSMUST00000128691,ENSMUST00000129008	chr5,chr5,chr5,chr5,chr5	NM_021455	Mlxipl	9.94766	10.4417	10.4564	10.489	10.0106	9.99617	10.01	11.4413	11.3553	10.2762	10.5136	10.5704	9.68579	9.65513	9.33957	9.71543
ENSMUSG00000005374	A_52_P499206	AAAGGTCAGGTGCTTTCCACGATCAACACTAACCAGATGAACAACAGTCACGCAGTTATC	ENSMUST00000153183,ENSMUST00000005508	chr5,chr5	NM_013763	Tbl2	10.4284	10.8023	10.7464	10.6594	9.96165	9.84231	9.67398	9.93001	9.61973	9.36359	9.35862	9.16571	9.54322	9.38365	9.57348	9.47905
ENSMUSG00000005374	A_52_P109304	ATGGGACTCTGACTAGAAGTAATGACCAAGCTTTTGATATACTTTGTTTTCTGCACTCCG	ENSMUST00000153183	chr5	NM_013763	Tbl2	12.0359	11.7758	11.7448	11.8493	10.8789	10.8592	10.9736	10.7278	10.7307	10.8273	10.7589	10.825	10.8694	11.0272	10.9115	10.8333
ENSMUSG00000005378	A_55_P2058923	GGGCAACACAGCAAAAACCTGTCTTACAAAAACAAAAAGAAAAGAATTTCTAAGGATGCT	ENSMUST00000085984,ENSMUST00000129691,ENSMUST00000071677,ENSMUST00000111205	chr5,chr5,chr5,chr5	NM_025375	Wbscr22	12.2043	12.8544	13.0092	12.9182	12.9869	13.1971	13.0575	13.1414	13.3942	13.405	13.3331	13.4725	12.8606	12.5901	13.23	12.7638
ENSMUSG00000005397	A_55_P2115713	TTCTAGAGCCATAGGACTTCTTCCTAATTCTAGACTCTCCCATGGTAAGCAGAGCCTTAG	ENSMUST00000005532	chr13	NM_010917	Nid1	10.9869	11.2684	11.1387	11.1359	12.8921	12.6556	12.8423	10.6519	10.3056	12.0999	11.9779	11.7526	9.38755	9.59197	10.8031	11.0708
ENSMUSG00000005397	A_55_P2084308	CAGATGTATACAAGTATTGGATGATTCCTCAAGTTTACAGCTGTACAAATATTAGTGCAG	ENSMUST00000005532	chr13	NM_010917	Nid1	13.8343	13.9344	13.8009	13.6681	15.1171	14.9611	15.103	12.7313	12.7599	14.3971	14.4402	14.5862	12.6238	12.5033	13.6171	13.4625
ENSMUSG00000005410	A_51_P190111	TGGAAATGTACTTTGGTCTGTTGGCTCATACTGTGTTTGAGTGTCTGAGGACTCTCTGCT	ENSMUST00000164309	chr8	NM_008566	Mcm5	14.8938	14.6874	14.6246	14.5591	14.9578	14.9887	14.9673	15.0975	15.4311	15.2746	15.2755	15.2593	15.2888	15.4022	15.2276	15.654
ENSMUSG00000005413	A_51_P263965	ATGGTTGTAAGCATCCATGTTGACTGACCACGACTGCTGTCCCCCAGTGCCATGGCCACT	ENSMUST00000005548	chr8	NM_010442	Hmox1	14.4141	14.3207	14.2365	14.2524	14.0296	14.0235	14.062	15.1305	14.9375	13.8892	13.9802	13.8848	14.8617	15.3036	13.9628	14.1729
ENSMUSG00000005413	A_55_P2029687	ATAGAGCGCAACAAGCAGAACCCAGTCTATGCCCCACTCTACTTCCCTGAGGAGCTGCAC	ENSMUST00000005548,ENSMUST00000159631	chr8,chr8	NM_010442	Hmox1	12.8509	12.814	12.789	12.6645	12.4218	12.5392	12.5599	13.907	13.5631	12.5901	12.5214	12.2151	13.4755	13.5013	13.0226	12.8635
ENSMUSG00000005417	A_51_P275514	TGTTGTCTTTATCACAGCTTTTTTCCCATGGTATTCTCAGATTAGTCACGCGCAAGCAGT	ENSMUST00000072031,ENSMUST00000066330,ENSMUST00000108751,ENSMUST00000116371,ENSMUST00000133861,ENSMUST00000132620,ENSMUST00000156111	chr11,chr11,chr11,chr11,chr11,chr11,chr11	NM_012027	Mprip	13.8088	13.5503	13.276	13.3433	13.1315	12.941	12.9638	13.1877	13.535	12.8963	13.0581	13.0032	13.5881	13.4292	12.8831	13.2027
ENSMUSG00000005417	A_55_P1957433	AAGCAATCCTGACTTCCTGAAGAAAGACAGATCCTGTGTTACCCGGCAACTCAGAAACAT	ENSMUST00000072031,ENSMUST00000066330,ENSMUST00000108751,ENSMUST00000116371,ENSMUST00000133861,ENSMUST00000132620,ENSMUST00000156111	chr11,chr11,chr11,chr11,chr11,chr11,chr11	NM_201245	Mprip	12.9039	12.7256	12.6331	12.6859	12.2895	12.1027	12.1515	12.3924	12.7431	12.1966	12.2662	12.206	12.5179	12.5678	12.1411	12.5776
ENSMUSG00000005442	A_30_P01026120	TAAATGCCTCACCTGTCATCCAACGCACTGCTGTTCGCAGCCGCCACCTGAGCGCCAGCA	ENSMUST00000169266	chr7	chr7:26054813-26063725_F	Cic	8.4592	9.3798	9.34226	9.08029	9.34254	9.58023	9.36829	9.18843	8.94811	9.23993	9.17492	9.30287	8.69868	8.57559	8.57535	9.0221
ENSMUSG00000005442	A_55_P1952950	ATGTGCAATATTTCTTACTGTGCCGAGAAGCCGCAATGACCGAGATTAAAGCTGTTTAAC	ENSMUST00000169266,ENSMUST00000163320,ENSMUST00000005578,ENSMUST00000167379,ENSMUST00000164820,ENSMUST00000163901	chr7,chr7,chr7,chr7,chr7,chr7	NM_001110132	Cic	13.9802	14.1348	13.9236	14.0137	13.9259	13.7847	13.5719	13.448	13.6319	13.9748	13.997	14.0144	13.7186	13.6128	13.9738	14.3458
ENSMUSG00000005442	A_30_P01022980	TCTAGTGCCGAGCAGCTATCCCAGCCACCCTGCCCCCAAGAAGGAAGTCATCATGGGCAG	ENSMUST00000169266	chr7	chr7:26054813-26063725_F	Cic	11.1522	11.2093	11.1682	11.1675	10.9556	11.2803	11.0931	11.1846	10.9188	11.1377	11.3779	11.33	11.1913	11.3046	11.1489	11.3163
ENSMUSG00000005442	A_30_P01023511	ACTGAGTTTGACTGGGGCGATGAGACTTCGAGGGACAGTGAGGCCAGCAGTGTGGCAGCC	ENSMUST00000169266	chr7	chr7:26054813-26063725_F	Cic	5.58541	7.53696	5.51481	5.44233	5.45848	5.48589	5.45946	6.47399	6.33418	6.12083	5.49112	5.51379	5.44706	5.56903	5.59409	5.66205
ENSMUSG00000005442	A_30_P01023483	TTCGAGTTTGATGAGTGTGAGGCGGCTGTGATGTTGGTGTCACTTGGCAGCTCCCGCTCA	ENSMUST00000169266	chr7	chr7:26054813-26063725_F	Cic	7.44691	6.5114	6.20195	6.82444	8.67606	8.85921	8.83305	5.84647	6.16386	6.64033	6.59228	8.90493	6.36562	7.18806	7.49224	7.2019
ENSMUSG00000005442	A_30_P01022986	AGACTTCCCCAAGAGTGACAGCTTAGACTCTGGAGTGGACTCCGTGTCCCACACACCTAC	ENSMUST00000169266	chr7	chr7:26054813-26063725_F	Cic	8.48015	8.16506	8.8097	8.09293	8.07741	7.79575	8.05464	8.45241	7.83495	7.8287	5.90819	8.10621	8.54492	8.76805	8.68562	8.27512
ENSMUSG00000005447	A_55_P1960074	AAGGCATCCCTCTGCCAGAGACAGCATCCTAAGCATCTTTCCTTCCCTTGATATTAAATG	ENSMUST00000108410,ENSMUST00000005583,ENSMUST00000140093	chr7,chr7,chr7	NM_008776	Pafah1b3	14.3556	14.0747	14.011	14.106	13.9102	13.8523	13.981	13.7598	13.2466	13.5142	13.5471	13.4606	14.3613	14.4652	14.2737	14.6396
ENSMUSG00000005465	A_51_P183912	GGCCTTCTAGTCTGATCTGCTTACGGCTAGGGGCTGTACCCCTATCTTGGGCTAGACGTT	ENSMUST00000005601	chr8	NM_016671	Il27ra	8.18815	7.8995	8.2721	8.37714	8.34987	8.17579	8.35023	7.91266	7.83888	6.58835	6.40899	9.10324	6.20697	6.26127	7.3168	7.83908
ENSMUSG00000005469	A_55_P2007228	GTTTACTGAGTTTTAGGGGTGTGCTTGTGCCCCTTGGGTTCTCTTTCATTTTTTCTTTTT	ENSMUST00000005606	chr8	NM_008854	Prkaca	10.408	9.99895	9.95095	9.96653	10.0632	10.0447	10.0792	10.2462	10.5444	10.1046	10.1116	9.81745	10.4505	10.556	10.3534	10.5004
ENSMUSG00000005470	A_51_P330213	TTCATGCATTCTGGCCCCATAGAGTCATCAGGGTTTGCTTTGACCACATGTTCATTCTCA	ENSMUST00000005607	chr8	NM_024184	Asf1b	13.6324	13.3619	13.3549	13.4283	13.3105	13.3524	13.4835	13.931	13.7154	13.7664	13.7545	13.6916	13.6319	14.2552	13.9665	14.3787
ENSMUSG00000005474	A_52_P205710	AAGGAAAAGGCTTTGTCAAGGCTGACTTCATTAAGGAAAAGCTTATGACGCAGGCTGACC	ENSMUST00000005611	chr5	NM_021611	Myl10	5.42672	5.52585	5.48563	5.56439	5.49491	5.46396	5.63327	5.51108	5.49146	5.54643	5.50043	5.49891	5.48381	5.49323	5.53503	5.48727
ENSMUSG00000005481	A_55_P2060567	CTCTTTCTAGGTGACAAATCGATGTCTCTTTTTATTGTTCCAAAGCTTTAGTGATGTAAG	ENSMUST00000019576,ENSMUST00000127505,ENSMUST00000140521,ENSMUST00000109810	chr8,chr8,chr8,chr8	NM_197982	Ddx39	15.121	14.8445	14.8892	14.7949	15.3437	15.3473	15.4842	15.5451	15.6307	15.4892	15.3899	15.4347	16.0626	16.073	15.8092	15.9056
ENSMUSG00000005483	A_51_P153486	GGCGTGAAAGTATCTGTTCTTTGGAGCTAGCCTGGTGTTCTGACCATTCAACTCATTGTA	ENSMUST00000005620	chr8	NM_018808	Dnajb1	13.9179	13.8587	13.7876	13.8072	14.4396	14.3918	14.2784	13.7779	13.3908	14.3474	14.2918	14.2176	13.9947	14.0824	14.7556	14.4966
ENSMUSG00000005493	A_55_P2097773	ACGGTGTCCATGCTGGATATGCTGCTGTCGTTTGCGCATGCCTGTACTCTTTCTGACTAC	ENSMUST00000005630	chr3	NM_031870	Msh4	7.88331	7.39171	7.15231	8.27646	9.78791	9.95148	9.9584	8.28794	8.1259	9.35148	9.02677	9.50814	7.51794	7.2444	8.45224	8.77996
ENSMUSG00000005493	A_66_P107007	AAACTCTCAGTTGGAGCCAGACAGGTTACGGACATACCTGAGTAACCTCAAGAAGAAATA	ENSMUST00000005630	chr3	NM_031870	Msh4	5.55105	5.62157	5.57378	5.74285	5.73045	5.64166	5.72697	6.08062	5.53685	5.68513	5.54899	5.58453	5.79517	5.85147	6.2769	5.77745
ENSMUSG00000005501	A_51_P309740	TTATGTGAAGAGGATGCAACACTGAAAGAGCTTATGATACGTTCTGGGGATACTTTGCTT	ENSMUST00000040783	chr1	NM_001033291	Usp40	8.17771	9.05101	8.74766	9.04193	9.47571	9.19499	9.08871	9.00197	9.66622	8.94811	9.27501	9.1892	8.87677	8.87993	9.40809	9.25107
ENSMUSG00000005501	A_52_P149391	GCCAGAGTTGATGTCATGTTAGGTGACTGATTCTATTGAAGCACTTGTATTATAAGATGT	ENSMUST00000040783	chr1	NM_001033291	Usp40	9.50351	9.26767	9.20438	9.40481	9.98142	9.66407	9.75232	9.57699	9.94133	9.43486	9.42727	9.72305	9.64911	9.40321	10.3848	9.87649
ENSMUSG00000005503	A_55_P2125521	GCAGCCCAAAGAATTTGCTGTTATGATTTGTTAACCATATTGCAATAAAAGCTGAACATG	ENSMUST00000031787	chr6	NM_007966	Evx1	5.60154	5.60011	5.67621	5.48233	5.53907	5.69451	5.43992	6.84333	7.32688	5.49515	5.63941	5.69907	6.6388	6.5339	5.39683	5.43322
ENSMUSG00000005505	A_55_P2002117	CAGTCTCTGGTCTTTTAAAGGCTCTAAGCTAAATAAAGAGTTAGGAACTGTTCATACAAA	ENSMUST00000111464,ENSMUST00000090682	chr2,chr2	NM_025991	Kbtbd4	10.9564	11.1136	11.2001	11.1566	11.0621	11.1877	11.0401	10.8979	10.5829	11.3719	11.3637	11.3601	11.4603	11.2282	11.6791	11.4542
ENSMUSG00000005506	A_55_P2282257	TATTATGCTTGAGGCCACCTTACTAGGAAGAAATGGCAGCCAAGTGGGGGACTTAAGTAT	ENSMUST00000068726,ENSMUST00000005643,ENSMUST00000177642,ENSMUST00000111451,ENSMUST00000068747,ENSMUST00000111452,ENSMUST00000111455,ENSMUST00000111449,ENSMUST00000111448	chr2,chr2,chr2,chr2,chr2,chr2,chr2,chr2,chr2	NM_001244891	Celf1	12.8466	12.8796	12.8627	12.9422	13.0375	13.0458	13.0151	13.2126	13.2104	13.2327	12.9463	13.1964	13.1784	13.3169	13.3988	13.0526
ENSMUSG00000005506	A_51_P204845	TAGTGATAAGTTGAGTCTGTTGTCCTCTTAAACATGAAACATACACTTCTTAAGCTGAAC	ENSMUST00000068726,ENSMUST00000177642,ENSMUST00000068747,ENSMUST00000111452,ENSMUST00000111455	chr2,chr2,chr2,chr2,chr2	NM_001244891	Celf1	14.0367	13.4872	13.2641	13.1789	13.5819	13.3961	13.3392	12.9918	13.5305	13.6385	13.7293	13.7346	13.4065	13.526	13.359	13.2252
ENSMUSG00000005506	A_55_P1993698	CTTCCAGGCTTTGTTCCTCTGTGTGCTTAGTTTTAAAGACAACTTTGAAATAAACAATGA	ENSMUST00000068726,ENSMUST00000005643,ENSMUST00000177642,ENSMUST00000111451,ENSMUST00000068747,ENSMUST00000111452,ENSMUST00000111455,ENSMUST00000111449,ENSMUST00000111448	chr2,chr2,chr2,chr2,chr2,chr2,chr2,chr2,chr2	NM_001244891	Celf1	11.725	12.0084	12.0084	12.0253	11.4914	11.4355	12.9595	12.3962	12.5493	11.7369	11.6402	11.4564	11.5106	11.7217	11.4992	11.4771
ENSMUSG00000005510	A_55_P2106834	AGATCCTAGAGGAAAAGGCCTCACCTAAGGTTGTCTGTAAATAAACTCCAATGGACATTC	ENSMUST00000140248,ENSMUST00000005647	chr2,chr2	NM_026688	Ndufs3	15.0899	14.7197	14.8044	14.7368	14.8863	14.9326	14.8671	14.5196	14.5017	14.7002	14.8105	14.8696	14.7385	14.5124	14.8234	14.9364
ENSMUSG00000005514	A_30_P01022024	AAGACTCAGAGGAGAGAACAAACAGCCTTTTGCTATGGTGATCCTATTTCCAAGACCAGC	ENSMUST00000150058,ENSMUST00000153515	chr5,chr5	chr5:136150450-136160852_F	Por	5.65183	6.01245	5.93669	5.65753	7.74612	6.33033	5.60241	5.75104	5.90807	5.80977	6.01873	5.98141	5.60819	5.9641	5.36667	5.38251
ENSMUSG00000005514	A_55_P2029574	GCCCCAACATGTGATTTTGAATGAGTGTAAATAATTTTAAATAACCTGGCCCTTGGAATA	ENSMUST00000005651,ENSMUST00000122113	chr5,chr5	NM_008898	Por	12.2193	12.2634	12.3276	12.1677	12.009	12.144	11.9984	11.5942	11.606	11.9007	12.1335	12.1756	11.9148	11.7383	12.4744	12.3736
ENSMUSG00000005534	A_55_P2172566	ACACAGATGGACTTTGAGAACACTAAGCAATATGTAAGGAGATGTACCCTTCCGATCCCC	ENSMUST00000091291	chr8	NM_010568	Insr	8.43762	9.05305	8.95311	8.86132	9.43879	9.25863	9.36375	8.27273	7.74957	7.61722	7.63075	7.73325	7.88382	7.63026	7.50277	6.70468
ENSMUSG00000005534	A_52_P494514	CAGATTCTAGCTAATGAATTCTTGACAACATAGGCTCTTCAAAAATTATGGTTTTGTCGG	ENSMUST00000091291	chr8	NM_010568	Insr	9.45162	9.3539	9.18187	9.32703	9.65664	9.09752	9.2835	7.26764	7.19494	7.75152	7.74209	7.56999	7.62642	8.22938	7.11644	7.58494
ENSMUSG00000005534	A_55_P2173927	TTTCTGTTTGTCTTTTGACCTGAAAACACACAAGCGTGATCGCCAACCCTGTAAGCCTGT	ENSMUST00000091291	chr8	NM_010568	Insr	5.89142	6.13704	6.18545	6.61251	6.25851	5.70912	6.19373	6.83685	6.02174	5.91066	5.63285	5.53192	5.5864	5.65118	6.43475	5.62971
ENSMUSG00000005540	A_55_P2117345	ATCTGGGATGAGTCCTCCCATCAAGTTTGCATCAGTGGTCCCAGCACTCCGACCCTCCTT	ENSMUST00000005678	chr8	NM_013517	Fcer2a	8.34789	8.42009	6.29437	6.15804	6.22821	5.53712	6.26896	8.78342	8.64129	8.54702	8.53858	6.38928	8.28236	8.71285	8.52709	8.97964
ENSMUSG00000005553	A_52_P300445	CATCGAGATGTGCCAGATCGCAGATGTCCTCATCCGCAAGACACGGCGCCTCTCTGTTTT	ENSMUST00000005692,ENSMUST00000170371,ENSMUST00000165410	chr7,chr7,chr7	NM_018731	Atp4a	9.24884	7.7867	8.34557	8.17518	8.68276	5.55131	9.40859	7.56969	7.48329	6.36399	5.88775	6.24788	8.5455	8.44953	8.83233	9.65559
ENSMUSG00000005566	A_51_P323299	GTTCAAACAGTTCAACAAGCTGACTGAGGACAAGGCAGATGTTCAGTCCATCATCGGCTT	ENSMUST00000005705,ENSMUST00000123778	chr7,chr7	NM_011588	Trim28	14.9778	14.7826	14.6561	14.9214	15.0883	15.1068	14.9095	15.4892	16.2101	15.2405	15.2297	15.2206	15.7432	15.9688	15.59	15.3592
ENSMUSG00000005575	A_52_P665386	ATCGGGTCCACCTACTTCGAGCGCTGCCTGAAATAGGGTTAGCAATTACCCATCCCTGCC	ENSMUST00000165394,ENSMUST00000005714,ENSMUST00000131837,ENSMUST00000125964,ENSMUST00000123541	chr7,chr7,chr7,chr7,chr7	NM_145578	Ube2m	11.8344	10.9126	11.1437	10.9986	11.4992	11.6825	11.4069	12.0924	12.7811	11.7991	11.673	11.6195	13.065	13.2243	12.025	12.4407
ENSMUSG00000005580	A_55_P2106666	TTCATTTCCACCCATTTCGGTTTTCCTTTACTTGCGTTCCTGGAAGCCTTTTCCTGGAAG	ENSMUST00000117801,ENSMUST00000120080,ENSMUST00000005719	chr16,chr16,chr16	NM_009624	Adcy9	8.62933	8.5916	8.47665	8.68372	8.98638	8.54051	8.66204	8.54849	8.66916	8.21544	8.51261	8.9446	8.32356	8.57902	8.69281	8.76054
ENSMUSG00000005609	A_51_P370163	GGTAGGCAGCATGCTGCTATGTACAAACTTGTACCAAATGTTGCAGAAGCAGAGATAAAA	ENSMUST00000005749	chr7	NM_009431	Ctr9	10.7817	10.6194	10.6976	10.5963	10.4881	10.46	10.4443	10.9082	11.5908	10.4083	10.6466	10.6341	11.4427	11.1017	11.4233	11.5691
ENSMUSG00000005609	A_55_P2008136	GGCTCAAACAACGAGGCCTCAGACCGAGGCTCAGAACATGGGTCAGATGATAGCGACTAG	ENSMUST00000005749	chr7	NM_009431	Ctr9	11.4127	11.2577	11.3052	11.3438	11.1522	11.1212	11.1808	11.8653	11.9703	11.2171	11.1893	11.2228	11.739	11.7318	11.8819	11.9416
ENSMUSG00000005611	A_52_P409769	CAGCCTTGTGTTTCCAGACGTAACTGTGAAATGGAATAAAAGTTTCCCACTCAAGATGCC	ENSMUST00000127935,ENSMUST00000005751,ENSMUST00000125758	chr7,chr7,chr7	NM_194464	Mrvi1	6.65017	5.52624	5.47947	5.46842	5.44171	5.46412	5.74922	5.79626	5.45554	6.1961	5.48385	5.48565	5.47008	5.57709	5.56508	5.5327
ENSMUSG00000005611	A_51_P373669	TCCATAACGTCCTCAGCAAACATCTGGTACCACTGCGAACACCGGGAGACCTATCAGAAA	ENSMUST00000127935,ENSMUST00000005751,ENSMUST00000125758	chr7,chr7,chr7	NM_194464	Mrvi1	5.54832	5.5281	5.48405	5.65626	5.5879	5.56571	5.61642	5.51521	5.48179	5.60035	5.52454	5.52634	5.8623	5.7593	5.72587	5.63134
ENSMUSG00000005615	A_55_P2165719	CCTTCAAACAGGGAGCCATGCTAATGGCCAATTTGGGGACTATCATAATTTTAACTTCCC	ENSMUST00000115137,ENSMUST00000079791,ENSMUST00000104893,ENSMUST00000115140	chr16,chr16,chr16,chr16	NM_001163159	Pcyt1a	9.71465	9.28263	9.50351	9.55013	9.71653	9.88948	9.46008	9.98068	10.1823	10.0981	10.0621	10.0616	9.85189	9.63628	10.2426	10.4242
ENSMUSG00000005621	A_52_P628162	CTGAATTTCCGTGGACTAATTGTTGTAAAGAATTTGCCTCTTATGTAAACAGTCTGGGTT	ENSMUST00000107353	chr7	NM_178707	Zfp592	7.82689	7.53305	7.3704	7.59474	8.72027	8.33836	8.50059	7.98191	8.17597	8.96009	8.93796	9.06496	8.39008	8.25275	8.92989	8.82826
ENSMUSG00000005621	A_55_P1996469	ATATTGGGGTATTTGTATTTTTGTTCCTGTGCCATTAGAGCTGCTGCTGCCTCAGGAAGG	ENSMUST00000107353	chr7	NM_178707	Zfp592	10.7557	10.7134	10.6628	10.6949	10.9126	10.916	10.896	10.7471	10.633	11.0576	11.0991	11.0876	10.8833	11.2934	10.8188	11.3803
ENSMUSG00000005625	A_55_P1990894	TTGGATAGAGGCTTAGATGTGCTCTGCTGCCTTTATGATGGAATAAAGCTTGGCAAGTTT	ENSMUST00000107237,ENSMUST00000071664,ENSMUST00000140348,ENSMUST00000117355,ENSMUST00000140280	chr3,chr3,chr3,chr3,chr3	NM_001282017	Psmd4	15.3036	15.2062	15.211	15.3355	15.2079	15.2386	15.2993	15.2835	15.0931	15.2386	15.312	15.3007	15.4657	15.3995	15.2447	15.6978
ENSMUSG00000005628	A_55_P1976574	AGAGATGAGAGCCTGGGACGCACAGATCCTCATCTCTCTCTCCTTTCCTGTAAATAAAAT	ENSMUST00000005769,ENSMUST00000107227,ENSMUST00000149898	chr3,chr3,chr3	NM_016712	Tmod4	8.93768	7.70922	7.84979	8.18462	7.50432	7.67543	7.33416	6.963	6.38946	6.99939	7.24994	6.76877	8.5064	9.16214	8.44069	8.80828
ENSMUSG00000005640	A_55_P1983708	CAGCCTCTCTGGGGAAGACTGGAGAAGACTCAATAAATACGGAGGTCTGTTTGTATCTGG	ENSMUST00000029711	chr3	NM_011832	Insrr	5.70457	5.61889	6.15486	5.73473	5.69853	5.65249	5.71943	5.76245	5.54519	5.67748	5.56245	5.57987	5.77608	5.90006	6.15348	7.86174
ENSMUSG00000005649	A_55_P2055504	TTTGAAGACTTTGTGGAACTGATGACCCCCAAATTGCTTGCAGAGACAGCAGGGATGATT	ENSMUST00000005791,ENSMUST00000117400,ENSMUST00000152995	chr7,chr7,chr7	NM_013877	Cabp5	7.05503	6.45311	6.06079	5.91609	5.85713	5.80838	6.00129	6.55392	6.82805	6.34036	6.80636	6.66211	6.29688	6.50099	6.33768	5.90059
ENSMUSG00000005656	A_30_P01017443	ATTCCTTTTAGAGTATCACAACCGAGTTAAGGATGCATCTGCTAAGTCGGACAGAATGAC	ENSMUST00000005798	chr12	chr12:55844075-55898175_R	Snx6	13.4033	13.4789	13.451	13.4966	13.4182	13.4149	13.4215	12.7968	12.2849	12.9004	12.8106	12.6813	13.1318	13.0483	13.335	13.3166
ENSMUSG00000005656	A_30_P01024054	GACAAGAAGAGTTGCTGCATTCAGAAAAAATTTAGTGGAACTTGCAGAACTAGAACTGAA	ENSMUST00000005798	chr12	chr12:55844075-55898175_R	Snx6	11.9673	12.2302	12.2987	12.3026	12.2429	12.1629	12.3504	11.5872	11.1276	11.61	11.3507	11.522	11.8453	11.8224	11.7548	11.5681
ENSMUSG00000005656	A_66_P117251	TAAACCAATATTGTAAACGCCCAGAGACAGCAGTGGCGTTTTGACTCCATGCTCCTTGTA	ENSMUST00000005798	chr12	NM_026998	Snx6	13.1678	13.079	13.1058	13.0839	13.1707	13.0483	13.0161	12.334	11.8231	12.1887	12.2498	12.2244	13.0715	13.2476	12.8971	12.9263
ENSMUSG00000005656	A_55_P2020200	GAAACTTCCCAACAGTTGTGCTGTCAGAAGTTTGAAAAAATATCTGAATCTGCAAAACAA	ENSMUST00000005798	chr12	NM_026998	Snx6	12.1851	12.2927	12.4457	12.4488	12.2402	12.1673	12.392	11.9195	11.3899	11.7916	11.5546	11.4545	11.9564	11.9557	12.2287	12.064
ENSMUSG00000005656	A_30_P01029490	CGTTTTGACTCCATGCTCCTTGTATGGCTCTGGAATTCAGGGTAGCGATAATAAATCTAC	ENSMUST00000005798	chr12	chr12:55844075-55898175_R	Snx6	14.3728	14.3242	14.2447	14.424	14.3898	14.3834	14.4051	13.7497	13.2344	13.594	13.5614	13.6446	14.2462	14.1053	13.9374	13.9102
ENSMUSG00000005656	A_30_P01029787	GAGGACCTCAAGCTCTCTGACCTATTAAAGTACTACTTGCGGGAGTCTCAAGCAGCTAAG	ENSMUST00000005798	chr12	chr12:55844075-55898175_R	Snx6	13.0268	13.2375	13.2322	13.2291	13.2243	13.1488	13.1653	12.8669	12.165	12.6214	12.4295	12.223	13.0303	13.0025	12.6689	12.8248
ENSMUSG00000005667	A_52_P184149	TTCTGTCGAAATGGTTTAAAATGTTTGTATTTATTGAAAGCTTAAACGGGTGGCTGTGTG	ENSMUST00000005810	chr6	NM_008638	Mthfd2	12.2074	12.1174	12.2319	12.3229	12.986	13.156	13.3696	12.8236	12.6918	12.8593	12.6474	12.7849	12.9178	12.3326	12.9107	12.6875
ENSMUSG00000005672	A_66_P128434	GTCAGGTACTTAAGGGGCCACACCATTGAGAATTTTGTCTTGGATATTCTTGAAAGTTTA	ENSMUST00000144270,ENSMUST00000005815	chr5,chr5	NM_001122733	Kit	12.5971	12.6119	12.2688	12.32	14.3934	14.1659	14.233	11.7872	12.0039	13.9596	14.0132	14.029	11.854	11.947	13.449	13.8043
ENSMUSG00000005674	A_55_P2032363	GTCTAGATTCCTAAGTACCTGGTTTCCCAAAGGAAACAACAGTAAAATGCATCCATCCGG	ENSMUST00000111327,ENSMUST00000111326,ENSMUST00000005817	chr1,chr1,chr1	NM_001037170	Tomm40l	6.29437	5.73148	6.30717	5.97515	7.04109	6.26307	6.17262	7.7067	8.12778	8.58619	8.71673	8.61811	7.76843	7.12764	8.2919	7.67387
ENSMUSG00000005677	A_51_P358256	AAGAGAAGAGATAGATCAGCTACAAGAGGAGATGGCGCTGATTCTGAACAACCACATTAT	ENSMUST00000005820,ENSMUST00000155126,ENSMUST00000137298,ENSMUST00000133075,ENSMUST00000111328,ENSMUST00000152865,ENSMUST00000149404	chr1,chr1,chr1,chr1,chr1,chr1,chr1	NM_009803	Nr1i3	5.58574	5.66964	5.79485	5.56235	5.65059	6.06181	5.5384	5.68032	5.75167	6.40098	6.12616	5.8176	5.60814	5.78357	5.39117	5.37453
ENSMUSG00000005677	A_55_P2035824	TATAAACAATGCATACTCCTATGAACTTCAGCGCTTGGAGGAACTGTCTGCTATGACGCC	ENSMUST00000005820,ENSMUST00000075469,ENSMUST00000155126,ENSMUST00000137298,ENSMUST00000133075,ENSMUST00000111328,ENSMUST00000152865,ENSMUST00000149404	chr1,chr1,chr1,chr1,chr1,chr1,chr1,chr1	NM_009803	Nr1i3	5.40495	5.48578	5.44969	5.52876	5.44852	5.43099	5.58727	5.47667	8.29883	5.49951	5.47146	5.47172	5.6876	5.49086	5.50359	5.4493
ENSMUSG00000005681	A_55_P1966035	TCAGCAGGAACTAGTCTGGTGAACTTCTTCAGCAGTTTAATGAACCTTGAGGAGAAACCG	ENSMUST00000111321,ENSMUST00000005824,ENSMUST00000111320,ENSMUST00000111319	chr1,chr1,chr1,chr1	NM_013474	Apoa2	8.26917	8.14127	8.09646	8.10526	5.37362	5.34861	5.5187	6.1627	5.56986	5.42444	5.34587	5.36181	5.52151	5.44162	5.47391	5.39961
ENSMUSG00000005681	A_55_P2178553	GCTAGAGCCCCTCTCCCTACCTTCTGCCTGTTTTCTCCAATAAATGCGGAAGGAGTTAAA	ENSMUST00000111321,ENSMUST00000005824,ENSMUST00000111320	chr1,chr1,chr1	NM_013474	Apoa2	11.3619	10.9384	11.6574	11.3034	10.7403	10.9446	10.9088	11.0955	11.0265	10.6799	10.5826	10.9452	10.3308	11.0216	10.3378	10.5332
ENSMUSG00000005682	A_55_P2079103	GACCACAGCTGAGAAGTATCTGTCTTCCATACATTCTATCTCGAGTTTTGTTTTATTTTT	ENSMUST00000005825	chr10	NM_133992	Pan2	12.6234	12.5161	12.4059	12.383	13.0401	12.8803	12.6641	12.5589	13.2094	12.8344	12.8945	12.9819	12.8288	12.5211	12.7335	12.7773
ENSMUSG00000005683	A_52_P182659	TGTTGAGATGGACACACTGTAAACCCCTGGGTAACTGTTAAAGTCATGATGCAGACTTCA	ENSMUST00000005826	chr10	NM_026444	Cs	15.546	15.2012	15.0349	15.1745	15.2397	15.1652	15.0374	14.7826	14.7226	15.0143	15.1188	15.1277	15.1588	14.9946	15.3445	15.4544
ENSMUSG00000005686	A_52_P502754	ACTTCTGTTCTATGTTATTATCTAGGACTCAACGAGTCATCTCAAACCATATTCTGTGAA	ENSMUST00000170374,ENSMUST00000005829	chr7,chr7	NM_009667	Ampd3	7.76176	7.39875	7.51247	7.72758	9.21123	8.92626	9.12431	6.54408	6.8574	8.16442	8.19469	7.96713	6.5299	7.02164	9.12523	9.20807
ENSMUSG00000005686	A_55_P1983373	TCACTCAGGGCTTGCCTCTATAGACAGACAATGACACTGGTATTAAAAATGTTATTATTG	ENSMUST00000106686	chr7	ENSMUST00000106686	Ampd3	5.49477	5.48605	5.46919	5.5718	5.50543	5.54956	5.52997	5.4908	5.4756	5.52826	5.51987	5.48932	5.67957	5.61988	5.63646	5.53547
ENSMUSG00000005687	A_52_P180408	CCAACATGTTCTGGAAGCTGGAAACCTTGAATTTGTGTTTTTTGTTGAATAAAGTTACAG	ENSMUST00000005830,ENSMUST00000136937,ENSMUST00000139489,ENSMUST00000135017	chr3,chr3,chr3,chr3	NM_026602	Bcas2	14.7487	14.5785	14.5088	14.568	14.8201	14.8785	14.8973	14.5635	14.4567	14.8362	14.8742	14.7662	14.7884	15.0045	15.0959	15.0678
ENSMUSG00000005696	A_55_P1958146	GGATTGGAAAACTGAATCCCTTAGGGTATTTTTAGTTGCCGTATTTACAAATGAGAAACA	ENSMUST00000129855,ENSMUST00000005839,ENSMUST00000115070	chrX,chrX,chrX	NM_011364	Sh2d1a	5.68553	5.71937	5.75712	5.54083	7.69296	7.9449	5.48251	5.62187	5.72632	5.56039	5.68567	5.76557	6.20286	5.69276	8.20655	8.03828
ENSMUSG00000005698	A_51_P513785	TTTTAAGAGAGCCATCAGTTAGCTATCAGAATCTAGGTTGATGCATTTTTGGACTTAGCT	ENSMUST00000005841	chr8	NM_181322	Ctcf	13.5977	13.3279	13.1532	13.1614	13.5189	13.4569	13.4621	13.0834	13.5496	13.4101	13.348	13.4738	13.4209	13.6051	13.4353	13.4532
ENSMUSG00000005699	A_51_P456366	CTACTTCCTGGTGCTGGCAGCTCTCTGCCCTCCTTGGATAGCAGAGAGCAAGCCAATTCT	ENSMUST00000098444,ENSMUST00000093195	chr8,chr8	NM_001047436	Pard6a	10.5497	10.5444	10.5852	10.7066	10.0648	10.1255	10.2591	9.65152	9.34004	9.60566	9.67372	9.55531	9.27772	9.66357	9.29575	9.46364
ENSMUSG00000005705	A_55_P2049717	CTAGCCAATGGATGTTGTTTGGGCAAAGGCAGGGGATGAGAATAAAGGATGGGACGGTTT	ENSMUST00000005849	chr8	NM_001271806	Agrp	7.02649	8.66824	7.94392	7.72647	7.34044	7.25803	7.1132	6.9053	6.47241	6.61819	7.00525	7.18213	5.57653	5.43185	6.53038	6.85087
ENSMUSG00000005716	A_55_P2114437	AGTTTGTTTGTGTTATTTTTTACTCCCCCATCCTCTATGGCCCTCGGATGACGCCATTCT	ENSMUST00000005860,ENSMUST00000120592	chr15,chr15	NM_013645	Pvalb	8.49284	8.6965	6.59147	6.96775	5.8873	5.57743	6.65487	8.89209	8.55039	8.83953	8.859	6.8763	8.39871	8.88402	8.55569	8.96783
ENSMUSG00000005716	A_55_P2059040	CTCCAATGACACTCTATCAATTGCTTTTGACTTTGCTGTGATAAAATACCTGAAAAGAGA	ENSMUST00000005860,ENSMUST00000120592	chr15,chr15	NM_013645	Pvalb	5.39497	5.36211	6.89933	5.79409	5.35544	5.70475	5.43606	5.36185	5.36465	5.38855	5.37091	5.3613	5.45407	5.43112	5.49486	5.42433
ENSMUSG00000005718	A_51_P391367	AGGAGAAGCTATTATATTTTGTTAAGAAAATGGGGGTAGGGAACAAAATACCAAGAGGCC	ENSMUST00000005862	chr16	NM_031182	Tfap4	8.41963	9.01751	8.90795	9.03647	9.94104	10.0279	9.73449	9.6462	10.109	10.3076	10.3461	10.2364	10.15	9.52648	9.34739	9.20477
ENSMUSG00000005732	A_55_P2147971	CCTTTAAGGTTTGTTTTTCTGTTTTGTTTTTACAAGGGACTTTATAAAGAACTGAATTCC	ENSMUST00000115645,ENSMUST00000052325	chr16,chr16	NM_011239	Ranbp1	14.8973	14.4481	14.5295	14.6769	14.931	14.9578	15.2499	14.9753	15.1544	15.2897	15.243	15.3437	15.5783	15.8306	15.4504	15.391
ENSMUSG00000005763	A_52_P173555	GACCCCAACCAGCTCTACAATGAGCTCAATCTAGGGCGAAGAGAGGAATATGACGTCTTG	ENSMUST00000161971,ENSMUST00000178336,ENSMUST00000005907,ENSMUST00000027849,ENSMUST00000086002,ENSMUST00000161559	chr1,chr1,chr1,chr1,chr1,chr1	NM_031162	Cd247	5.39719	5.42326	5.38993	5.56293	5.47416	5.40335	5.59589	5.44857	5.39832	5.5059	5.37966	5.4204	5.665	5.45305	5.55445	5.46849
ENSMUSG00000005763	A_55_P2212968	AAACCCCCAACCCATTCATAGGGAATATCAAGTTTCCTTTGGCAAGACAGATATAAAAAA	ENSMUST00000161971,ENSMUST00000178336	chr1,chr1	NM_001113393	Cd247	5.53344	5.55411	5.66178	5.45077	5.51046	5.70178	5.39132	5.55124	6.92813	5.8657	5.63916	5.66885	5.59134	5.71661	5.36606	5.37417
ENSMUSG00000005774	A_51_P365612	CAGAAGATAAAATTCCTCCTGTCACTTCAAAAGTGAGTGTTATCAAGGGCAGAATTCAAA	ENSMUST00000107260,ENSMUST00000137088,ENSMUST00000144132,ENSMUST00000107254,ENSMUST00000148803,ENSMUST00000107253,ENSMUST00000107255,ENSMUST00000029772	chr3,chr3,chr3,chr3,chr3,chr3,chr3,chr3	NM_017395	Rfx5	5.58509	5.55788	5.62965	5.44723	5.50495	5.60142	5.42974	5.49666	5.604	5.45756	5.57686	5.63603	5.48262	5.59682	5.41995	5.53892
ENSMUSG00000005774	A_55_P2095679	CACCACTGTGTGCTCTTTGTAGGCATAATATTAACTACTGGTTCAAGTTACTTAATAACT	ENSMUST00000137088,ENSMUST00000029772	chr3,chr3	NM_017395	Rfx5	5.84308	5.42206	5.44025	5.36889	5.38034	5.41323	5.378	5.36168	5.41186	5.36457	5.41566	5.43576	5.39243	5.4221	5.50597	5.517
ENSMUSG00000005779	A_51_P155522	TGGGACATCGCTCACATGATCAGTGGCTTTGAATGAAATCCAGTTGAATGTCCAGAGTGT	ENSMUST00000005923,ENSMUST00000134133	chr3,chr3	NM_008945	Psmb4	15.9098	15.5362	15.5569	15.5158	15.69	15.7103	15.6868	15.7537	15.5325	15.7683	15.7388	15.7469	15.7359	15.7082	16.1607	15.7288
ENSMUSG00000005800	A_51_P231320	TTTATTCTGAGGAGATTTGGGAAGAATCAGCAGAGGTATGGGCACATGATAGAAGAGACC	ENSMUST00000018765	chr9	NM_008611	Mmp8	5.61097	5.65796	5.7798	5.59239	5.67746	6.01341	5.56762	5.66716	5.76498	5.6328	5.80826	5.83441	5.52491	5.63831	5.43561	5.52086
ENSMUSG00000005802	A_55_P2103596	GCTGGGGTTTATCTGTGTAATGAAGACCAGATTCTTTGTATATGTACTGCATTTGTAATT	ENSMUST00000005952	chr2	NM_011774	Slc30a4	10.9998	10.8614	10.8929	10.8698	9.51554	9.32293	9.32326	10.3634	10.1885	8.43654	8.39855	8.61104	10.4265	10.5371	9.09294	9.08111
ENSMUSG00000005803	A_55_P1989772	TGGACAACCCAGAACGAGTCTTTGGAAACATCCAAGTGAAATAATAAAACTCTATTTTCT	ENSMUST00000005953,ENSMUST00000110506,ENSMUST00000176343	chr2,chr2,chr2	NM_021507	Sqrdl	8.81752	8.99013	9.22894	9.07686	7.00492	6.89064	5.76151	7.4461	7.95543	7.06217	6.04895	9.15522	8.23717	7.31444	7.23329	6.37406
ENSMUSG00000005804	A_55_P2433218	AGGACCTGCAGGACAATGTCATTACCTTGCAAAATGTTACAATAAAATGCCTGATAGCTG	ENSMUST00000005954,ENSMUST00000148460	chr2,chr2	NM_019788	Bloc1s6	12.1804	12.2233	12.1753	12.1101	11.8231	11.3263	11.9034	11.7477	11.2788	11.0882	11.1098	11.0516	11.9369	11.9212	11.7736	11.6913
ENSMUSG00000005813	A_52_P120925	TGAAGCCTGGTGTTCGATACAGAGAACTGGGAAAAATCATTCAGAAACACGCCCAAGCAA	ENSMUST00000029804	chr3	NM_175224	Metap1	12.2271	12.557	12.4837	12.5316	11.9946	12.0253	12.0635	12.7128	12.2203	12.4196	12.1331	11.9403	11.7964	11.6842	11.9645	11.7011
ENSMUSG00000005813	A_51_P102503	GCTGGGTGTCTCATGACTTTTATAGTATAATTTGATACCACTGACACATACTTCAAGACA	ENSMUST00000029804	chr3	NM_175224	Metap1	13.3704	13.2884	13.183	13.1996	13.0942	12.9148	12.9089	13.2629	13.349	12.9451	12.9589	12.8888	13.2557	13.3056	13.0894	12.9951
ENSMUSG00000005823	A_51_P185135	CATTGCTCTGGAGAGCCCGGGCTTCATAAAACCTTGATTAGTAAACAAATAAAGAAAAAG	ENSMUST00000005975	chr17	NM_030084	Gpr108	9.7003	9.91799	10.0137	9.93391	10.3162	10.2728	10.1616	9.20716	9.49466	9.98176	10.033	10.1105	9.80298	9.37587	10.2509	10.1963
ENSMUSG00000005824	A_51_P208240	TTAGAACAGATTGTGCCAGGCCTGTTGGATTCCTGGAGTTGATGGGATCGTGGGAAGGCA	ENSMUST00000005976	chr17	NM_019418	Tnfsf14	5.56944	5.82926	5.76786	5.79049	5.61795	5.81011	5.47226	5.62714	5.74154	5.53005	5.64574	5.69972	5.6457	5.3745	5.44548	5.42059
ENSMUSG00000005836	A_51_P411917	GTTCATCGTAACGTGGGCTGATCTGAGGTCACTTGGAATTTGTAAACAGGGTAGCAAACA	ENSMUST00000047762	chr18	NM_010258	Gata6	12.6297	12.6145	12.5493	12.4539	6.20666	5.6944	5.90681	8.90242	9.53308	8.14323	5.62836	5.70444	9.02724	8.48641	5.72097	6.71402
ENSMUSG00000005846	A_55_P1980020	CTGTGGGTGCCTCTGAATTTAATATTTCTATTGTACAAACTAGGGGTTTGAGACAATAAA	ENSMUST00000119953	chr16	NM_025546	Rsl1d1	15.2603	15.4147	15.3628	15.4173	15.391	15.4255	15.5713	15.3943	15.3969	15.4262	15.4415	15.4667	15.5004	15.5084	15.8921	15.0801
ENSMUSG00000005864	A_51_P423948	TGCCTGTCCAGCCTTGCTTTGACCCCAGGAGTTAGAAGTGCTGTATAGAACTTTACATTT	ENSMUST00000006020	chrX	NM_007724	Cnga2	7.11793	6.68967	6.24509	7.86097	8.16314	8.27421	8.22711	7.00878	6.59014	6.57733	7.05924	8.3114	6.43523	7.66866	6.55374	6.39059
ENSMUSG00000005871	A_55_P2010891	TCAAGAAAGATTCAAAAGTGGGCCAGGTCAGTAGGTAAAGGTGATGCCTCAAAGCCTGAA	ENSMUST00000115781	chr18	NM_007462	Apc	5.62922	6.24145	5.69812	5.85084	6.39675	5.79957	6.24602	5.98942	5.62984	6.07196	6.03691	6.05292	5.6123	5.53971	5.68303	5.6214
ENSMUSG00000005871	A_52_P633752	CAGAACCTCACAAAAAGAATAGATAGCCTGCCTTTAACTGAAAATTTTTCCTTACAGACA	ENSMUST00000171187,ENSMUST00000079362,ENSMUST00000115781,ENSMUST00000170023,ENSMUST00000163295,ENSMUST00000066133	chr18,chr18,chr18,chr18,chr18,chr18	NM_007462	Apc	7.38911	7.30477	6.53014	7.52215	8.01236	7.64194	7.67205	6.72745	7.22583	7.72511	7.87637	8.34745	7.68535	7.65927	7.81117	8.24814
ENSMUSG00000005873	A_51_P251736	GGAAACGCTGCAGTGAAATAAACTCCAAAAGTAATTTTGCTGCATCAACCCCACAACTTT	ENSMUST00000006027	chr18	NM_007874	Reep5	9.42727	9.43648	9.54722	9.61924	9.66326	9.65082	9.73466	8.56979	8.41747	9.63545	9.83628	9.91839	9.66424	9.81337	9.09859	9.14207
ENSMUSG00000005881	A_55_P1990319	CTACCCATATCCTCTCCTCAGCCAGCCCAGCCCAGGGCAATAAATATGAATTGTGATAGG	ENSMUST00000006035,ENSMUST00000088650,ENSMUST00000152568,ENSMUST00000137545,ENSMUST00000149381	chr2,chr2,chr2,chr2,chr2	NM_025516	Ergic3	13.2963	13.2494	13.2422	13.359	13.1015	13.1127	13.1224	12.525	12.2983	12.8284	12.9605	12.9894	12.9605	12.8262	12.7468	12.7441
ENSMUSG00000005882	A_55_P2180425	GGACCCTGAAGAAGGTGGCCTGAACTGACTTGTGAACAGTACCTGTTGAATACTCAGCCC	ENSMUST00000136933,ENSMUST00000152818,ENSMUST00000151078,ENSMUST00000109632,ENSMUST00000109636,ENSMUST00000152766,ENSMUST00000161484,ENSMUST00000006036,ENSMUST00000109631	chr2,chr2,chr2,chr2,chr2,chr2,chr2,chr2,chr2	NM_018888	Uqcc1	11.7518	11.6237	11.8557	11.8756	11.5006	11.584	11.6557	11.5795	11.1881	11.9004	11.8709	11.8479	11.2154	11.2857	11.8838	11.8327
ENSMUSG00000005883	A_52_P660477	AATATACCTAAGGATAGTTTGATCCCACTGACAAAGCATGACCAGATGAAGCTGGACAGC	ENSMUST00000144044,ENSMUST00000109125,ENSMUST00000050442,ENSMUST00000109126	chr2,chr2,chr2,chr2	NM_012046	Spo11	5.46889	5.46193	5.50588	5.46072	5.47397	5.53629	5.45229	5.45977	5.50981	5.45916	5.52092	5.50712	5.42931	5.4058	5.5501	5.55972
ENSMUSG00000005886	A_55_P2087825	CTGCATTGATGTTTGTATTTCTAGTGTGAGCAGTTTATGCAAAGGTAGATATATACAGAG	ENSMUST00000081713,ENSMUST00000068304	chr1,chr1	NM_008678	Ncoa2	10.1984	10.1157	9.87649	9.88886	11.3971	11.18	11.2744	9.84123	10.2404	10.8555	11.0857	11.2191	10.1621	10.2591	10.9017	11.2064
ENSMUSG00000005891	A_51_P455166	GTCCCAGTGATCATTCTCGACAATGCACTTGTGTAAAGTACATGAGTATAATGGCTCTGT	ENSMUST00000021779	chr13	NM_011165	Prl4a1	5.54932	5.73532	5.88739	5.65401	5.72827	6.23373	5.61136	5.7393	5.90413	5.72702	5.91136	5.91985	5.44763	5.64476	5.36339	5.43758
ENSMUSG00000005892	A_55_P2071349	GGGGTCACATCTTGTATATAACCCTGCTCTTGTTAATCTCAATGACAATAAAATATATCC	ENSMUST00000006046	chr6	NM_009426	Trh	14.1771	13.8306	14.2293	13.9723	14.74	15.0029	14.8705	15.6353	15.5478	15.1375	15.1003	15.1736	14.7652	14.5994	14.2584	14.2524
ENSMUSG00000005893	A_55_P1970841	CCTGCCCTAAGAAATGTTTTAACACCTTTTGGTGATGCAGATTTTGGAACAATCTTTTAA	ENSMUST00000113460,ENSMUST00000146175	chr6,chr6	NM_011630	Nr2c2	6.16553	7.56515	7.42104	7.83249	8.88466	8.48867	8.83265	8.07404	8.75516	8.6562	8.79828	8.66674	7.75892	7.11197	8.51451	8.49437
ENSMUSG00000005893	A_55_P1981731	TTCTTGTCCGCCTACCAGCACTCAGGCTCATGAGCTCCAACATAACAGAAGAACTTTTTT	ENSMUST00000113460,ENSMUST00000113463,ENSMUST00000146175	chr6,chr6,chr6	NM_011630	Nr2c2	7.07281	8.151	7.95093	8.24774	9.16002	9.04563	8.80175	8.72562	8.9665	9.00075	9.13275	9.40784	8.17915	7.90351	8.52367	9.29162
ENSMUSG00000005897	A_52_P589550	AAGAGTTGTTCTTCAAAGGTCTCATTGGCAACGTACGGATCGACAGTGTTATCCCACACA	ENSMUST00000105290,ENSMUST00000092213,ENSMUST00000099343	chr10,chr10,chr10	NM_011629	Nr2c1	9.4802	9.31929	9.21894	9.55384	9.37656	9.15353	9.24648	9.48727	9.61457	7.77022	8.29921	7.99857	10.0127	10.2478	10.0127	9.92408
ENSMUSG00000005897	A_55_P1981724	TGTTGGCTCCTTTGATACCTTTATCATCTCAAGATAATAAGCCAAGGATTCACCAAAAAA	ENSMUST00000105290	chr10	NM_011629	Nr2c1	9.80735	9.63723	9.45142	9.37314	9.35148	9.0233	8.99819	9.04234	9.54673	7.61892	7.54225	7.36348	10.699	9.92876	9.54565	9.41419
ENSMUSG00000005899	A_51_P159814	TTGGTTTTGCCTGTAAAACTAAGGAATTTAAGGGAGCGTCACATTTGTAACAACACCTGT	ENSMUST00000006053,ENSMUST00000163476,ENSMUST00000165363,ENSMUST00000090159,ENSMUST00000170401	chr16,chr16,chr16,chr16,chr16	NM_029945	Smpd4	11.6482	11.7507	11.7147	11.7045	11.9165	11.8925	11.8363	11.9011	12.7849	11.8493	12.1125	12.2219	12.1787	11.9727	12.466	12.3508
ENSMUSG00000005907	A_55_P2001718	GTGCAGGCTAAAGGAAGTGATTTGTAACAGATCGTTTATTTTATTCCCAAGTCTGTATTA	ENSMUST00000006061,ENSMUST00000121291	chr5,chr5	NM_027777	Pex1	9.89631	9.76189	9.6249	9.711	10.7324	10.6599	10.5978	9.85165	10.2396	10.4655	10.5449	10.6374	10.5575	9.92099	11.4413	10.6087
ENSMUSG00000005917	A_52_P330488	GTATATCAACCGTTTGGAGTGTGTCCATACATACACACTCCTAATCAAACCCTCCACTGT	ENSMUST00000006071,ENSMUST00000172395	chr11,chr11	NM_011023	Otx1	5.49403	5.46608	9.07004	5.36827	5.44362	5.5167	5.37686	5.42592	5.52324	5.38105	5.50447	5.53462	5.36742	5.40332	5.44001	5.55356
ENSMUSG00000005936	A_55_P1967855	GCTGCTCCCATAAGACCATGTATAGCATAACTACTTGATGGCAATAAAATCAGGTTTTGG	ENSMUST00000118762,ENSMUST00000057174,ENSMUST00000122163,ENSMUST00000117672,ENSMUST00000168507	chr17,chr17,chr17,chr17,chr17	NM_025888	Kctd20	12.1215	12.2913	12.2509	12.18	12.3723	12.6511	12.3294	12.805	12.9082	13.0863	13.2327	13.1926	12.6632	12.5599	13.1527	12.9666
ENSMUSG00000005947	A_52_P549279	ATAGGACAGCAGATATCACTGTGACCATCTCCAATTCCAATGAGAAGTCTTTGGCCAGAG	ENSMUST00000006101,ENSMUST00000102537	chr11,chr11	NM_172944	Itgae	5.59621	5.63726	6.46745	5.76731	5.90403	5.69213	5.8984	5.7294	5.56805	5.69477	5.61019	5.6061	5.88408	6.093	6.18021	5.8352
ENSMUSG00000005949	A_51_P398887	GTGCCTTGAGTTTATCAATCTGTTTCTTTTGTTTCTTATAAGACGAATATTGAGGGATCC	ENSMUST00000006103,ENSMUST00000108476	chr11,chr11	NM_031251	Ctns	10.365	10.3616	10.2146	10.1255	10.814	10.9425	11.0649	9.63012	10.0031	10.7433	10.9539	10.903	10.0012	9.9684	10.9915	10.8245
ENSMUSG00000005950	A_55_P2178678	GCTCTCAGAAGCCCAGCCTTGATGTGCTAATGAGATAAAGGATAATTTTCACTGAAAAGC	ENSMUST00000006104	chr11	NM_033321	P2rx5	8.96399	9.14779	9.59233	9.26228	9.10412	9.10743	9.06799	8.66291	8.70309	9.18059	9.67039	9.32595	8.32939	8.38468	9.21219	8.98753
ENSMUSG00000005951	A_52_P543869	TCTCACCTGTCAGCTTGATAGCCCTGTCAGTTGAAGAGAACAGCTATAGCATGGTCTCCA	ENSMUST00000131927,ENSMUST00000006105	chr11,chr11	NM_029031	Shpk	7.60169	7.9067	8.01841	7.99477	8.07627	7.96176	8.01317	7.78752	7.8151	7.73962	7.74794	7.18629	7.0532	7.15853	7.46417	7.20984
ENSMUSG00000005952	A_55_P1954990	TCCCTTAAGCCAGAGGATGCTGAGGTCTTCAAGGATTCCATGGCCCCAGGGGAGAAATGA	ENSMUST00000102526,ENSMUST00000006106,ENSMUST00000108470	chr11,chr11,chr11	NM_001001445	Trpv1	6.65063	7.48858	7.16871	6.9477	7.45591	7.68227	7.88494	6.91183	6.6743	7.26201	7.23329	7.34214	6.36315	6.55016	6.64401	6.86865
ENSMUSG00000005968	A_55_P2130792	TGATTTAGTACCAGTGTTCTGCAGCTTTCTGCCGAGGTATTTAGGTTTACCTGGACATGG	ENSMUST00000006123,ENSMUST00000107279,ENSMUST00000107277	chr3,chr3,chr3	NM_011656	Tuft1	10.9759	10.7139	10.6161	10.8737	9.71679	9.47905	9.76723	8.57483	8.48106	7.72002	7.99937	7.86549	8.93866	9.47082	9.88337	10.1319
ENSMUSG00000005968	A_51_P417053	CTATAGTGTGGTCTAGTAGCCTCATGAGTGTTCTACTTGGCTCACAACCAGAAGCCTTAA	ENSMUST00000006123,ENSMUST00000107279	chr3,chr3	NM_011656	Tuft1	11.6537	11.423	11.3712	11.5284	10.2375	10.1805	10.2565	9.15108	9.13773	8.11798	8.60114	8.62052	9.62468	10.001	10.5001	10.7166
ENSMUSG00000005973	A_51_P305437	TAGTGGATTTATTATTTGTTGAGTCCTGAATCTCTGAGCCTGCTTCTAGCACAGCTTATG	ENSMUST00000006128,ENSMUST00000127019	chr2,chr2	NM_009037	Rcn1	13.3288	13.1414	13.1006	13.1432	14.3774	14.2885	14.4115	12.8406	12.8059	14.2305	14.2171	14.2343	12.9598	13.0968	13.6622	14.0012
ENSMUSG00000005980	A_55_P1985835	GTCTGCCACGGGGACTAAGAAATACTGTTTAATTGAAGTAAATAAAGCTGAGCTCAAGCA	ENSMUST00000006136,ENSMUST00000120009,ENSMUST00000144792,ENSMUST00000125961,ENSMUST00000175755	chr16,chr16,chr16,chr16,chr16	NM_010061	Dnase1	7.23935	5.68542	5.67376	6.98737	7.68894	7.88237	7.86297	5.65905	5.7203	5.70871	5.7614	7.93995	5.67036	5.72371	5.72823	6.42075
ENSMUSG00000005981	A_51_P402435	AGACATCGTCGTTGATCACTACAAGGAGGAAAAGTTTGAGGACACATCTCCAGCTGATGA	ENSMUST00000006137	chr16	NM_026508	Trap1	13.5508	13.5142	13.6005	13.4706	13.9931	13.9628	13.9148	13.8168	13.6805	13.6431	13.5834	13.7357	13.5223	13.3983	13.8125	13.5508
ENSMUSG00000005982	A_55_P1965333	GCCCAGTGTTGAACAAATTGTAGCGTGTAGTCTCATTACAAATAAATAGACTTTCATTAG	ENSMUST00000006138,ENSMUST00000115860	chr16,chr16	NM_029090	Naa60	12.194	12.091	12.1861	12.2233	12.1129	12.2534	12.0318	12.2219	12.1962	12.4111	12.4638	12.3373	12.5986	12.4653	12.5663	12.6457
ENSMUSG00000005983	A_52_P426682	TCCACCTTCACTCCATTAGAAGAAGAGAATACGCTTTGTTTGTCTGACTATCTCTACACC	ENSMUST00000177519,ENSMUST00000006139	chr16,chr16	ENSMUST00000006139	1700037C18Rik	5.69919	5.67922	5.71623	5.52468	5.58576	5.72942	5.47859	5.77135	5.68379	5.53178	5.65656	5.7395	5.63139	5.69178	5.43255	5.57371
ENSMUSG00000005983	A_55_P2070539	TACACAGGGCAGAAATGAAAATCACATGATCAGCACTGACTGAAAAGGGAGAGGATGCAG	ENSMUST00000115859	chr16	ENSMUST00000115859	1700037C18Rik	5.82803	5.90006	5.66382	5.52721	5.60118	5.63445	5.53106	5.58694	5.63035	5.5682	5.61881	5.65526	5.66722	5.67084	5.94875	6.205
ENSMUSG00000005983	A_55_P2070546	ATCGGGTTCCTGAGAGGCCAGGAGTCCTCAGGTCTAATCTCAGTAAAAGCCAAGGCCTGC	ENSMUST00000115859,ENSMUST00000177323	chr16,chr16	NM_028484	1700037C18Rik	9.40189	8.65392	8.81714	8.80138	7.77342	8.32776	8.82618	8.67277	8.0875	9.05994	8.9889	8.73202	9.50844	8.75457	8.80175	8.21468
ENSMUSG00000005983	A_55_P2142535	TGTGCAAGAGAACCCGCTCTGGGGCCTTGGAGAGGACATAGGAGCCAAAGTGCCAGGGCT	ENSMUST00000115859,ENSMUST00000177323	chr16,chr16	NM_028484	1700037C18Rik	8.71136	8.65604	8.48604	8.54662	8.42647	7.9149	8.16108	9.00858	8.48198	8.26252	8.79955	8.27533	8.55889	8.65718	9.50576	7.91588
ENSMUSG00000005986	A_55_P2170978	ATTTATTTATAAACTGTCTGCTGCTGAGCTTGGGACCTGGGCACTGAAGATAGGCTAGCA	ENSMUST00000169192,ENSMUST00000056888,ENSMUST00000163858	chr19,chr19,chr19	NM_026720	Ankrd13d	10.489	10.5805	10.3526	10.3336	9.45521	9.54585	9.53293	10.4728	10.491	9.82859	9.89222	9.62531	9.69784	9.92712	9.41349	9.50416
ENSMUSG00000005994	A_55_P1953573	CTTATCAAATGTTGTATTTCATTTCAACAGCATTGTTACACCACTTATCAGCCTTCTGTG	ENSMUST00000006151,ENSMUST00000102831	chr4,chr4	NM_031202	Tyrp1	5.77887	5.73778	5.66229	5.91486	5.57994	5.62315	6.37755	6.86423	6.91421	5.53376	5.60146	5.674	5.60445	5.64037	6.86008	6.22384
ENSMUSG00000006005	A_55_P2057212	TTAAATAGGTATGCTCATTTCAACATTCTTTATTAATAAAATGTATTTCAATGTCAAAAA	ENSMUST00000119161	chr1	NM_133780	Tpr	12.255	12.6207	12.6556	12.5293	12.9986	12.9174	12.9366	12.8129	13.0894	13.2714	13.2375	13.2501	13.1001	12.6013	13.4621	12.6801
ENSMUSG00000006005	A_55_P2130219	CAAGCGCCATTAAATGTATCTCTCAATGAAGAAGGGAAATCTCAAGAACAAATTCTAGAA	ENSMUST00000124973,ENSMUST00000119161	chr1,chr1	NM_133780	Tpr	6.30335	7.91926	7.22742	7.48247	8.83982	8.38848	8.53411	8.28961	8.37019	8.47744	8.50877	8.16335	8.41595	8.22745	8.3017	8.325
ENSMUSG00000006007	A_55_P2032985	CCCTTGGCATTTTTATTTGGGCTTTTCAAACTGAATACTGCTTATAAACTGGTTTGTACA	ENSMUST00000165062	chr1	NM_001159730	Pdc	5.53889	5.61957	5.5746	5.73494	5.73565	5.63568	5.72937	5.59765	5.53307	5.68341	5.54139	5.5784	5.77272	5.81572	6.25793	5.75459
ENSMUSG00000006007	A_51_P357914	GTCAATGTTTAGATCATTGTAAAAATCCCTTTCAAGTTCCGTGTTAGATTTTTGCTCCTC	ENSMUST00000165062	chr1	ENSMUST00000165062	Pdc	5.61639	5.64933	5.72257	5.61109	5.67563	5.89527	5.57588	5.64346	5.7426	5.63477	5.77067	5.7958	5.50085	5.55927	5.55729	5.71111
ENSMUSG00000006010	A_55_P2015984	CTCAAGAAGCAAGCTTTGAAAGTGAAGTGTTAATGAGCAGACAAAACGATCAATATTGTA	ENSMUST00000111913,ENSMUST00000097547,ENSMUST00000097546	chr1,chr1,chr1	NM_145511	BC003331	10.8817	11.2513	11.1451	11.0327	11.2561	11.1613	11.1765	10.3199	10.6227	10.6305	10.5514	10.7697	10.5444	10.0433	10.614	9.88623
ENSMUSG00000006010	A_55_P2337213	TGGTGTTTATCTGATTAATGGACAAGTTAAAGGCAACGATTGTGACTTATTAGAAGGACA	ENSMUST00000111913,ENSMUST00000097546,ENSMUST00000006167,ENSMUST00000094477,ENSMUST00000132809,ENSMUST00000148389	chr1,chr1,chr1,chr1,chr1,chr1	NM_145511	BC003331	10.6647	11.3049	11.3434	11.2744	11.3599	11.3363	11.4055	10.9599	10.6615	10.9904	10.6487	10.7157	10.8342	10.288	10.8879	10.8191
ENSMUSG00000006014	A_55_P2185860	GCTACTAATAGCCACAAAACTTTCGGTGCAGAAAACAAAACAAAACAAAACTTAACACCA	ENSMUST00000164600,ENSMUST00000111902,ENSMUST00000111901,ENSMUST00000006171	chr1,chr1,chr1,chr1	NM_021400	Prg4	5.62459	5.62838	5.55342	5.75214	5.76267	5.62122	5.71223	5.61051	7.3447	5.6977	5.54305	5.58259	6.09654	5.83307	6.31702	5.79924
ENSMUSG00000006014	A_55_P2023637	CAACTGTCCTTGAACTGATTGACAAAGAAGAGTCATCAAAATGAAATGAAGAAAACAGTG	ENSMUST00000164600,ENSMUST00000111902,ENSMUST00000111901,ENSMUST00000006171,ENSMUST00000162367,ENSMUST00000161611	chr1,chr1,chr1,chr1,chr1,chr1	NM_021400	Prg4	5.77605	6.04082	5.67754	5.56504	5.63964	5.67146	5.57382	5.64385	5.65029	5.59811	5.66365	5.67452	5.71255	5.71211	5.94801	5.73241
ENSMUSG00000006019	A_55_P1957957	ACCCCAACTGAGGTACTAAGACATCGAAGGCAGCATGTCTGAGCCAGCACTGCTCCTGGA	ENSMUST00000128452,ENSMUST00000121123,ENSMUST00000118795,ENSMUST00000119102,ENSMUST00000163968,ENSMUST00000094816	chr7,chr7,chr7,chr7,chr7,chr7	NM_001285931	Dhx34	10.1265	9.9647	10.0324	10.2065	10.1489	10.066	9.92497	8.8078	9.3798	9.37783	9.63085	9.91172	9.8386	9.58844	9.83506	9.92815
ENSMUSG00000006019	A_55_P2127385	ATATCTTCTCTTTTCTTCTCCAAACATCCAGAACCTGGAAGTCCAGAATGGACCCTTGTC	ENSMUST00000119102	chr7	NM_001285931	Dhx34	5.72487	5.74279	5.61203	5.55039	5.56963	6.93804	5.55748	5.57637	5.58565	5.5726	5.60966	5.61778	5.6364	5.74668	5.71526	5.72102
ENSMUSG00000006021	A_51_P268734	TCAGCCAACCTCTGCTCCCATCAGGTGTTGGTCCCTGAGGACCATTTACACATTCAGAGC	ENSMUST00000006178	chr7	NM_133727	Kptn	9.94681	9.65798	9.7273	10.0601	10.7499	10.9599	10.8614	10.5265	9.95306	10.5539	10.7134	10.943	10.8853	10.9499	10.7907	10.8312
ENSMUSG00000006024	A_51_P246816	TATGGGTATGCACAAGATACATCTATTACATACACAAATAATAAAAACGAGAGGCCATGC	ENSMUST00000006181	chr7	NM_025898	Napa	5.72932	6.66413	7.5994	6.78788	8.5401	8.64845	8.75852	7.93374	8.45322	9.10324	9.45322	9.6013	8.7493	7.52408	9.63057	8.3597
ENSMUSG00000006024	A_55_P2013716	CTATCGACCTGAAGCTGCAGCTGGCCCAAAAAGGACAATAAAACCTGCCACTTTTGCATG	ENSMUST00000006181	chr7	NM_025898	Napa	13.2733	13.1934	13.3331	13.3438	13.7551	13.726	13.6166	13.8001	13.6991	13.8271	14.0137	13.8977	14.1764	13.8376	13.8861	13.8876
ENSMUSG00000006050	A_51_P226053	TTCCTATGCCTTAGTGTGGAAGGCTTCTTCTTCCTTTTTACCACCAGGGAGACTATTGGT	ENSMUST00000173875,ENSMUST00000173482,ENSMUST00000173202	chr18,chr18,chr18	NM_025291	Sra1	14.0019	13.8284	13.7401	13.8009	13.5131	13.5508	13.5646	13.4122	13.2966	13.1064	13.0695	13.019	13.8338	13.9013	13.3505	13.4401
ENSMUSG00000006056	A_51_P324529	CTGGGAGGTAGAGAAGGCCCCCTGGAAGGAAGTGAAGGCCTATTGGTGGAATGATCTGCA	ENSMUST00000068686,ENSMUST00000097162	chr11,chr11	NM_001271018	Calcoco2	10.8132	11.1454	11.2559	11.2688	12.7403	12.9536	13.0702	14.1469	14.4891	13.5023	13.4298	13.3685	13.4432	13.2035	13.8239	13.8881
ENSMUSG00000006056	A_55_P2096699	AAGACCTTAGAACACAAAGTGGAAGAGAAGGCCTCCTGGGAGAAAGAGAAGGCCTCCTGG	ENSMUST00000068686,ENSMUST00000097162	chr11,chr11	NM_001271018	Calcoco2	10.8365	10.9688	11.0139	11.0629	12.6139	12.6632	12.7806	14.1413	14.1877	13.3553	13.1894	12.938	13.8626	13.83	14.3009	14.6508
ENSMUSG00000006057	A_55_P2001683	TGCCAGTCCTGGTGCTGGAGTCTACTGAGCTTTACCATTAAACAACAACAACAACAACAA	ENSMUST00000090541,ENSMUST00000178611,ENSMUST00000107686,ENSMUST00000107684	chr11,chr11,chr11,chr11	NM_001161419	Atp5g1	16.0604	15.9013	16.032	15.7573	16.1054	16.1662	15.9094	16.1023	16.0876	16.1479	16.1607	16.1218	16.1355	16.1411	16.1444	16.1892
ENSMUSG00000006057	A_55_P1956064	TTTCAATTATTAAAAGCTTTAAGGGCTGGCGAGTTGGCTCAGTGGTTAAGAGCGCCGACT	ENSMUST00000090541,ENSMUST00000178611	chr11,chr11	ENSMUST00000090541	Atp5g1	15.0137	14.3869	14.2885	14.2343	13.8997	13.9947	13.8796	14.3613	15.013	13.9908	13.9496	13.9694	14.8161	14.7576	14.3841	14.8278
ENSMUSG00000006058	A_51_P272250	CTGCAGCTGGCCGAGAAAAACGGGTATGTGACTGTCAGTGAAATCAAAACCAGTCTTAAA	ENSMUST00000006217,ENSMUST00000145749,ENSMUST00000156394	chr11,chr11,chr11	NM_033568	Snf8	13.4751	13.697	13.7144	13.6632	13.8248	13.9974	13.9368	14.096	13.7589	14.1153	13.9665	14.0252	14.1474	14.258	14.3016	14.5049
ENSMUSG00000006058	A_55_P2083382	GGTAGACAGCAGCAGGCCAGAAGATGCCCTGTCTGTGAATAAACCTGGACAACTTTGTTT	ENSMUST00000006217,ENSMUST00000107700,ENSMUST00000145749	chr11,chr11,chr11	NM_033568	Snf8	13.3673	13.4606	13.5881	13.6867	13.6137	13.756	13.7058	13.8225	13.593	13.9242	13.4116	13.83	14.27	14.224	14.4475	14.4725
ENSMUSG00000006095	A_66_P124788	AGTATGAGGATGTGTCCAAAGTGGAGAAATACGAGATCTCACCAGAAGCTTACGAACGGA	ENSMUST00000006254	chr7	NM_025548	Tbcb	13.5866	13.7797	13.8892	13.844	13.6442	13.7929	13.7226	14.1959	14.0068	14.0149	13.8843	13.8985	13.756	13.7401	14.0439	13.9131
ENSMUSG00000006127	A_51_P505696	TGCCTCTTCTCCCAGGAGAAGACACCTCAGGGAGTCTTGCCCTGTAATGCTCACGTCCAT	ENSMUST00000006286,ENSMUST00000136605,ENSMUST00000150857	chr11,chr11,chr11	NM_008916	Inpp5k	9.46182	8.84083	8.90642	9.07378	9.36848	9.24358	9.44777	9.02859	9.27947	9.24775	9.43716	9.35062	10.4086	10.6151	10.6694	10.7602
ENSMUSG00000006134	A_52_P181709	AATGTCCCATAACCCTGGAGTTTGCTTTATGTAATCAGTTAATTTGGCACATGTAAATGT	ENSMUST00000006293	chr16	NM_007764	Crkl	11.946	11.7804	11.9673	12.0103	12.2407	12.2836	12.3226	12.2699	12.1292	12.4158	12.3112	12.2437	12.0583	12.39	12.4595	12.3368
ENSMUSG00000006143	A_51_P345340	GCTTGGACTAGGCAATCTTTATCAGAAATAAATGCCCCGAATACCTTTGTGCTTCATCTT	ENSMUST00000139999,ENSMUST00000111137,ENSMUST00000006303,ENSMUST00000156530	chr5,chr5,chr5,chr5	NM_027158	Upk3bl	10.12	10.143	10.2671	9.94546	6.46787	6.47836	6.56945	10.6599	10.3036	7.76998	7.90981	8.3623	8.94828	9.00249	7.48138	7.07843
ENSMUSG00000006143	A_55_P2057296	TCAAAGCTTGGACTAGGCAATCTTTATCAGAAATAAATGCCCCGAATACCTTTGTGCTTC	ENSMUST00000139999,ENSMUST00000111137,ENSMUST00000006303,ENSMUST00000156530	chr5,chr5,chr5,chr5	NM_027158	Upk3bl	9.88292	9.99598	10.0557	9.98266	5.51512	5.59587	5.44418	10.5232	10.1382	7.30321	7.35112	7.38541	8.96101	8.16126	7.07258	6.42432
ENSMUSG00000006154	A_52_P37757	AACAGAAGTCATTTGATCCCGGCTCGATCACAAAAAGTGATGAGACGATGGGGTTCCCAG	ENSMUST00000171445,ENSMUST00000086372,ENSMUST00000163893,ENSMUST00000163137,ENSMUST00000164987	chr7,chr7,chr7,chr7,chr7	NM_026146	Eps8l1	5.53948	6.30131	5.47873	5.64412	5.89418	5.56354	5.60146	5.51061	5.47823	5.59123	5.52423	5.51954	5.81843	5.74311	5.70598	5.61229
ENSMUSG00000006169	A_55_P2003338	TTGTTTCCATTGTATTCATGATGTTCTGTTCTATATAACATTAAAACATTCATTAAAACC	ENSMUST00000109261,ENSMUST00000109260,ENSMUST00000133715	chr11,chr11,chr11	NM_001045520	Clint1	13.2926	13.3039	13.2294	13.23	12.8888	12.7496	12.6156	12.7697	13.2568	12.4495	12.5678	12.5734	13.1207	12.9241	12.6354	12.4488
ENSMUSG00000006169	A_52_P73848	CAGCAGCCATCGCTTAATACAATGATTCAACAACAGAATATGCAACAGCCTCTGAATGTG	ENSMUST00000109261,ENSMUST00000109260	chr11,chr11	NM_001045520	Clint1	10.5243	11.2861	11.413	11.4317	10.7149	10.6411	10.8088	11.0924	10.982	10.7059	10.4781	10.3534	10.914	10.7033	10.49	10.3362
ENSMUSG00000006179	A_51_P429335	AATGTAGGCAAATGATTACTGTCCTTTGTAGGTAGTGATATTCTGTATGGTAAATGTCAG	ENSMUST00000006341	chr13	NM_019429	Prss16	9.28595	9.14132	8.98609	9.14401	10.1988	10.1311	10.3458	10.1794	9.78725	10.1157	10.066	10.0359	8.69697	8.41679	8.55523	8.50564
ENSMUSG00000006191	A_52_P335259	ACAAACTTTCAAACAAACCATGATCCTTTCCTGACACACCGACCAGGCATGTTACATTTA	ENSMUST00000006353	chr13	NM_144536	Cdkal1	12.594	11.9782	11.7656	11.8068	12.8384	12.6784	12.4773	12.3808	12.6615	12.3889	12.4263	12.5011	12.6622	12.7716	12.8018	12.8642
ENSMUSG00000006191	A_55_P1988918	ATTCATCATCCGGTGCGCACTGTCCTTCACTCTGTCCGCTGCAGGGTCTTGAAAACCCCT	ENSMUST00000091674	chr13	ENSMUST00000091674	Cdkal1	6.8782	8.02144	7.89929	8.08634	8.16409	8.40666	8.30157	8.22009	7.63797	8.14206	8.28759	8.35843	7.6005	8.16624	7.48712	7.34918
ENSMUSG00000006191	A_55_P1988922	GAGGAACTCTTACCTAGCTCCTGAGTTTTTAATCATGTTTTTAGATTGCATTTTTACACC	ENSMUST00000110323	chr13	TC1720248	Cdkal1	6.62989	6.80029	6.82924	7.03605	7.11266	7.34214	6.75056	7.20692	6.31319	7.00203	6.51403	6.52005	7.76071	7.50035	7.40102	7.58915
ENSMUSG00000006200	A_51_P487048	AGGATGGCTTCTTCTGAGCCACCCATGATGGCCATGACAACCTTTTCTTCTCTACAATTA	ENSMUST00000006362	chrX	NM_008955	Rhox6	9.56711	9.21907	9.59444	9.57699	8.50833	8.60427	8.54368	11.0781	10.6119	9.16587	9.15982	9.2128	11.2637	11.0752	9.90221	9.94546
ENSMUSG00000006204	A_51_P329722	CCCTTCAAGAATTCTATCAGGGAATTTTCTCCAAAATTAAAGGGCTTTATTCATTTTCCC	ENSMUST00000050586	chr7	NM_175166	5430419D17Rik	5.52134	5.53246	5.53859	5.64541	5.63259	5.50727	5.65643	5.53104	5.4621	5.6134	5.4609	5.48795	5.82365	5.59066	5.69253	5.60885
ENSMUSG00000006205	A_51_P225224	TTCTGAGATGACCAAAAATGCCTCTTAGGAATCCTGGAACCCGGAGTACAGTGACTTTGA	ENSMUST00000006367,ENSMUST00000153290	chr7,chr7	NM_019564	Htra1	12.1915	12.2039	12.4617	12.221	9.19781	9.00467	8.88122	11.2297	10.8076	9.41349	9.22219	9.41732	11.1052	10.6966	6.71116	7.30723
ENSMUSG00000006216	A_55_P2080880	TGACTTCTGGGGTTGCCTGCTGCTAACCAGGAGCTTCTGAGAAAAATAAAACTGATGTCT	ENSMUST00000006378,ENSMUST00000105788,ENSMUST00000135486	chr4,chr4,chr4	NM_019701	Clcnkb	10.8261	10.8786	11.0375	11.0999	12.4467	12.4433	12.5739	10.982	10.5351	11.5928	11.6228	11.8766	9.47641	9.28633	9.97561	10.0688
ENSMUSG00000006218	A_55_P1962766	CTGCCGTCGGTGGACAGTGGCTCTCTTTCAGAAGAGGAAGATGAAGTGTTTTACAACTGA	ENSMUST00000006380	chr4	NM_001085513	Fam131c	5.89483	5.70392	6.24065	6.1644	6.1185	5.89342	6.07883	5.66781	5.71307	5.76351	7.32024	6.97679	5.70702	5.8271	5.7664	6.69647
ENSMUSG00000006219	A_55_P2038757	CTGCATACCAAGATACACGTTTGTGCACACACATCTAATAGAGATAAAATGTAAAGTAGA	ENSMUST00000105784,ENSMUST00000006381,ENSMUST00000105785	chr4,chr4,chr4	NM_133754	Fblim1	13.907	13.9303	13.8836	13.9502	15.0381	14.9696	14.8522	14.4833	14.924	14.7984	14.8068	14.8769	14.786	14.6343	14.9533	15.2479
ENSMUSG00000006221	A_51_P346445	GGCCTAGGTAGACTGCCTCAGGGAAGCCAGAGAGATAGCCATGACTGTTACCTTCCTTGT	ENSMUST00000102486	chr4	NM_013868	Hspb7	5.74551	6.21832	5.72971	5.79021	6.36337	5.7411	5.86939	5.77795	5.87872	6.32262	6.20577	6.09834	5.98388	5.555	5.72212	5.68559
ENSMUSG00000006235	A_51_P435339	GAACGGGATTGGTGAAGCCATACTTAAAGTCAGAGCTGACCTTGGCCCTCTGAGCAGGAA	ENSMUST00000006397	chr9	NM_010149	Epor	10.0319	9.73758	9.54826	9.96987	7.7811	6.52126	7.9435	10.3315	10.4123	8.70632	8.63923	8.4701	9.78328	9.39141	8.48867	8.71525
ENSMUSG00000006241	A_51_P378934	TGGGACTGCTTGCCCTGAAGATCCCTCCAGAGAGAAAATAAACTAGCTGAGACCTTTCTC	ENSMUST00000170304,ENSMUST00000006403	chr9,chr9	NM_025977	Ccdc159	7.88313	7.91296	8.31439	8.3232	6.83003	6.68837	7.97171	8.30345	8.1391	8.41518	8.32802	8.20568	8.43057	8.25931	8.83209	8.62397
ENSMUSG00000006262	A_55_P1960531	TTTGCCAGAATCTCAGGTGCTATGTTTTCAAGTCAGCACTCGAGCTTTGGGAAATGAGGA	ENSMUST00000113229	chr5	NM_026735	Mob1b	5.52772	5.50987	5.4822	5.42808	5.42821	5.45354	5.45383	5.43919	5.44985	5.43865	5.46649	5.48155	5.43425	5.53917	5.56613	5.58597
ENSMUSG00000006262	A_55_P2083063	CTAGGAACTGCCTTTTTCTCCATTTGATTTCTATAATGGCAATTACTACCAAGTACCAAT	ENSMUST00000113229,ENSMUST00000006424	chr5,chr5	NM_026735	Mob1b	6.63557	5.53328	6.25897	5.5616	6.45518	6.54198	7.37857	6.03138	5.57712	7.05664	6.04311	7.41055	6.14332	5.53503	5.63118	5.6259
ENSMUSG00000006269	A_52_P169982	CACAGAGGGGCAGATTTATGTGGACCGACAGCTACATAACCGGCAGGTCTACCCACCCAT	ENSMUST00000006431	chr6	NM_134157	Atp6v1b1	5.38706	5.40629	5.39091	5.44631	5.81404	5.37206	5.49737	5.82612	5.37577	5.42023	5.39398	5.3908	5.45846	6.26341	5.47621	5.41512
ENSMUSG00000006270	A_55_P2048833	TGACGATGGCTGGTTCGCTAGCCGGGAATTTGCAAGAACTCTCAGCCCGTTACCTGAGCT	ENSMUST00000172821	chr19	NM_009501	Vax1	5.56988	5.56435	5.50035	5.68557	5.66491	5.55799	5.67024	5.54796	5.49088	6.12492	5.5049	5.53303	6.00067	5.71095	5.82581	5.69218
ENSMUSG00000006270	A_55_P2116880	TTCGAGCCTTACTCCCGGACCAACAATAAAGAAGGGGCCGAGAAAAAAGCGCTGGACTGA	ENSMUST00000172821	chr19	NM_009501	Vax1	5.58824	5.64003	5.58145	5.76084	5.67786	5.69732	5.69864	5.60494	5.57236	5.69661	5.61518	5.60324	5.85385	6.08841	6.12872	5.8113
ENSMUSG00000006273	A_51_P190845	CCTTAAGAGTATCACTGTTCTGAAGCTAAAATGCTTCAGTCTCAAATTTAGGGGCAAAGT	ENSMUST00000006435	chr8	NM_007509	Atp6v1b2	12.0369	11.9938	12.0126	12.1264	12.1339	12.0583	12.3269	12.3034	12.15	12.6542	12.4333	12.3455	12.1069	11.8139	12.4282	12.5286
ENSMUSG00000006276	A_55_P2012181	CAAGACACCCCACACACATGATGTATGCATTCGTTGTATAAAAATGAAGTTTGAATGATT	ENSMUST00000163643	chr8	NM_007944	Eps15l1	13.4436	13.4555	13.5335	13.4215	13.6922	13.6202	13.4288	12.6445	12.9744	13.2306	13.2171	13.4263	13.6668	13.2442	13.5189	13.0692
ENSMUSG00000006276	A_55_P2045002	AATAAAAAGGGGTTTGGGGACCCATTTAGTGGCAAAGATCCATTTGCCCCTTCCTCTTCA	ENSMUST00000163643	chr8	NM_007944	Eps15l1	9.29388	9.04015	8.93011	9.10412	9.3135	9.22162	9.24241	9.04771	9.27067	9.15934	9.24459	8.99534	9.66139	9.56678	9.4169	9.85982
ENSMUSG00000006281	A_51_P506755	GACACACAAGGAAACTTGTATTTTCTATCTTGGGAATGAAGATGCAGTACTCAGGACAAA	ENSMUST00000006444	chr14	NM_009351	Tep1	9.90528	10.2174	10.2169	10.2501	10.4478	10.2609	10.1494	9.57679	9.82352	9.60494	9.81745	9.9598	9.83062	9.81051	9.81257	9.57534
ENSMUSG00000006288	A_55_P1956443	ACTATTTATTGTTGAGGGGGCTCAACTTTCTAATGGCTTCATTTTTGAGCAGTGTTTTTT	ENSMUST00000006451	chr14	NM_001080949	Ttc5	12.2587	11.5052	11.636	11.6654	11.7799	11.6522	11.8029	11.4447	11.8769	11.3879	11.6091	11.5784	12.3469	12.1248	12.0355	12.1538
ENSMUSG00000006289	A_51_P310548	TCTTTGCAACAGATGAGAGATTCTGCGTTGACAATGGAGCCATGATAGCACAAGCTGGTT	ENSMUST00000160393,ENSMUST00000159292,ENSMUST00000006452,ENSMUST00000162177,ENSMUST00000160890,ENSMUST00000162850	chr14,chr14,chr14,chr14,chr14,chr14	NM_133676	Osgep	13.7414	13.7231	13.6717	13.7524	13.6653	13.5963	13.5954	13.2898	13.0986	13.6953	13.6677	13.68	13.4606	13.4938	13.4499	13.7863
ENSMUSG00000006299	A_52_P624362	TGACCACATCAGGAGACCACAAAGCAAAAGTATTTTGTGTCCAGAGACCTGACCGTTAAC	ENSMUST00000006462,ENSMUST00000178235	chr1,chr1	NM_146110	Aamp	13.3213	13.6619	13.6649	13.5844	13.8356	13.6997	13.6878	13.8617	13.8892	13.8871	13.8266	13.7377	13.7971	13.6005	13.8855	13.8076
ENSMUSG00000006301	A_55_P2035613	CTGTCCAGTACTTGATTCTGAATATATCACAGAGGGACACAACTAGAAATGTAATAAAGT	ENSMUST00000016309,ENSMUST00000135384,ENSMUST00000152603,ENSMUST00000113796	chr1,chr1,chr1,chr1	NM_027154	Tmbim1	11.9922	11.9603	12.0626	11.7776	12.0141	11.9591	11.7623	10.413	10.8827	11.8063	11.9989	12.143	12.2774	11.9598	12.5478	12.2248
ENSMUSG00000006304	A_55_P1980831	TTGGCAAATAACCTGCAGAAACGAGCTGTGCTTGCAAGGACTTGATAGTTCCTAAGAATT	ENSMUST00000113820,ENSMUST00000006467,ENSMUST00000113819	chr1,chr1,chr1	NM_029711	Arpc2	15.519	15.389	15.3803	15.519	15.3456	15.3661	15.5229	15.2772	15.3016	15.4696	15.3485	15.3943	15.6745	15.7409	15.2955	15.4535
ENSMUSG00000006307	A_55_P1978875	AAATCCCTTCTTTTCTATGCACTTTTTTATTTAAGAGGGCGGGGTCCCAGGTGGGAATCC	ENSMUST00000006470,ENSMUST00000108154,ENSMUST00000131002	chr7,chr7,chr7	NM_001290573	Kmt2b	12.5193	12.1264	12.0098	12.1411	12.5856	12.3609	12.4505	11.9746	12.5734	12.2983	12.4664	12.63	12.438	12.2662	12.3933	12.5955
ENSMUSG00000006310	A_55_P1997509	GTGAAGATTAACTGGGGACTGTCAATTTCATCACTATAATAAAGTTTCCTGTGCTCCAGT	ENSMUST00000108151,ENSMUST00000108150	chr7,chr7	NM_021397	Zbtb32	11.9842	12.1339	12.0611	12.3364	11.467	11.5973	11.4899	12.3701	12.2095	12.0867	12.1528	12.0801	12.0999	12.009	11.9584	11.7679
ENSMUSG00000006311	A_55_P1953588	AAATCGAACAAGCAGTCTGATAGAGCCACATTGACTCGCTACTCCAAAACTAACCACCGA	ENSMUST00000108147	chr7	NM_007959	Etv2	8.85781	9.52174	9.57582	9.23852	8.31587	8.64534	8.65931	11.3101	11.1217	10.4864	10.4893	10.0539	10.9747	10.6475	9.14832	9.42727
ENSMUSG00000006311	A_51_P137560	GAGCGCAAGAGGAAGCCGGGAATGAATTATGAGAAACTGAGTCGAGGTCTACGTTATTAT	ENSMUST00000108147	chr7	NM_007959	Etv2	8.52635	9.15249	9.02231	9.18187	7.79039	8.18048	8.03693	10.6013	10.5567	10.0053	9.96229	10.0129	10.5184	10.2794	8.78825	8.89336
ENSMUSG00000006313	A_55_P2156425	TCCCATCATCACCCCAACATGTGTCTGAGCGTTGGCTGGACACCCAATAAATACTGGCTG	ENSMUST00000006476	chr7	NM_026815	Upk1a	10.1063	9.90202	9.93036	9.99098	10.3133	10.4655	10.3671	11.4055	11.6177	11.3644	11.5559	11.5749	11.0117	10.9349	10.0847	10.4299
ENSMUSG00000006315	A_52_P523330	CAGCTCAGGTCTGGATGATAACACGCTATGACCTGTACCACACCTTCCGGCCTGCTGTTC	ENSMUST00000006478	chr7	NM_027215	Tmem147	13.5309	13.3383	13.4405	13.5164	13.8076	13.8024	13.7984	13.7031	13.3105	13.6811	13.7253	13.7095	13.7978	14.3207	13.7978	14.0172
ENSMUSG00000006333	A_55_P2047571	ATTGTTCGCCTGGACTCTCAGAAGCACATCGACTTCTCCCTCCGTTCTCCTTATGGCGGC	ENSMUST00000006496,ENSMUST00000108623,ENSMUST00000108625,ENSMUST00000108624,ENSMUST00000146927	chr7,chr7,chr7,chr7,chr7	NM_029767	Rps9	16.123	16.2518	16.1325	16.0771	16.1237	16.1135	16.1591	16.1607	16.1254	16.0611	16.1406	16.1646	16.105	16.0439	16.1059	16.0423
ENSMUSG00000006335	A_55_P2030128	TCCAGAGAAAGAGGGGCTTTCCCCATCCCAAAGGACAACTGCAACCTTAGACCCCACCAG	ENSMUST00000155592,ENSMUST00000108641,ENSMUST00000058880,ENSMUST00000156194	chr7,chr7,chr7,chr7	NM_023524	Tfpt	9.80227	8.88942	8.80669	9.01116	9.49173	9.65687	9.6325	9.64771	10.166	9.9841	9.90221	9.97619	10.8893	10.8904	10.7562	11.0564
ENSMUSG00000006335	A_55_P2030126	TAAGGTTGAGGAAGACTTTGGCTTTGAAGCAGATGAGGCCTTGGATTCAAGTTGGGTTTC	ENSMUST00000155592,ENSMUST00000108641,ENSMUST00000058880	chr7,chr7,chr7	NM_001290381	Tfpt	10.2762	8.96326	8.84659	8.96783	9.76746	10.0269	9.82634	9.60817	10.15	10.1404	10.0806	10.1805	11.257	11.3187	11.1881	11.3204
ENSMUSG00000006342	A_55_P2040678	TACAAGAACACAAGCTCATGTTACATCTTTCCTGGTTCCCGTCTGTTTGTGTTTCCCCAC	ENSMUST00000095541,ENSMUST00000077610	chr10,chr10	NM_027890	Susd2	9.49303	8.89987	8.92753	9.08542	10.7144	10.4633	10.6282	8.31278	8.69405	9.36623	9.4231	10.3908	9.06726	8.9997	9.27676	9.405
[truncated: 28,820 more rows]

## Sheet: J1-2i_vs_J1-serum
Up in J1-2i	Down in J1-2i			J1_up										J1_down
37135	37681			Analysis Type:	PANTHER Overrepresentation Test (release 20150430)									Analysis Type:	PANTHER Overrepresentation Test (release 20150430)
[truncated: 2,319 more rows]

## Sheet: TKO-2i_vs_TKO-serum
Up in TKO-2i	Down in TKO-2i			TKO_up										TKO_down
[truncated: 1,703 more rows]

[truncated: 3 more sheets: 3B3l-2i_v_3B3l-serum, SCM gene list, CFC gene list]
