# Supplementary material for: Activation of transcription factor circuity in 2i-induced ground state pluripotency is independent of repressive global epigenetic landscapes
Source: Nucleic Acids Res. 2020 Jun 25;48(14):7748–66. doi: 10.1093/nar/gkaa529 (PMC7641322; doi:10.1093/nar/gkaa529)
Supplement: gkaa529_Supplemental_Files [file gkaa529_supplemental_files.zip › Dataset 2.xlsx]

## Sheet: raw MEF files Luminex
Analyte	J1 #1	J1 #2	J1 #3	J1-2i #1	J1-2i #2	J1-2i #3	TKO #1	TKO #2	TKO #3	TKO-2i #1	TKO-2i #2	TKO-2i #3	3B3l #1	3B3l #2	3B3l #3	3B3l-2i #1	3B3l-2i #2	3B3l-2i #3
Akt	742	612	764	1887	2271	944	1206	784	664	2292	1905	1167	1599	1216	1553	472	789	654
alpha-Catenin	2123	422	5161	3894	2404	2103	2314	981	2157	5001	1916	3375	2859	1998	3508	3717	3380	4090
ATM/ATR substrates - phospho Ser/Thr	807	585	1496				8230	721	1590	95
ATR				92			179			60							52
BEND3				426	1719			1429			1739
beta-Actin	176730	109479	142501	169484	135340	87447	233199	121483	83258	303389	168250	151701	220652	203598	239798	172065	193057	209370
beta-Catenin	9611	1587	17937	15733	14568	9224	7694	3044	6493	23060	14689	16892	13641	11052	14167	31403	30831	22337
beta-Catenin - phospho Ser45	69		79	73	77	68	64			154	139	83	66			179	191	164
beta-Catenin - phospho Ser552		151	1718	2328	1588	1134		240	515	2629	1660	1938	1543	1597	1755	4660	4732	3056
beta-Catenin - phospho Ser675	1034	194	1623	1677	1581	923	608	316	562	1823	1791	1585	1142	1111	1108	3418	3452	2229
beta-Catenin (non-pospho Ser33/37/Thr41; active)	948	100	2923	2239	2545	1124	591	245	534	3894	2348	2695	1730	1325	1883	8160	7830	4248
Bim	377	313	613	74	163		559	233	275	405	263	136	714	764	811	105	73	232
cdc25B	101770	27955	6382	373830	96156	1916	323121	40167	1864	769402	85922	4084	793233	290136	1452971	72413	128062	253510
CDK2	447	305	408	627	662	430	1375	445	342	3567	1427	1013	1393	1049	1425	429	839	697
c-myc	431	295	768	509	657	277	791	616	596	895	712	329	427	351	551	218	262	321
c-myc - phospho Thr58/Ser62	321	130	272	85	181	66	364	286	227	263	198	127	412	396	481	110	128	146
CREB - phospho Ser133	871	495	1016	1293	1245	910	1810	1003	425	3695	1792	1620	3132	2426	3176	1547	2180	1670
Cyclin B1	2620	893	3014	2000	1221	1208	2759	891	1314	3115	1075	1510	5209	4500	6222	2636	3067	3401
Cyclin B1 - phospho Ser133				115	142		59		57	114	55		170	128	195	116	57	97
DAZL			75	97	109	65	329	150	89	756	364	450	70		92	418	293	354
DNMT1	1162	969	1386	1922	907	1230							1296	1562	938	1848	1256	1849
DNMT3L	488	260	952		96		1608	700	975	148	105		1028	1441	1227	545	482	491
DUSP1 (MKP1)	475	326	481	388	449	202	1036	304		1596	619	579	988	819	1018	673	636	720
DUSP16 (MKP-7)	1773	8380	3783	680	1254	329	5370	5136	1517	2925	1267	1052	1542	1542		1574	1710	2592
DUSP6 (MKP3, MKP-3, PYST1)	545	645	391	207	336	94	845	613	159	501	395	192	815	695	630	70	164	125
eIF4E	2601	3830	3110	3946	8523	2207	9010	4388	1935	11707	8084	2946	3975	3830	5047	1435	2449	2618
eIF4E - phospho Ser209		74	52	110	492	74	331	114		1105	523	106	96	57	87			51
Ezh2	3510	1882	7750	7460	7105	5930	7694	4073	5904	10303	7571	7638	7585	8729	9767	14995	16182	13173
Gremlin1	90	77	235		58	98		52	560		731	149	19662	15732	21336	29597	24163	23630
HELLS	2523	1279	2868	2697	2138	1229	2610	1810	1813	2671	2230	1707	3127	3419	3554	3285	3769	3052
Histone deacetylase 1 (HDAC1)	227	99	409	475	540	179	418	173	191	1053	669	378	434	459	552	405	529	596
Histone deacetylase 2 (HDAC2)	1062	997	2928	3564	4222	2084	3519	1842	2291	8247	5870	4410	100	90	108	154	109	153
Histone deacetylase 3 (HDAC3)	82	57	104	143	126	60	128	90	73	224	120	101	230	173	405	149	93	112
Histone H2A.X - phospho Ser139	4073	263	2284	1087		535	2103	886	3215	587	107	334	1185	1230	1320	753	794	983
Histone H3	299478	227484	502806	435047	330090	378108	536555	149623	234008	596839	380832	392758	212624	325157	515491	644640	618502	719798
Histone H3 - acetyl Lys18	2266	2329	8367	4124	5654	4081	5655	868	1346	13961	6656	3839	4662	12784	16707	22550	18851	19274
Histone H3 - acetyl Lys9/Lys14	1651	2232	5520	3753	6468	5319	5998		1964	9104	4274	3012	1979	7687	9526	19571	17042	15813
Histone H3 - dimethyl Lys4	229	228	1046	649	807	523	2277	213	310	4712	1387	884	570	2277	2772	7652	8019	8397
Histone H3 - monomethyl Lys4	286	267	1387	918	1057	738	3700	363	531	7740	2140	1504	404	1825	1941	11825	11945	10820
Histone H3 - trimethyl Lys27	1353	973	5753	5099	5518	3629	12776	1058	1720	44720	9644	7039	1330	5124	5353	52689	58336	47354
JNK/SAPK - phospho Thr183/Tyr185	114	122	116		74		146	132		124	103		118	120	113
KLF2												329	617
KLF5	751	321	805	1293	2181	489	1275	492	370	3296	1546	1149	4499	2740	4361	5434	7279	4512
MCM2	19240	7933	22977	33698	28288	13199	37708	19706	12238	53124	32323	25662	33517	25533	31779	19175	25732	20596
Mnk1	68	123	65	192	287	135	176	153	62	319	220	128	162	142	204	122	137	154
MTA2	5681	2964	6556	12387	16972	4068	17815	4373	3174	37786	14877	9259	17000	10553	17636	9362	10203	12938
Nanog			189				206	57		506	60	112	525	323	529	833	676	622
Notch 2	94			219	103		63			142	89		242	154	237	225	255	150
Oct-4	400	289	421	729	486	449	686	246	212	1169	425	516	958	926	1017	1195	1299	1415
p107	1096	3025	830		151		5013	1197	92				8180	2096	4884	63	118
p27 (Kip1, CDKN1B)	65			320	240	79	270			819	169	93	136	164		65	233	173
p27 (Kip1, CDKN1B) - phospho Ser10					120					234	107
PCAF (KAT2B)	114	67	149	244	351	215	185	130	123	340	378	347	214	192	292	367	326	302
PCNA	6990	3705	4617	13148	9541	3402	32779	4059	1939	67874	14355	8676	12978	12928	17170	2978	6862	6341
PDK1													383	313	410	227	261	349
PLC gamma I	1025	461	362	1139	712	265	3595	832	383	2542	740	558	2148	1762	1928	312	489	481
Pontin/RUVBL1	1225	967	1938	1515	2499	1391	1826	1064	997	2125	1535	1772	3558	3203	4886	1304	1274	1443
Rb - phospho Ser807/Ser811	427	188	104	144	63	70	270	223	161	62	110		283	229	256
SHP-2													719	575	746	226	335	268
Smad2	1837	1602	1718	3143	4028	2014	2480	2127	1527	3515	3564	2115	3373	2793	3911	1864	2569	2426
Smad2 - phospho Ser465/Ser467	171		112	325	152	235	241	74	156	313	98	146	398	358	456	272	274	291
Snail			70				76			257	121	177
Sox6				620	334					512	306
SPRED1	91	97	88	98			187	67		180			226	723	260	7835	4011	1183
STAT 3	1905	899	831	2750	2265	1153	2266	1574	841	1878	1904	1362	1358	1472	1741	968	1378	1301
SUFU	64			169	87	151	58		59	162	55	99	145	127	127	102	171	126
Survivin	539	1200	2209	772	1545	1517	2520	1145	1421	2393	1624	1259	1554	2593	2221	3441	3358	3441
TAK1	129	77	111	204	220	69	195	158	93	420	249	155	311	226	250	94	138	75
TET1					51						53		124
Vimentin				335	231	168			111	993	418	193	119	186	228	808	613	1093
Wnt3A		277	1343		1392	395	4683	707	332	3512	789	652
ZFP64	4414	3695	7912	2347	1990	1579	5026	2823	3432	5714	2894	3840	7304	5335	7430	8894	9256	9529
