# Supplementary material for: Activation of transcription factor circuity in 2i-induced ground state pluripotency is independent of repressive global epigenetic landscapes
Source: Nucleic Acids Res. 2020 Jun 25;48(14):7748–66. doi: 10.1093/nar/gkaa529 (PMC7641322; doi:10.1093/nar/gkaa529)
Supplement: gkaa529_Supplemental_Files [file gkaa529_supplemental_files.zip › Shukla_Table S1_S2 and S3.xlsx]

## Sheet: Table S1 Primer details
Table 1: Details of Primers used in the study.
RT-qPCR	Forward	Reverse	Amplicon length (bp)	Accession (Transcript versions)
Prdm14	GGACAACTCTCGGATGTGGG	GGAACCGAGCACAGTTGACA
Dnmt1	CTGGAAGAGGTAACAGCGGG	CTGGTGTGACGTCGAAGACT	107	NM_001081209.2
Dnmt3a	CTGAGCCAGTAGGAGGGGAT	CAGGAGAAGCCCCGAAGTTT	89	NM_001199431.1, NM_010066.4, NM_001199432.1, NM_001199433.1, NM_001314011.1
Dnmt3b	TAATGCCAAAGCTCACCCGT	GAGGCTCTTTGCCTCTCCAA	130	NM_007872.4, NM_001271753.1
Dnmt3l	TTCTCACGGAGTGGACTGCT	AAAAGGCTCAGTACCCGCAC	112	NM_001003963.4, NM_001122997.2, NM_001271744.1, NM_001271745.1, NM_001271746.1, NM_001271747.1, NM_001003961.4, NM_001003960.4, NM_010068.5
Endogenous Dnmt3l	GAAGAACTGCCTTCTCCCGC	AGAGAAACCCGAAGGCCTGA	146	NM_019448.4, NM_001081695.2, NM_001284197.1
Flag Dnmt3l	GAAGAACTGCCTTCTCCCGC	TCGTCATCCTTGTAATCCTTATCGT	179	NM_019448.4, NM_001081695.2, NM_001284198.1, NM_001284200.1, NM_001284197.1, NM_001284199.1
Eomes	GCTTCCGGGACAACTACGAT	CTAGGGGAATCCGTGGGAGA	129	NOT APPLICABLE
Sfrp1	GGAAGCCTCTAAGCCCCAAG	CATCCTCAGTGCAAACTCGC	79	NM_010136.3
Lin28a	CTTCCTGTCTATGACCGCCC	TAAAGGTGAACTCCACCGCC	109	NM_013834.3
Dmgdh	GGCTGGAAGAAGAAACCGGA	GTTGGTTCGCGTCATTTGGT	131	NM_145833.1
Pax6	CTTCAGTACCAGGGCAACCC	GAGTTGGTGTTCTCTCCCCC	113	NM_028772.3
Fgf15	CGGTCGCTCTGAAGACGATT	CCTCCGAGTAGCGAATCAGC	70	NM_001244198.2, NM_001244200.2, NM_013627.6, NM_001244201.2, NM_001244202.2, NM_001310144.1, NM_001310145.1, NM_001310146.1
Dazl	TCTTTGCCAGATATGGCTCAGT	CTTCTGCACATCCACGTCATTA	102	NM_008003.2
Fkpb6	CTGTCCAGCCACTACAGGGA	AGCCACAGTACACTGGAGGA	110	NM_010021.5, NM_001277863.1
Asz1	GAAGTTAACGCCCAGGATGA	GGTGTTCTGCCATCTTTGGT	150	NM_033571.3, NM_001277893.1
Lefty2	ATGAAGTCCCTGTGGCTTTGCT	CAGTAGACTGCTCAGGACCTGT	134	NM_023729.3
TBP	GAAGAACAATCCAGACTAGCAGCA	CCTTATAGGGAACTTCACATCACAG	96	NM_177099.4
Klf4	AGAACAGCCACCCACACTTG	AATTTCCACCCACAGCCGTC	129	NM_013684.3
Tet1	CTGGAGACTGTCGACTTGGAAATG	TTCATCCTCGGGACAATTTGTGTC	137	NM_010637.3
Tet2	TGTTTGGACTTCTCTGCTCATTC	CCGACTTCTCGATTGTCTTCTC	173	NM_001253857.2
Nanog	TCGAATTCTGGGAACGCCTC	GTCTTCAGAGGAAGGGCGAG	101	NM_001040400.2, NM_001346736.1
Tcfp2l1	CCAGCGGTGAAGCTACATGA	AGCTTCCGATTCTCCAGCAG	126	NM_028016.3, NM_001289828.1, NM_001289830.1, NM_001289831.1
Esrrb	TCCTTAGTCACAAAGAGACACAGA	TCGGTTCAGCAGCATGGTT	86	NM_023755.2
Otx2	ACTTGCCAGAATCCAGGGTG	CTTCTTCTTGGCAGGCCTCA	150	NM_001159500.1
Bisulfite PCR			116	NM_001360226.1, NM_144841.5, NM_001360225.1, NM_001286483.1, NM_001286482.1, NM_001286481.1
Dazl	GAGGTAATGATTTGAATAAA	ATAAAAAAAAAACCCACRACCAC
FKBP6	GGGTGTTGTTATTTATGGTT	CAAAACTCCATCCTACTTTA
Major Satellite	GGAATATGGTAAGAAAATTGAAAATTATGG	CCATATTCCAAATCCTTCAATATACATTTC
siRNA sequences	Sense	Antisense
siTET1	CAACUUGCAUCCACGAUUAUU	UAAUCGUGGAUGCAAGUUG
siTET2	GAAAGCAGCUCGAAAGCGUUU	ACGCUUUCGAGCUGCUGUUUUCUU
siScrambled	CCGUAGAAUAUGUACCUGGUUU	ACCAGGUACAUAUUCUACGGUU

## Sheet: Table S2 Antibodies
Table 2: List of antibodies used in the study.
Immunocytochemistry
Antibody	Provider	Catalogue #	dilution
Nanog	R & D systems	AF2729	1:75
Esrrb	Perseus Proteomics	PP-H6705-00	1:500
H2AK119 Ubiquitin	Cell Signalling technologies	8240S	1:500
H3K27me3	Millipore	07-449	1:1000
5hmC	Eurogentec	BI-MECY-0100	1:500
Tet1	Genetex	GTX125888	1:500
UHRF1	Santa Cruz	sc-98817	1:100
H3K9me2	Abcam	ab1220	1:750
alpha-smooth muscle actin	Abcam	ab7817	1:200
betaIII-tubulin	Covance	MMS-435P-250	1:500
Western Blot
Antibody	Provider	Catalogue #	dilution
Beta-tubulin	Abcam	ab6046	1:1000
Flag M2	Stratagene	200471	1:1000
UHRF1	Santa Cruz	sc-373700	1:1000
H3K9me2	Santa Cruz	ab1220	1:1000
IRdye™ 680	Li-Cor Biosciences	925-68071	1:10 000
Dy-Light™ 800	Bethyl laboratories	A90-516D8	1:10 000
DigiWest
Antibody	Provider	Catalogue #	Mod-Site
Akt	Cell Signaling	4685
alpha-Catenin	USBiological	C2069-44H
ATM/ATR substrates - phospho	Cell Signaling	2851	Ser/Thr
ATR	Cell Signaling	2790
BEND3	Sigma	SAB1304480
beta-Actin	Sigma	A1978
beta-Catenin	Invitrogen	AHO0462
beta-Catenin - phospho	Cell Signaling	9567	Ser675
beta-Catenin - phospho	Cell Signaling	9564	Ser45
beta-Catenin - phospho	Cell Signaling	9566	Ser552
beta-Catenin (non-pospho Ser33/37/Thr41; active)	Cell Signaling	8814
Bim	Cell Signaling	2819
cdc25B	R&D	AF1649
CDK2	Cell Signaling	2546
c-myc	Cell Signaling	9402
c-myc - phospho	abcam (Epitomics)	ab32029 (1203-1)	Thr58/Ser62
CREB - phospho	Cell Signaling	9198	Ser133
Cyclin B1	Cell Signaling	4135
Cyclin B1 - phospho	Cell Signaling	4133	Ser133
DAZL	Cell Signaling	8042S
DNMT1	Cell Signaling	5032
DNMT3L	Cell Signaling	13451S
DUSP1 (MKP1)	Millipore	07-535
DUSP16 (MKP-7)	abcam	ab65151
DUSP6 (MKP3, MKP-3, PYST1)	Epitomics	2138-1
eIF4E	Cell Signaling	2067
eIF4E - phospho	Cell Signaling	9741	Ser209
Ezh2	Cell Signaling	5246
Gremlin1	abcam	ab90670
HELLS	Cell Signaling	7998
Histone deacetylase 1 (HDAC1)	Cell Signaling	2062
Histone deacetylase 2 (HDAC2)	Epitomics	1603-1
Histone deacetylase 3 (HDAC3)	Epitomics	1580-1
Histone H2A.X - phospho	Cell Signaling	9718	Ser139
Histone H3	Cell Signaling	9715
Histone H3 - acetyl	Cell Signaling	9675	Lys18
Histone H3 - acetyl	Calbiochem	382158	Lys9/Lys14
Histone H3 - dimethyl	Epitomics	1347-1	Lys4
Histone H3 - monomethyl	Cell Signaling	5326	Lys4
Histone H3 - trimethyl	Cell Signaling	9756	Lys27
JNK/SAPK - phospho	Cell Signaling	4668	Thr183/Tyr185
KLF2	Sigma	AV37859
KLF5	Sigma	HPA040398
MCM2	Cell Signaling	3619
Mnk1	Cell Signaling	2195
MTA2	Sigma	HPA006214
Nanog	Cell Signaling	4893
Notch 2	Cell Signaling	5732
Oct-4	Cell Signaling	4286
p107	abcam	ab168458
p27 (Kip1, CDKN1B)	Cell Signaling	3698
p27 (Kip1, CDKN1B) - phospho	Epitomics	2187-1	Ser10
PCAF (KAT2B)	Cell Signaling	3378
PCNA	Kremmer	-
PDK1	Cell Signaling	3062
PLC gamma I	Cell Signaling	2822
Pontin/RUVBL1	Cell Signaling	12300
Rb - phospho	Cell Signaling	9308	Ser807/Ser811
SHP-2	Epitomics	1609-1
Smad2	Cell Signaling	5339
Smad2 - phospho	Cell Signaling	3108	Ser465/Ser467
Snail	Cell Signaling	3879
Sox6	Millipore	AB5805
SPRED1	abcam	ab77079
STAT 3	Cell Signaling	4904
SUFU	Cell Signaling	2520
Survivin	Cell Signaling	2808
TAK1	Cell Signaling	4505
TET1	Sigma	SAB2700730
Vimentin	Dako	M7020
Wnt3A	Millipore	09-162
ZFP64	ptglab	17187-1-AP

## Sheet: Table S3  MIQE info RT-qPCR
Table 3: MIQE information related to RT-qPCR primers.
Definition of experimental and control groups	Described in manuscript and figure legends
number within each group	Described in manuscript and figure legends
Description	Described within manuscript
mass of sample processed:	Cells equivalent to 1/5th of an 70-80% confluent T75
Processing procedure	As detailed in methods
How sample was frozen	As cell pellet snap frozen on dry ice
Samples storage and duration	stored in -80 for varying lengths of time.
Nucleic acid extraction
Procedure	Qiagen Rneasy kit
Contamination assessment	Nanodrop
nucelic acid quantification	Nanodrop
instrument and method	nanodrop 1ul analysed
RNA integrity	Samples were assessed for integrity by Bioanalyser when additionally used for microarrays
Inhibition testing	The standard curve to assess primer effeciency was also used to rule out the presence of any inhibitors
Reverse transcription
Complete reaction conditions	Superscript III (invitrogen), manufacturers instructions
Amount of RNA	See methods, always 1ug, 20 ul reaction vol
priming oligonucelotide	Random primers, Promega
reverse transcriptase and concentration	Superscript III (invitrogen), manufacturers instructions
temperature and time	superscript III (invitrogen), manufacturers instruction
qPCR target info
Gene symbol	Included in supplementary table
sequnce accession number	Listed in supplementary table
Amplicon length	Listed in supplementary table
in silico specificity screen	Completed for each target gene when designing primers using NCBI primer blast
Location of each primer by exon intron	junction spanning primers used in all cases where possible, see supplementary table
Splice variants targetted	Listed in supplementary table
qPCR oligonucleotides
Primer sequences	Listed in supplementary table
loation and identity of any modifications	NA
qPCR protocol
complete reaction conditions	See methods
reaction vol	20ul
amount of cDNA	2ul
primer, probe and dNTP concentrations	See methods
Polymerase identity	See methods
buffer / kit identity and manufacturer	See methods
Additives (SYBR, DMSO etc)	See methods
Complete thermocycler parameters	Lightcycler II 480 machine, manufacturer recommended settings for Thermo fisher Life technologies SYBR mix, exactly as stated, for either 58 degrees or 60 degrees depending on primer pair.
Manufacturer of qPCR instrument	Roche (Lightcycler II 480)
qPCR validation
Specificity, gel, sequence, melt or digest	Melt curve analysis performed for each sample
Calibration curve with slope and y intercept	For all primers used we have completed a calibration curve and calculated the efficiency of the primer pair
PCR efficiency calculated from slope	See above
r2 of calibraion curve	Calculated for each primer pair
linear dynamic range	Curves were calculated from 3-4 dilutions in order to determine range
Cq variation at LOD	NA
Evidence for LOD	Instead of determning LOD, we utilised primer standard curves to make sure that the samples Cq fall in the linear range
Data analysis
qPCR analysis programme	Roche lightcycler II 480 built in software
Method of Cq determination	See above
outlier identification and disposition	In excel, variation in Cq used to detemine outliers, these were discarded from analysis.
results for NTCs	The signal of the amplification plot was mostly undetermined or very late (Cq>34) except for 18S (Cq ~ 23). However there was always a high Cq value (at least 10 Cq) difference between the negative control and all the cDNA samples
Justification for number and choice of reference genes	TBP used as Cq values for this was very similar between all samples analysed within an assay. For some assays additional reference genes were run (18s and/or SDHA but not always included in the analysis).
descrition of normalisation method	Described in methods and/or figure legends
technical replicates	Three technical replicates were run per sample on each qPCR plate
repeatability	All assays shown were performed multiple times on biological replicate samples and were repeatable, in addition microarray data confirms qPCR data (except siRNA data, where no microarray analysis was performed)
statistical methods	See methods and Fig. Legends for details
software	Microsoft Excel
